# Supplementary material for: Spatiotemporal gene expression and cellular dynamics of the developing human heart
Source: Nat Genet. 2025 Oct 29;57(11):2756–71. doi: 10.1038/s41588-025-02352-6 (PMC12597827; doi:10.1038/s41588-025-02352-6)
Supplement: Supplementary file 4 — Supplementary Table 1. Differentially expressed genes across spatial clusters. Supplementary Table 2. Differentially expressed genes across coarse-grained single-cell clusters. Supplementary Table 3. Differentially expressed genes across fine-grained CM clusters. Supplementary Table 4. Differentially expressed genes across innervation-related cell clusters. Supplementary Table 5. Differentially expressed genes across fine-grained EC clusters. Supplementary Table 6. Differentially expressed genes across fine-grained MC-FB clusters. Supplementary Table 7. Pearson correlation-based co-detection scores for fine-grained cell states. Supplementary Table 8. Gene targets spatially validated by in situ sequencing. Supplementary Table 9. Transcription factors and target gene pairs inferred in SAN_CMs. Supplementary Table 10. Differentially expressed transcription factors in SAN_CMs (compared to all other CM cell states). Supplementary Table 11. Transcription factors and target gene pairs inferred in AtrSept_ECs. Supplementary Table 12. Differentially expressed transcription factors in AtrSept_ECs (compared to IF_VECs and OF_VECs). Supplementary Table 13. Differentially expressed transcription factors in IF_VECs (compared to OF_VECs and AtrSept_ECs). Supplementary Table 14. Differentially expressed transcription factors in OF_VECs (compared to IF_VECs and AtrSept_ECs). Supplementary Table 15. Transcription factors and target gene pairs inferred in APCs. Supplementary Table 16. Differentially expressed transcription factors in APCs (compared to all other FB-MC cell states). Supplementary Table 17. Number of cells in coarse-grained single-cell clusters: ● 17-1 – Total number of cells ● 17-2 – Number of cells per individual heart ● 17-3 – Number of cells per sequencing sample. Supplementary Table 18. Number of cells in fine-grained single-cell clusters: ● 18-1 – Total number of cells ● 18-2 – Number of cells per individual heart ● 18-3 – Number of cells per sequencing sample. Sup [file 41588_2025_2352_MOESM4_ESM.xlsx]

## Sheet: Table of Contents
Table of contents
Supplementary Table 1	Differentially expressed genes across spatial clusters
Supplementary Table 2	Differentially expressed genes across coarse-grained single-cell clusters
Supplementary Table 3	Differentially expressed genes across fine-grained cardiomyocyte clusters
Supplementary Table 4	Differentially expressed genes across innervation-related cell clusters
Supplementary Table 5	Differentially expressed genes across fine-grained endothelial cell clusters
Supplementary Table 6	Differentially expressed genes across fine-grained mesenchymal cell-fibroblast clusters
Supplementary Table 7	Pearson correlation-based co-detection scores for fine-grained cell states
Supplementary Table 8	Gene targets spatially validated by in situ sequencing
Supplementary Table 9	Transcription factors and target gene pairs inferred in SAN_CMs
Supplementary Table 10	Differentially expressed transcription factors in SAN_CMs (compared to all other CM cell states)
Supplementary Table 11	Transcription factors and target gene pairs inferred in AtrSept_ECs
Supplementary Table 12	Differentially expressed transcription factors in AtrSept_ECs (compared to IF_VECs and OF_VECs)
Supplementary Table 13	Differentially expressed transcription factors in IF_VECs (compared to OF_VECs and AtrSept_ECs)
Supplementary Table 14	Differentially expressed transcription factors in OF_VECs (compared to IF_VECs and AtrSept_ECs)
Supplementary Table 15	Transcription factors and target gene pairs inferred in APCs
Supplementary Table 16	Differentially expressed transcription factors in APCs (compared to all other FB_MC cell states)
Supplementary Table 17	Number of cells in coarse-grained single-cell clusters
Supplementary Table 17-1	Total number of cells
Supplementary Table 17-2	Number of cells per individual heart
Supplementary Table 17-3	Number of cells per sequencing sample
Supplementary Table 18	Number of cells in fine-grained single-cell clusters
Supplementary Table 18-1	Total number of cells
Supplementary Table 18-2	Number of cells per individual heart
Supplementary Table 18-3	Number of cells per sequencing sample
Supplementary Table 19	Abbreviations
Supplementary Table 19-1	Spatial clusters (Seurat)
Supplementary Table 19-2	Spatial regions (Banksy)
Supplementary Table 19-3	Coarse-grained single-cell clusters
Supplementary Table 19-4	Fine-grained single-cell clusters
Supplementary Table 19-5	Anatomical regions
Supplementary Table 19-6	Other abbreviations

## Sheet: Supplementary Table 1
	p_val	avg_log2FC	pct.1	pct.2	p_val_adj	cluster	gene
NREP	0	0.71806415110493	0.991	0.872	0	LV_C	NREP
MYH7	0	0.713413971576504	1	0.863	0	LV_C	MYH7
MT3	0	0.656128103547414	0.629	0.223	0	LV_C	MT3
MYL3	0	0.572361000967845	1	0.887	0	LV_C	MYL3
HEY2	0	0.56266087034336	0.567	0.187	0	LV_C	HEY2
FABP3	0	0.549152934269391	0.985	0.83	0	LV_C	FABP3
TNNI3	0	0.512867615525148	0.996	0.86	0	LV_C	TNNI3
CKM	0	0.725387767674762	0.985	0.836	0	RV_C	CKM
MYL2	0	0.686567783492666	1	0.813	0	RV_C	MYL2
MYL31	0	0.640479985714073	1	0.896	0	RV_C	MYL3
TNNI31	0	0.578174342997622	0.996	0.871	0	RV_C	TNNI3
MYH71	0	0.565884149951722	1	0.874	0	RV_C	MYH7
PLN	0	0.546147428382689	0.994	0.867	0	RV_C	PLN
COX6A2	1.98607149130239e-245	0.525132481470706	0.871	0.594	3.02081473827093e-241	RV_C	COX6A2
CRYAB	1.46273753407133e-218	0.511449071905131	0.98	0.88	2.22482378932249e-214	RV_C	CRYAB
MYH6	0	2.42318319622152	0.999	0.365	0	RA	MYH6
PAM	0	2.06720441600104	0.996	0.535	0	RA	PAM
NPPA	0	1.99344411408565	1	0.929	0	RA	NPPA
BMP10	0	1.61565349384433	0.727	0.128	0	RA	BMP10
ANKRD1	0	1.36824655786725	0.819	0.496	0	RA	ANKRD1
ATP2A2	0	1.27652872990913	0.983	0.746	0	RA	ATP2A2
DKK3	0	1.22648879993555	0.914	0.431	0	RA	DKK3
MYL7	0	0.952927659260098	1	0.986	0	RA	MYL7
COL2A1	0	0.729420321859817	0.662	0.152	0	RA	COL2A1
TECRL	0	0.712289847206943	0.76	0.391	0	RA	TECRL
BTG1	0	0.673738135335605	0.713	0.336	0	RA	BTG1
NR2F1	0	0.611628257787868	0.492	0.067	0	RA	NR2F1
PRKAG2	0	0.605632309462862	0.617	0.233	0	RA	PRKAG2
GJA5	0	0.594893222317015	0.611	0.227	0	RA	GJA5
RELN	0	0.570885425019122	0.481	0.087	0	RA	RELN
RABGAP1L	0	0.561825059597415	0.529	0.14	0	RA	RABGAP1L
ANGPT1	0	0.559119350032314	0.441	0.076	0	RA	ANGPT1
EPHA4	0	0.557134425751651	0.521	0.137	0	RA	EPHA4
TBX5	0	0.55201529510543	0.538	0.165	0	RA	TBX5
KCNA5	0	0.551164832753396	0.47	0.092	0	RA	KCNA5
NR2F2	0	0.53668778395253	0.54	0.174	0	RA	NR2F2
B2M	7.26100925649972e-288	0.56948367528572	0.913	0.698	1.10439950791361e-283	RA	B2M
NPPB	3.10323325000569e-216	2.0510100882808	0.66	0.399	4.72001777325866e-212	RA	NPPB
TTN	7.65867252356981e-147	0.660138261039464	0.993	0.93	1.16488409083497e-142	RA	TTN
FHL2	0	0.83911481229217	0.971	0.671	0	RV_T	FHL2
PPP1R12B	0	0.68986823109963	0.902	0.577	0	RV_T	PPP1R12B
MASP1	0	0.668010551584194	0.734	0.279	0	RV_T	MASP1
PLN1	1.9622567326581e-291	0.619191945638542	0.994	0.872	2.98459249037297e-287	RV_T	PLN
MYL32	1.24048878175922e-276	0.576190198848539	1	0.899	1.88678343705577e-272	RV_T	MYL3
TNNI1	3.74604405929567e-270	0.500704169580259	1	0.943	5.69773301418871e-266	RV_T	TNNI1
MYL21	5.87367194316313e-258	0.603278085684952	1	0.819	8.93385502555112e-254	RV_T	MYL2
GJA1	1.18689048986758e-213	0.568364410409316	0.839	0.536	1.80526043508859e-209	RV_T	GJA1
TNNI32	3.58156691471298e-209	0.510685782027991	0.996	0.875	5.44756327727844e-205	RV_T	TNNI3
TGM2	0	0.748799982691682	0.93	0.627	0	LV_T	TGM2
LGALS3	0	0.732741795946637	0.84	0.449	0	LV_T	LGALS3
IRX3	0	0.560130922574531	0.563	0.161	0	LV_T	IRX3
FHL21	2.46891168296288e-211	0.622923583516832	0.954	0.676	3.75521466978653e-207	LV_T	FHL2
MB	1.38673954078084e-208	0.765602213167164	0.91	0.638	2.10923084152766e-204	LV_T	MB
MYH72	1.44550867466574e-203	0.593725889963141	1	0.88	2.19861869416659e-199	LV_T	MYH7
MYL22	1.42572484209098e-164	0.535810783179042	0.999	0.821	2.16852748482038e-160	LV_T	MYL2
POSTN	0	1.10971436970453	0.963	0.562	0	EN	POSTN
TGM21	0	0.960659479801794	0.95	0.626	0	EN	TGM2
CDH11	0	0.839576965920989	0.704	0.27	0	EN	CDH11
ENG	0	0.787230152708106	0.81	0.376	0	EN	ENG
EMCN	0	0.671836367166621	0.617	0.194	0	EN	EMCN
PLVAP	0	0.633470074669823	0.505	0.132	0	EN	PLVAP
IRX31	0	0.57675944988541	0.563	0.162	0	EN	IRX3
CTHRC1	0	0.552705730058358	0.543	0.167	0	EN	CTHRC1
LEPR	0	0.550580863727807	0.529	0.14	0	EN	LEPR
TMEM100	0	0.517503449481168	0.463	0.092	0	EN	TMEM100
COLEC11	3.90852373121928e-256	0.525860657567683	0.552	0.197	5.94486459518453e-252	EN	COLEC11
SAT1	2.09384616238121e-247	0.599399491086384	0.632	0.265	3.18474001298181e-243	EN	SAT1
TFPI	6.84673642477954e-209	0.550308830649641	0.62	0.282	1.04138861020897e-204	EN	TFPI
TM4SF1	1.19624806942419e-208	0.549418732443645	0.563	0.24	1.81949331359419e-204	EN	TM4SF1
FHL22	2.58294663500812e-207	0.610885695756141	0.959	0.676	3.92866183184735e-203	EN	FHL2
MB1	1.20226148450258e-196	0.82157669843831	0.899	0.64	1.82863971792843e-192	EN	MB
RAMP2	5.95281462382843e-191	0.510939165936669	0.6	0.279	9.05423104284304e-187	EN	RAMP2
FN1	4.28595147811298e-154	0.530813802817023	0.929	0.672	6.51893219820984e-150	EN	FN1
ELN	0	4.40429327338005	0.94	0.314	0	TM	ELN
FBLN5	0	2.59701624997475	0.817	0.113	0	TM	FBLN5
COL1A2	0	2.26444237943039	0.998	0.745	0	TM	COL1A2
COL1A1	0	1.9301782955992	1	0.796	0	TM	COL1A1
CXCL12	0	1.92972133654844	0.853	0.278	0	TM	CXCL12
SPARC	0	1.8269323705292	0.984	0.699	0	TM	SPARC
BGN	0	1.80992679117493	0.912	0.303	0	TM	BGN
OGN	0	1.79966259413306	0.83	0.2	0	TM	OGN
TAGLN	0	1.74424575128167	0.916	0.437	0	TM	TAGLN
IGFBP2	0	1.73669033913307	0.83	0.345	0	TM	IGFBP2
FSTL1	0	1.72657741074283	0.952	0.647	0	TM	FSTL1
MYH11	0	1.63394480059857	0.721	0.055	0	TM	MYH11
MYH10	0	1.60399267775991	0.832	0.296	0	TM	MYH10
ACTA2	0	1.50250306422436	0.9	0.458	0	TM	ACTA2
HTRA1	0	1.42330648560887	0.759	0.201	0	TM	HTRA1
IGFBP7	0	1.39699075714042	0.871	0.483	0	TM	IGFBP7
IGFBP5	0	1.3078878994557	0.804	0.348	0	TM	IGFBP5
COL5A1	0	1.2992993240602	0.874	0.363	0	TM	COL5A1
CPE	0	1.28393132578199	0.71	0.136	0	TM	CPE
SFRP2	0	1.23486038401891	0.608	0.048	0	TM	SFRP2
MAP1B	0	1.22456375432499	0.768	0.344	0	TM	MAP1B
THBS2	0	1.1920913314971	0.69	0.137	0	TM	THBS2
PI15	0	1.19047724474966	0.593	0.038	0	TM	PI15
ACTB	0	1.18156604024741	0.99	0.864	0	TM	ACTB
SFRP1	0	1.16246729403198	0.845	0.402	0	TM	SFRP1
COL3A1	0	1.11981390721235	0.997	0.868	0	TM	COL3A1
CALD1	0	1.11949445192401	0.81	0.398	0	TM	CALD1
AEBP1	0	1.10780341466778	0.775	0.286	0	TM	AEBP1
EMILIN1	0	1.09872700648457	0.772	0.218	0	TM	EMILIN1
FBN2	0	1.09788804463006	0.884	0.594	0	TM	FBN2
PXDN	0	1.08929691510631	0.79	0.327	0	TM	PXDN
FN11	0	1.06479942880044	0.963	0.67	0	TM	FN1
FLNA	0	1.05410582632562	0.836	0.446	0	TM	FLNA
PRSS35	0	1.01838236988446	0.705	0.28	0	TM	PRSS35
SULT1E1	0	1.01166526941706	0.582	0.079	0	TM	SULT1E1
P4HB	0	0.976480383345755	0.846	0.513	0	TM	P4HB
MRC2	0	0.97093800751877	0.699	0.172	0	TM	MRC2
FBN1	0	0.968727579360121	0.759	0.275	0	TM	FBN1
MGP	0	0.957134241846084	0.858	0.385	0	TM	MGP
MFAP2	0	0.953966916242598	0.781	0.275	0	TM	MFAP2
NOTCH3	0	0.952558021011092	0.674	0.186	0	TM	NOTCH3
LGALS1	0	0.914798690030193	0.954	0.677	0	TM	LGALS1
IL11RA	0	0.909475592542843	0.703	0.201	0	TM	IL11RA
LOX	0	0.884425575149227	0.616	0.111	0	TM	LOX
LTBP3	0	0.877809505620255	0.673	0.162	0	TM	LTBP3
CAVIN1	0	0.874380509597516	0.756	0.373	0	TM	CAVIN1
FRZB	0	0.865731572622406	0.507	0.076	0	TM	FRZB
EHD2	0	0.854708385005531	0.651	0.198	0	TM	EHD2
TINAGL1	0	0.853803786941198	0.563	0.112	0	TM	TINAGL1
ISLR	0	0.83439336266677	0.656	0.176	0	TM	ISLR
FBLN1	0	0.823987520675808	0.711	0.248	0	TM	FBLN1
SMOC2	0	0.816134347729407	0.527	0.059	0	TM	SMOC2
CSPG4	0	0.813407140369657	0.548	0.122	0	TM	CSPG4
ANTXR1	0	0.795761105086896	0.598	0.182	0	TM	ANTXR1
SPON1	0	0.785946102621697	0.601	0.154	0	TM	SPON1
LTBP2	0	0.784429364787489	0.495	0.051	0	TM	LTBP2
COL14A1	0	0.776087704895192	0.614	0.172	0	TM	COL14A1
SLIT3	0	0.757489256840556	0.615	0.216	0	TM	SLIT3
LTBP4	0	0.749507667581997	0.655	0.203	0	TM	LTBP4
SOD3	0	0.730715782323441	0.46	0.042	0	TM	SOD3
C11orf96	0	0.730475997389401	0.495	0.095	0	TM	C11orf96
GNG12	0	0.721683589761568	0.578	0.193	0	TM	GNG12
ACTG1	0	0.715062877051382	0.986	0.893	0	TM	ACTG1
PLAT	0	0.708319156251234	0.472	0.087	0	TM	PLAT
JAG1	0	0.69728333547456	0.552	0.17	0	TM	JAG1
MMP2	0	0.679917306634111	0.688	0.273	0	TM	MMP2
MEGF6	0	0.678100321005472	0.467	0.072	0	TM	MEGF6
LRP1	0	0.667208570170893	0.589	0.203	0	TM	LRP1
OSR1	0	0.631667271863526	0.438	0.066	0	TM	OSR1
LASP1	0	0.616971678843046	0.533	0.168	0	TM	LASP1
SDC2	0	0.610903641964879	0.503	0.151	0	TM	SDC2
RRBP1	0	0.606135099068376	0.547	0.175	0	TM	RRBP1
LRRC17	0	0.583635657837569	0.498	0.136	0	TM	LRRC17
ST6GAL2	0	0.579755108430752	0.426	0.066	0	TM	ST6GAL2
CRABP2	0	0.572847642237739	0.488	0.111	0	TM	CRABP2
P3H3	0	0.52516709169955	0.426	0.087	0	TM	P3H3
ACTG2	0	0.524681264978316	0.347	0.023	0	TM	ACTG2
LOXL1	0	0.517384964315531	0.434	0.109	0	TM	LOXL1
COL6A2	1.62230752560664e-304	0.755933672136935	0.855	0.469	2.4675297464477e-300	TM	COL6A2
FBLIM1	7.7676049794816e-303	0.680597332690942	0.574	0.208	1.18145271737915e-298	TM	FBLIM1
PLS3	4.15164829117147e-300	0.630753054225105	0.526	0.17	6.3146570508718e-296	TM	PLS3
FKBP10	6.9734590728308e-296	0.560732757074198	0.499	0.153	1.06066312497756e-291	TM	FKBP10
MFAP4	2.35529305648603e-294	0.620366765841633	0.646	0.249	3.58240073891526e-290	TM	MFAP4
P3H4	3.94072294906748e-287	0.549599502505327	0.456	0.132	5.99383960553164e-283	TM	P3H4
COL6A1	6.66325361212895e-286	0.753660175465597	0.845	0.499	1.01348087440481e-281	TM	COL6A1
EVA1B	8.15153208324585e-277	0.533366766382717	0.488	0.152	1.23984802986169e-272	TM	EVA1B
CHPF	3.97194543649795e-271	0.64516613732165	0.576	0.22	6.04132900891339e-267	TM	CHPF
OLFML3	5.46747315746792e-269	0.604137147654989	0.566	0.207	8.31602667250871e-265	TM	OLFML3
GALNT2	1.19069170528071e-267	0.522893333562777	0.448	0.135	1.81104208373196e-263	TM	GALNT2
PTN	3.65786064001684e-267	0.674240765726382	0.763	0.375	5.56360603346561e-263	TM	PTN
TIMP2	1.46666735642914e-262	0.702331107058175	0.707	0.344	2.23080104912873e-258	TM	TIMP2
THSD4	2.16732499384384e-261	0.513002504555425	0.444	0.134	3.29650131563648e-257	TM	THSD4
COL5A2	1.90784254985789e-238	0.585222326395651	0.727	0.354	2.90182851833385e-234	TM	COL5A2
EFNB2	9.47594943022591e-236	0.515859110537505	0.468	0.159	1.44129190833736e-231	TM	EFNB2
SYNPO	3.18478690638555e-229	0.550412872959052	0.544	0.214	4.84406088461242e-225	TM	SYNPO
TPM2	3.83874217325438e-227	0.732782009341764	0.829	0.59	5.83872684551991e-223	TM	TPM2
CSRP1	2.91142822732191e-214	0.556061019646449	0.521	0.209	4.42828233375662e-210	TM	CSRP1
CALR	1.29574175909654e-213	0.652706555593762	0.858	0.632	1.97082321558584e-209	TM	CALR
PMEPA1	6.06562209862498e-200	0.536708232692126	0.523	0.218	9.22581121200859e-196	TM	PMEPA1
PLAC9	1.44752388158303e-194	0.567317439156316	0.667	0.34	2.20168382388779e-190	TM	PLAC9
QSOX1	2.19945442839583e-192	0.510866037831562	0.496	0.2	3.34537018559006e-188	TM	QSOX1
LTBP1	1.13981056764271e-191	0.636058449312174	0.72	0.437	1.73365187338456e-187	TM	LTBP1
CKAP4	1.63278286316311e-184	0.582137239777297	0.615	0.312	2.48346273487109e-180	TM	CKAP4
PDLIM7	3.74364271596669e-180	0.540626039330042	0.612	0.308	5.69408057098534e-176	TM	PDLIM7
CALU	1.63013934439995e-166	0.591212406939485	0.726	0.462	2.47944194283232e-162	TM	CALU
ACTN4	1.47644238059048e-165	0.566179774659404	0.609	0.328	2.24566886087812e-161	TM	ACTN4
TPM4	6.35880076870961e-165	0.554926379367052	0.732	0.451	9.67173596920731e-161	TM	TPM4
VCAN	4.62605885778726e-161	0.52027589741318	0.775	0.475	7.03623552269442e-157	TM	VCAN
MYH9	1.7911490121994e-158	0.540666211230621	0.685	0.411	2.72433764755528e-154	TM	MYH9
JUND	3.75965243303752e-158	0.57157288279542	0.615	0.342	5.71843135065007e-154	TM	JUND
TIMP1	2.17039203735684e-156	0.52565282636856	0.66	0.368	3.30116628881976e-152	TM	TIMP1
PPP1CB	9.59108731148526e-156	0.598004278980561	0.784	0.57	1.45880438007691e-151	TM	PPP1CB
AHNAK	1.16116506425243e-151	0.561134315457447	0.749	0.502	1.76613206272795e-147	TM	AHNAK
COL6A3	7.61191940994612e-151	0.514225831594541	0.711	0.424	1.15777294225281e-146	TM	COL6A3
SERPINH1	1.62854762160495e-150	0.541990314348279	0.797	0.569	2.47702093246114e-146	TM	SERPINH1
S100A6	8.77311205580823e-150	0.563104237569379	0.713	0.451	1.33439034368843e-145	TM	S100A6
LUM	1.6971864386275e-144	0.519654395526222	0.583	0.309	2.58142057315243e-140	TM	LUM
PDIA3	1.06394529797514e-130	0.501103600177798	0.657	0.412	1.61826079822019e-126	TM	PDIA3
RGS5	6.2523548267431e-113	0.612641264873716	0.539	0.302	9.50983169147625e-109	TM	RGS5
MYH61	0	2.49256029600588	0.999	0.399	0	LA	MYH6
COL2A11	0	1.9908114931898	0.905	0.167	0	LA	COL2A1
NPPA1	0	1.99054738937338	1	0.933	0	LA	NPPA
PAM1	0	1.91095331572571	0.992	0.56	0	LA	PAM
B2M1	0	1.23215101920942	0.953	0.707	0	LA	B2M
MYL71	0	1.19351857568602	1	0.987	0	LA	MYL7
ADAMTS8	0	1.00196194721567	0.744	0.156	0	LA	ADAMTS8
GJA51	0	0.992025378794553	0.774	0.24	0	LA	GJA5
PITX2	0	0.842994550862131	0.575	0.042	0	LA	PITX2
MYOM2	0	0.73309765709881	0.676	0.19	0	LA	MYOM2
CAPN3	0	0.518554313089663	0.423	0.05	0	LA	CAPN3
PRDX1	1.42833609712741e-307	0.971030363761137	0.83	0.452	2.17249920373079e-303	LA	PRDX1
ATP2A21	1.67319556077328e-297	0.957492735258267	0.971	0.759	2.54493044793615e-293	LA	ATP2A2
PPP1R1A	1.82179234984155e-297	0.866477156107738	0.774	0.359	2.77094616410899e-293	LA	PPP1R1A
CPNE5	9.8256725935721e-293	0.538594203805256	0.469	0.115	1.49448480148232e-288	LA	CPNE5
BTG11	8.90474870755382e-290	0.828122290207042	0.77	0.353	1.35441227841894e-285	LA	BTG1
SFRP11	1.60825318168157e-281	0.745586356497002	0.849	0.408	2.44615308933767e-277	LA	SFRP1
ACTC1	6.23683194727392e-249	0.56079491135448	1	0.98	9.48622139180363e-245	LA	ACTC1
PRKAG21	5.36608140834421e-241	0.615367637801043	0.649	0.252	8.16180982209155e-237	LA	PRKAG2
FBXO32	1.19364149853757e-208	0.598869532700201	0.63	0.265	1.81552871927565e-204	LA	FBXO32
DCBLD2	6.71215800450823e-207	0.629917027082584	0.67	0.311	1.0209192324857e-202	LA	DCBLD2
CSRP3	3.25282024101171e-200	0.702979823780192	0.983	0.88	4.94753958657881e-196	LA	CSRP3
CD63	7.28733869673994e-194	0.628600804210056	0.929	0.772	1.10840421577415e-189	LA	CD63
NR2F21	1.05743674962476e-190	0.532197624124095	0.532	0.194	1.60836129617927e-186	LA	NR2F2
NPPB1	3.41472934667369e-170	1.05782781774408	0.727	0.409	5.19380333629068e-166	LA	NPPB
A2M	7.18113443597103e-163	0.679325631338235	0.636	0.317	1.09225054771119e-158	LA	A2M
DKK31	3.03086659996641e-139	0.51638884167852	0.788	0.464	4.6099480985489e-135	LA	DKK3
PGAM2	1.35688015342912e-131	0.547377616877927	0.805	0.566	2.06381471336569e-127	LA	PGAM2
NEBL	2.91583654753158e-131	0.537386909933912	0.904	0.731	4.43498738879553e-127	LA	NEBL
ANKRD11	1.05511847576658e-109	0.672196697187453	0.749	0.517	1.60483520164097e-105	LA	ANKRD1
TTN1	2.05386047945546e-64	0.502974688328051	0.99	0.934	3.12392178925176e-60	LA	TTN
COL1A11	0	2.39263512320179	1	0.799	0	TA	COL1A1
COL1A21	0	2.24400835281088	1	0.749	0	TA	COL1A2
SPARC1	0	1.92258707641318	0.997	0.703	0	TA	SPARC
COL3A11	0	1.87610522084452	1	0.87	0	TA	COL3A1
ELN1	0	1.61192612240203	0.967	0.322	0	TA	ELN
DCN	0	1.46585690001706	0.894	0.46	0	TA	DCN
FSTL11	0	1.38643934528117	0.975	0.651	0	TA	FSTL1
OGN1	0	1.35328996452652	0.876	0.207	0	TA	OGN
COL5A11	0	1.32291933703019	0.937	0.368	0	TA	COL5A1
ISLR1	0	1.28116211486412	0.836	0.174	0	TA	ISLR
FBLN11	0	1.19822999206173	0.804	0.251	0	TA	FBLN1
CCL21	0	1.19406617657204	0.523	0.077	0	TA	CCL21
PTN1	0	1.15377482316247	0.842	0.377	0	TA	PTN
COL6A21	0	1.10698582925778	0.906	0.472	0	TA	COL6A2
ACTG11	0	1.09922537156742	0.997	0.894	0	TA	ACTG1
ACTB1	0	1.09549088752644	0.995	0.865	0	TA	ACTB
LUM1	0	1.08895660448595	0.794	0.303	0	TA	LUM
COL5A21	0	1.06926074181111	0.877	0.352	0	TA	COL5A2
CPE1	0	1.05802917654281	0.68	0.146	0	TA	CPE
FBN11	0	1.03465903173559	0.812	0.28	0	TA	FBN1
DLK1	0	0.965649919349854	0.605	0.124	0	TA	DLK1
FBLN51	0	0.930337615275702	0.737	0.128	0	TA	FBLN5
CXCL121	0	0.925993432132062	0.769	0.291	0	TA	CXCL12
AKAP12	0	0.921832566260908	0.692	0.187	0	TA	AKAP12
COL14A11	0	0.878831378988127	0.696	0.174	0	TA	COL14A1
KCTD12	0	0.868636595784595	0.748	0.28	0	TA	KCTD12
MEST	0	0.846295459620179	0.722	0.267	0	TA	MEST
GPC3	0	0.841425165562773	0.607	0.168	0	TA	GPC3
COL12A1	0	0.815675357921542	0.672	0.188	0	TA	COL12A1
OLFML31	0	0.796108246890367	0.688	0.206	0	TA	OLFML3
PCOLCE	0	0.794183520477376	0.657	0.187	0	TA	PCOLCE
FLRT2	0	0.788822836423628	0.637	0.143	0	TA	FLRT2
LRRC171	0	0.763979562532368	0.624	0.135	0	TA	LRRC17
MRC21	0	0.700403969416887	0.632	0.184	0	TA	MRC2
LRP11	0	0.686801282689384	0.648	0.206	0	TA	LRP1
GPC6	0	0.671386337508559	0.515	0.116	0	TA	GPC6
PLAT1	0	0.593656963302978	0.493	0.092	0	TA	PLAT
PI151	0	0.592436140702125	0.387	0.056	0	TA	PI15
SFRP21	0	0.576548575845849	0.424	0.066	0	TA	SFRP2
STMN2	0	0.561041167525408	0.206	0.014	0	TA	STMN2
LYVE1	0	0.551222877289579	0.325	0.048	0	TA	LYVE1
OSR11	0	0.52638049616015	0.431	0.072	0	TA	OSR1
MMP14	0	0.521815817899379	0.487	0.11	0	TA	MMP14
C1R	0	0.505338115086929	0.395	0.057	0	TA	C1R
LOX1	1.11622087050802e-304	0.572670660091501	0.509	0.124	1.69777194404269e-300	TA	LOX
PDGFRA	7.54888951462413e-299	0.632891904465255	0.523	0.139	1.14818609517433e-294	TA	PDGFRA
MFAP21	4.47051080482753e-296	0.758120566179988	0.744	0.284	6.79964693414268e-292	TA	MFAP2
MMP16	1.4665913706819e-293	0.505687385577805	0.421	0.092	2.23068547480716e-289	TA	MMP16
IGFBP4	4.809645760492e-292	0.84921021645026	0.784	0.359	7.31547120170833e-288	TA	IGFBP4
THBS21	5.77262056053871e-287	0.580588346600732	0.554	0.152	8.78015587257937e-283	TA	THBS2
RRBP11	2.58492833917764e-282	0.615661998958667	0.581	0.179	3.9316760038892e-278	TA	RRBP1
PLAC91	6.41951725154524e-276	0.769875432504819	0.776	0.339	9.76408573960031e-272	TA	PLAC9
MMP21	2.27285997524186e-268	0.698281222524622	0.715	0.278	3.45702002234286e-264	TA	MMP2
BGN1	1.54258839563307e-262	0.76778428972095	0.76	0.32	2.34627694975791e-258	TA	BGN
MARCKS	1.12067882039803e-261	0.917297882495986	0.853	0.507	1.70455248582541e-257	TA	MARCKS
SPP1	9.7238967567589e-258	0.794990505964462	0.394	0.09	1.47900469670303e-253	TA	SPP1
MGP1	4.58630630413935e-253	0.806657114670936	0.82	0.394	6.97577188859595e-249	TA	MGP
LGALS11	7.04186358979114e-248	0.86970422073375	0.952	0.681	1.07106745200723e-243	TA	LGALS1
DPYSL3	1.36636606506187e-243	0.653373071734495	0.657	0.251	2.0782427849591e-239	TA	DPYSL3
TUBB2B	3.39805454773573e-242	0.56166303356974	0.344	0.074	5.16844096710605e-238	TA	TUBB2B
EMILIN11	2.0707964445613e-241	0.601125054797733	0.641	0.233	3.14968139217774e-237	TA	EMILIN1
EHD21	2.30556131018714e-238	0.597466752872055	0.596	0.207	3.50675875279464e-234	TA	EHD2
NFIA	2.48663172660427e-237	0.663150193346025	0.659	0.264	3.78216685616509e-233	TA	NFIA
IL11RA1	5.17087722730968e-235	0.579230124605508	0.605	0.213	7.86490426273802e-231	TA	IL11RA
COL6A11	1.7187881360574e-233	0.820014618533006	0.852	0.504	2.61427675494331e-229	TA	COL6A1
AHNAK1	3.4478720521515e-232	0.819526982868597	0.828	0.502	5.24421339132244e-228	TA	AHNAK
MYH101	1.39865380378938e-220	0.593669734702755	0.723	0.309	2.12735243556364e-216	TA	MYH10
SLIT31	3.19934993430264e-211	0.593237661149965	0.6	0.222	4.86621125007432e-207	TA	SLIT3
MFAP41	3.19531084569765e-209	0.592176060852182	0.641	0.255	4.86006779630613e-205	TA	MFAP4
PXDN1	1.10469309423812e-208	0.608752726034906	0.738	0.337	1.68023819633618e-204	TA	PXDN
MAP1B1	2.3563837349987e-208	0.810281442792597	0.711	0.353	3.58405966093302e-204	TA	MAP1B
SERPINE2	4.71320978587531e-207	0.586664230822894	0.549	0.198	7.16879208431634e-203	TA	SERPINE2
PKDCC	1.28170926657778e-206	0.544485189179313	0.545	0.194	1.94947979446481e-202	TA	PKDCC
TIMP21	1.79936162014033e-206	0.644453372191155	0.734	0.348	2.73682902423344e-202	TA	TIMP2
TRIO	1.16286150965917e-196	0.521000948096313	0.515	0.181	1.7687123561916e-192	TA	TRIO
RCN1	3.01924704105066e-196	0.53269345901195	0.587	0.23	4.59227474943805e-192	TA	RCN1
CALD11	5.47937787101222e-192	0.65972085630544	0.769	0.406	8.33413374180959e-188	TA	CALD1
POSTN1	6.35311197968976e-189	0.894440959910913	0.897	0.572	9.66308332110813e-185	TA	POSTN
P4HB1	8.18007290621152e-184	0.667211983654596	0.826	0.519	1.24418908903477e-179	TA	P4HB
TUBA1A	8.87437041461481e-183	0.864461334693184	0.882	0.654	1.34979174006291e-178	TA	TUBA1A
GNG121	5.0932429491481e-182	0.516092717955447	0.538	0.201	7.74682252565426e-178	TA	GNG12
FN12	8.42635346289688e-181	0.67145000594966	0.944	0.676	1.28164836170662e-176	TA	FN1
NOTCH31	3.77614429072717e-168	0.502936660717838	0.528	0.201	5.74351546619602e-164	TA	NOTCH3
IGFBP51	6.98775037006614e-159	0.707392263535773	0.701	0.36	1.06283683128706e-154	TA	IGFBP5
IGFBP71	2.00699441135859e-155	0.61748712185152	0.792	0.493	3.05263849967642e-151	TA	IGFBP7
FBLN2	6.80027152704341e-153	0.569270730668693	0.595	0.263	1.0343212992633e-148	TA	FBLN2
CDKN1C	6.4714412964635e-152	0.514321316881022	0.571	0.252	9.84306221192099e-148	TA	CDKN1C
SERPINH11	5.58139907240854e-143	0.605664649327619	0.823	0.571	8.48930798913339e-139	TA	SERPINH1
SOX4	2.48418839317418e-140	0.508657041075573	0.634	0.317	3.77845054601792e-136	TA	SOX4
CKAP41	1.07943007197251e-130	0.512307312256911	0.613	0.317	1.64181313947018e-126	TA	CKAP4
TIMP11	1.36349490282555e-130	0.510458711961777	0.679	0.372	2.07387574719766e-126	TA	TIMP1
ANXA2	3.49106997125602e-124	0.559340683764575	0.809	0.552	5.30991742628041e-120	TA	ANXA2
CAVIN11	3.55119793868194e-123	0.522656025010692	0.675	0.383	5.40137206473523e-119	TA	CAVIN1
SFRP12	4.11383982208777e-122	0.571314836392598	0.713	0.415	6.25715036939551e-118	TA	SFRP1
CALR1	1.39670432020146e-118	0.505816982265539	0.856	0.635	2.12438727102642e-114	TA	CALR
PTMA	7.61076314768336e-117	0.51055429951176	0.959	0.871	1.15759707476264e-112	TA	PTMA
JUND1	9.07611294430595e-116	0.520707277640233	0.627	0.346	1.38047677882893e-111	TA	JUND
S100A10	1.02611332984689e-108	0.580077057358061	0.544	0.272	1.56071837469712e-104	TA	S100A10
SRPX	7.7774024647074e-99	0.515399095533455	0.555	0.301	1.182942914882e-94	TA	SRPX
C7	5.57609709263076e-97	0.546396309824009	0.641	0.387	8.48124367789139e-93	TA	C7
FBN21	1.57892392951106e-64	0.538194131764245	0.74	0.606	2.40154329678632e-60	TA	FBN2
ACTA1	0	1.48526864072484	0.613	0.13	0	AVP_V	ACTA1
MYL23	0	1.1622561305507	1	0.825	0	AVP_V	MYL2
TNFRSF19	8.23370356415735e-264	0.568384303913278	0.527	0.143	1.25234631210833e-259	AVP_V	TNFRSF19
CNN1	1.04172612886614e-176	0.65577132175608	0.736	0.374	1.58446544200539e-172	AVP_V	CNN1
XPO4	5.08737253940671e-161	0.52803811241189	0.547	0.215	7.7378936324376e-157	AVP_V	XPO4
SORBS2	2.07936690820527e-141	0.579800745672847	0.953	0.776	3.16271706738021e-137	AVP_V	SORBS2
ZFP36L1	3.87372375783394e-109	0.521974997642379	0.77	0.497	5.89193383566543e-105	AVP_V	ZFP36L1
A2M1	4.83344277379142e-174	0.626369980662583	0.719	0.318	7.35166645893675e-170	SCV	A2M
COL4A1	2.27715097676885e-147	0.671859787017976	0.896	0.645	3.46354663566541e-143	SCV	COL4A1
TMSB4X	7.79926999163029e-147	0.792095588924011	0.986	0.891	1.18626896572697e-142	SCV	TMSB4X
IGFBP3	1.14184759893872e-124	0.769358676897753	0.697	0.384	1.73675019798579e-120	SCV	IGFBP3
SLC25A37	0	2.43379002917259	0.936	0.258	0	B_V	SLC25A37
FTL	0	2.2495849720014	0.974	0.743	0	B_V	FTL
AHSP	0	1.88314363976061	0.89	0.133	0	B_V	AHSP
ALAS2	0	1.79554719525297	0.905	0.138	0	B_V	ALAS2
SLC4A1	0	1.62600941527466	0.789	0.094	0	B_V	SLC4A1
GYPC	0	1.40906827635316	0.798	0.291	0	B_V	GYPC
BLVRB	0	1.39146713384246	0.764	0.212	0	B_V	BLVRB
SNCA	0	1.37915360013561	0.735	0.115	0	B_V	SNCA
HEMGN	0	1.30195806670002	0.696	0.048	0	B_V	HEMGN
BPGM	0	1.22459981682124	0.726	0.097	0	B_V	BPGM
SLC25A39	0	1.2017019483823	0.789	0.209	0	B_V	SLC25A39
FAM210B	0	1.1253940921034	0.695	0.156	0	B_V	FAM210B
MT1G	0	1.0242620389879	0.434	0.029	0	B_V	MT1G
TENT5C	0	0.974603599070492	0.613	0.064	0	B_V	TENT5C
GYPB	0	0.8298845010173	0.532	0.032	0	B_V	GYPB
GYPA	0	0.827709758428237	0.544	0.032	0	B_V	GYPA
DCAF12	0	0.820497017373177	0.625	0.127	0	B_V	DCAF12
EPB41	0	0.738558502185409	0.531	0.067	0	B_V	EPB41
MT1H	0	0.71700659201775	0.378	0.018	0	B_V	MT1H
FECH	0	0.665114083507446	0.526	0.105	0	B_V	FECH
HMBS	0	0.659803285677533	0.459	0.08	0	B_V	HMBS
MPP1	0	0.622777569214105	0.487	0.077	0	B_V	MPP1
NCOA4	7.43692650789811e-274	0.93643713954863	0.753	0.276	1.1311565218513e-269	B_V	NCOA4
ADIPOR1	2.07544935890194e-272	0.846394492158731	0.7	0.23	3.15675847488986e-268	B_V	ADIPOR1
HMOX1	1.27994994794101e-269	0.51492063149119	0.289	0.037	1.94680387081828e-265	B_V	HMOX1
SELENBP1	1.254398350124e-236	0.587106607806649	0.489	0.117	1.90793989053861e-232	B_V	SELENBP1
BNIP3L	4.29416162970794e-223	0.98170243142853	0.714	0.286	6.53141983878577e-219	B_V	BNIP3L
UBB	4.19811013823985e-221	1.01455116523138	0.973	0.89	6.38532552026281e-217	B_V	UBB
OAZ1	1.04336117087622e-219	0.931176626586038	0.928	0.714	1.58695234090273e-215	B_V	OAZ1
R3HDM4	4.75657351354489e-217	0.564820956862449	0.5	0.129	7.23474831410178e-213	B_V	R3HDM4
BCL2L1	3.16710032221635e-216	0.553100596864424	0.494	0.126	4.81715959009106e-212	B_V	BCL2L1
TMCC2	1.46861752894925e-211	0.514715174442591	0.345	0.065	2.2337672615318e-207	B_V	TMCC2
FTH1	1.64237780959858e-189	0.856082515294508	1	0.992	2.49805664839943e-185	B_V	FTH1
GADD45A	5.92511557437956e-184	0.69712949409711	0.473	0.137	9.01210078863132e-180	B_V	GADD45A
EIF2AK1	1.33974085071902e-182	0.543782357851887	0.48	0.137	2.03774583394363e-178	B_V	EIF2AK1
FKBP8	1.54675725302587e-150	0.629240948700256	0.63	0.268	2.35261778185235e-146	B_V	FKBP8
UBA52	5.01038866331012e-149	0.594522461747027	0.989	0.952	7.62080115689469e-145	B_V	UBA52
MT2A	3.8775873948195e-145	0.888162149872588	0.523	0.207	5.89781042752045e-141	B_V	MT2A
PABPC1	1.64334576654791e-119	0.724631169337381	0.896	0.735	2.49952891091936e-115	B_V	PABPC1
PRDX2	1.15273909903659e-111	0.720242070604503	0.877	0.713	1.75331616963465e-107	B_V	PRDX2
SOD1	9.03320873248266e-96	0.654972310231368	0.732	0.492	1.37395104821061e-91	B_V	SOD1
EIF1	1.51834652248517e-92	0.578147121285789	0.928	0.824	2.30940506069994e-88	B_V	EIF1
SLC2A1	2.26283688397704e-89	0.592888119731859	0.666	0.391	3.44177490052908e-85	B_V	SLC2A1
S100A61	4.29488929107531e-73	0.742495941971541	0.677	0.46	6.53252661172554e-69	B_V	S100A6
POSTN2	4.23625086055225e-62	0.506293793241079	0.817	0.579	6.44333755889998e-58	B_V	POSTN
ACTA11	8.27136327264616e-285	1.59474788354073	0.599	0.138	1.25807435376948e-280	PM-MB	ACTA1
MYL24	3.0370731219365e-225	1.1980839950641	1	0.828	4.61938821846541e-221	PM-MB	MYL2
NPPB2	7.72170836213892e-217	1.29205598461551	0.869	0.413	1.17447184188133e-212	PM-MB	NPPB
MIF	2.42786361949974e-161	0.853341400242154	0.993	0.937	3.69278056525911e-157	PM-MB	MIF
MYL33	6.20702326636317e-134	0.622492655505976	1	0.904	9.44088238813838e-130	PM-MB	MYL3
LDHA	8.62267669962646e-113	0.76255994082731	0.956	0.798	1.31150912601318e-108	PM-MB	LDHA
ENO1	1.0573522398351e-111	0.797787129164802	0.933	0.759	1.60823275678918e-107	PM-MB	ENO1
FAM162A	2.21715866334899e-100	0.703566458902866	0.752	0.424	3.37229832695382e-96	PM-MB	FAM162A
GAPDH	4.22186512880665e-97	0.531257606988848	1	0.995	6.42145686091492e-93	PM-MB	GAPDH
FABP31	6.06760899236957e-93	0.523225253455371	0.996	0.854	9.22883327739412e-89	PM-MB	FABP3
TPI1	5.35516266511568e-92	0.530754156147508	0.984	0.875	8.14520241364096e-88	PM-MB	TPI1
MGST3	3.89383453658703e-90	0.5319365954946	0.956	0.768	5.92252233014887e-86	PM-MB	MGST3
BNIP3	4.4893418545497e-85	0.610319796292928	0.841	0.563	6.8282889607701e-81	PM-MB	BNIP3
MB2	3.08738519216092e-81	0.783780663099597	0.897	0.649	4.69591287727677e-77	PM-MB	MB
VEGFA	2.16788747008522e-76	0.595512700512683	0.743	0.46	3.29735684199962e-72	PM-MB	VEGFA
FHL23	3.50848047495481e-67	0.510335691955063	0.949	0.686	5.33639880240626e-63	PM-MB	FHL2
PGK1	4.95792966045321e-66	0.526340861018109	0.866	0.66	7.54101101354933e-62	PM-MB	PGK1
SLC2A11	1.59378123501747e-47	0.505165687186654	0.627	0.394	2.42414125846158e-43	PM-MB	SLC2A1
PENK	0	2.31664997922014	0.726	0.042	0	VM	PENK
PTN2	0	2.10435475093352	0.936	0.385	0	VM	PTN
MFAP42	0	1.92069120155487	0.916	0.257	0	VM	MFAP4
MGP2	0	1.85802646692858	0.957	0.401	0	VM	MGP
ASPN	0	1.75027024591854	0.87	0.154	0	VM	ASPN
MXRA5	0	1.67081143827095	0.789	0.132	0	VM	MXRA5
FBLN21	0	1.58907401478594	0.886	0.264	0	VM	FBLN2
COL5A22	0	1.56618486655203	0.945	0.363	0	VM	COL5A2
FMOD	0	1.55828639756725	0.778	0.132	0	VM	FMOD
MFAP22	0	1.53538473245521	0.913	0.291	0	VM	MFAP2
TGFBI	0	1.51939823220517	0.836	0.201	0	VM	TGFBI
HAPLN1	0	1.44473403818122	0.718	0.095	0	VM	HAPLN1
MMP22	0	1.40639276688915	0.903	0.284	0	VM	MMP2
EDIL3	0	1.33278609347112	0.776	0.096	0	VM	EDIL3
ID4	0	1.26270065447174	0.67	0.128	0	VM	ID4
PRRX1	0	1.07464942751674	0.699	0.15	0	VM	PRRX1
DPYSL31	0	1.03682760878992	0.842	0.256	0	VM	DPYSL3
PCOLCE1	0	1.02874533751951	0.781	0.195	0	VM	PCOLCE
COL9A3	0	0.989860113911493	0.634	0.081	0	VM	COL9A3
MRC22	0	0.985762025932656	0.786	0.19	0	VM	MRC2
LOX2	0	0.980009968128459	0.7	0.128	0	VM	LOX
CTSK	0	0.884026383521222	0.572	0.059	0	VM	CTSK
IGF1	0	0.868560689548695	0.594	0.062	0	VM	IGF1
SLN	0	0.86782845384253	0.533	0.057	0	VM	SLN
SEMA3D	0	0.825045468550765	0.467	0.048	0	VM	SEMA3D
ANGPTL2	0	0.790649880712713	0.562	0.073	0	VM	ANGPTL2
FAT4	0	0.780725463398374	0.539	0.07	0	VM	FAT4
COL9A2	0	0.70790505299255	0.469	0.019	0	VM	COL9A2
LTBP21	0	0.707890385580245	0.509	0.068	0	VM	LTBP2
TPBG	0	0.701775060848956	0.473	0.041	0	VM	TPBG
INHBA	0	0.701459988774208	0.531	0.082	0	VM	INHBA
NELL2	0	0.700338691945798	0.398	0.017	0	VM	NELL2
UCHL1	0	0.653217834809724	0.469	0.068	0	VM	UCHL1
SLC22A3	0	0.645341289344315	0.412	0.019	0	VM	SLC22A3
BOC	0	0.64247195835377	0.469	0.053	0	VM	BOC
ADAMTSL2	0	0.621498200882187	0.353	0.036	0	VM	ADAMTSL2
RSPO3	0	0.564229888085473	0.374	0.02	0	VM	RSPO3
TWIST1	0	0.559470140349337	0.404	0.044	0	VM	TWIST1
ERBB3	0	0.54423962236177	0.377	0.034	0	VM	ERBB3
C1QTNF1	0	0.540813306711323	0.443	0.059	0	VM	C1QTNF1
TXNDC5	5.20626668977612e-305	1.29199756770675	0.757	0.21	7.91873163514948e-301	VM	TXNDC5
COL6A22	1.38783246904998e-304	1.41978778750547	0.961	0.481	2.11089318542502e-300	VM	COL6A2
COL1A22	1.42565479704255e-303	2.31007133137996	0.998	0.755	2.16842094630172e-299	VM	COL1A2
COL1A12	1.62311946848417e-302	2.17060541870627	0.998	0.804	2.46876471156442e-298	VM	COL1A1
GAS1	1.00010992233785e-299	0.891889640462588	0.601	0.119	1.52116719187586e-295	VM	GAS1
BMP4	2.04884737549907e-297	0.74823364788983	0.441	0.063	3.11629685813409e-293	VM	BMP4
COL5A12	1.60991301868359e-296	1.29338528155617	0.947	0.381	2.44867770141774e-292	VM	COL5A1
CLU	1.1382612706548e-294	1.12046799298173	0.758	0.212	1.73129539266596e-290	VM	CLU
MXRA8	1.33005011615338e-284	0.69121053399026	0.568	0.108	2.02300622666929e-280	VM	MXRA8
PDGFRA1	5.60525538762067e-284	0.915614653392324	0.641	0.145	8.52559344457104e-280	VM	PDGFRA
POSTN3	7.89672437220047e-284	1.87475985584284	0.99	0.577	1.20109177701169e-279	VM	POSTN
BAMBI	1.16221464552225e-282	0.983584213333501	0.72	0.194	1.76772847583935e-278	VM	BAMBI
LGALS12	9.28261736762894e-282	1.63789516468911	0.987	0.687	1.41188610161636e-277	VM	LGALS1
CCDC80	1.10216449726426e-280	0.891907974981168	0.692	0.168	1.67639220033894e-276	VM	CCDC80
PDLIM3	3.63919319312792e-277	1.31140009880057	0.815	0.281	5.53521284674757e-273	VM	PDLIM3
VCAN1	5.89962029115062e-267	1.72058958034275	0.921	0.482	8.97332246284009e-263	VM	VCAN
CRABP21	8.07948439646603e-267	0.913877462289875	0.588	0.123	1.22888957670248e-262	VM	CRABP2
LTBP31	1.24598305987448e-261	0.811314118948735	0.705	0.181	1.89514023406909e-257	VM	LTBP3
LTBP41	1.23634996978364e-260	0.932342344925473	0.752	0.218	1.88048830404092e-256	VM	LTBP4
ROBO1	7.12419956038015e-259	0.843176739679336	0.596	0.136	1.08359075313382e-254	VM	ROBO1
ACTG12	3.50107623674618e-256	1.41169651880787	0.998	0.896	5.32513695609094e-252	VM	ACTG1
MECOM	7.56231583744603e-256	0.542363211874904	0.449	0.073	1.15022823887554e-251	VM	MECOM
RHOU	3.7897753335127e-255	0.508432350989685	0.375	0.052	5.76424828227282e-251	VM	RHOU
ID2	8.37988522343092e-255	1.16926718795609	0.812	0.302	1.27458054248384e-250	VM	ID2
COL6A12	1.99090023531162e-249	1.13651332804538	0.953	0.51	3.02815925790897e-245	VM	COL6A1
LIMCH1	3.67983130948862e-247	0.828066815095663	0.623	0.153	5.59702342173219e-243	VM	LIMCH1
APCDD1	5.44530090650945e-246	1.50644045777301	0.643	0.174	8.28230267880088e-242	VM	APCDD1
BGN2	6.35683562382117e-245	1.13744928157549	0.881	0.327	9.668746983832e-241	VM	BGN
COLEC12	1.76430199320792e-244	0.697613598961351	0.546	0.114	2.68350333166925e-240	VM	COLEC12
COL3A12	2.02688945605701e-243	1.42323531720237	1	0.873	3.08289886266271e-239	VM	COL3A1
CD24	3.91030654340995e-241	0.617583493720582	0.438	0.074	5.94757625252654e-237	VM	CD24
FBLN12	1.14203385855137e-235	0.923515974409896	0.797	0.264	1.73703349885664e-231	VM	FBLN1
TIMP22	1.37183545281894e-235	1.01443996094846	0.855	0.354	2.0865617237376e-231	VM	TIMP2
ID3	1.76003763007006e-234	1.10779350509327	0.858	0.369	2.67701723533656e-230	VM	ID3
ELN2	1.39593601339447e-233	0.760324982921197	0.919	0.339	2.12321867637299e-229	VM	ELN
IL11RA2	6.40509121536201e-233	0.819928911255517	0.741	0.219	9.74214373856562e-229	VM	IL11RA
SPARC2	8.83340606928474e-230	1.48404570895516	0.99	0.71	1.34356106313821e-225	VM	SPARC
SOX9	4.45882449855235e-225	0.500252791786477	0.409	0.068	6.78187206229813e-221	VM	SOX9
MYH102	1.87711154969896e-223	1.13741063996744	0.818	0.317	2.85508666709212e-219	VM	MYH10
FSTL12	2.41995033828588e-221	1.29780522146805	0.968	0.658	3.68074446453283e-217	VM	FSTL1
SOX41	1.10144463401354e-210	1.04246936260415	0.797	0.32	1.67529728833459e-206	VM	SOX4
TAGLN1	1.51248697568817e-207	1.21208406815872	0.921	0.455	2.30049269002171e-203	VM	TAGLN
NFIX	4.58427995290028e-205	0.529349607287198	0.48	0.099	6.97268980836132e-201	VM	NFIX
TCF12	1.9082517446163e-203	0.831369249166896	0.596	0.169	2.9024509035614e-199	VM	TCF12
TFPI2	1.81382948297473e-199	0.503691285756882	0.348	0.055	2.75883464360456e-195	VM	TFPI2
FBN12	8.29196730952989e-199	0.976225868653638	0.778	0.293	1.2612082277795e-194	VM	FBN1
NSG1	1.33809348427972e-197	0.579859429045155	0.396	0.073	2.03524018958945e-193	VM	NSG1
S100A11	8.57772778566584e-196	0.945033925497439	0.794	0.321	1.30467239619977e-191	VM	S100A11
LMCD1	4.60742545398416e-195	0.605339631763581	0.523	0.126	7.00789411550991e-191	VM	LMCD1
SFRP13	9.46376931881815e-194	1.27165964644941	0.868	0.418	1.43943931339224e-189	VM	SFRP1
ADGRA2	2.48077623718915e-192	0.659314639744451	0.626	0.179	3.77326065676469e-188	VM	ADGRA2
SRPX1	3.00363621530953e-188	1.00258413310496	0.752	0.302	4.5685306834858e-184	VM	SRPX
COL6A31	4.26466811936411e-188	1.0668633492036	0.879	0.43	6.48656020955281e-184	VM	COL6A3
SMAD6	1.13683899665596e-184	0.654128425157394	0.548	0.145	1.72913211391372e-180	VM	SMAD6
ID1	3.41012783806941e-184	0.86919908789293	0.697	0.25	5.18680444170358e-180	VM	ID1
THBS22	5.5721895479264e-184	0.844927149883163	0.586	0.161	8.47530030239605e-180	VM	THBS2
OLFML32	1.41334645701785e-173	0.650942026971163	0.676	0.218	2.14969996112415e-169	VM	OLFML3
PXDN2	2.29392968973184e-173	0.923297863770271	0.794	0.345	3.48906705808212e-169	VM	PXDN
CDK2AP1	3.54656244131156e-171	0.81872911878493	0.733	0.299	5.39432147323488e-167	VM	CDK2AP1
SYNPO2	4.30918823430492e-171	0.520013200910328	0.427	0.093	6.55427530437778e-167	VM	SYNPO2
COL14A12	1.0861170857907e-170	0.685241989040519	0.63	0.188	1.65198408748766e-166	VM	COL14A1
BEX1	3.59411692448108e-165	0.651599101175849	0.568	0.168	5.46665184213573e-161	VM	BEX1
COL12A11	2.60743919924052e-160	0.846781835071403	0.61	0.201	3.96591502204484e-156	VM	COL12A1
LRP12	1.15433707610726e-157	0.606750988230066	0.654	0.216	1.75574669275915e-153	VM	LRP1
EPHA7	1.58847467097162e-156	0.562235201235026	0.517	0.144	2.41606997454783e-152	VM	EPHA7
S100A101	1.7095990890208e-155	0.781311462114999	0.704	0.274	2.60030021440063e-151	VM	S100A10
TPM41	3.44190105048883e-155	0.879379385689439	0.834	0.459	5.23513149779351e-151	VM	TPM4
TGFBR1	2.16206933137935e-154	0.508861262383639	0.483	0.126	3.288507453028e-150	VM	TGFBR1
FKBP101	6.99679342398256e-153	0.534353325088228	0.56	0.164	1.06421227978775e-148	VM	FKBP10
EMILIN12	2.24139529323401e-151	0.637088763714044	0.681	0.241	3.40916224100893e-147	VM	EMILIN1
GNG2	2.54478991767781e-151	0.529234724486643	0.424	0.101	3.87062546478794e-147	VM	GNG2
FBLN52	1.0262085629251e-150	0.532904384553531	0.548	0.147	1.56086322420907e-146	VM	FBLN5
ACTN1	4.33509003075341e-150	0.692261929890098	0.725	0.296	6.59367193677594e-146	VM	ACTN1
GPC31	1.09169502745791e-148	1.19830480946354	0.546	0.18	1.66046813676348e-144	VM	GPC3
ENAH	1.78111049554267e-146	0.656203370941278	0.612	0.215	2.7090690637204e-142	VM	ENAH
C71	7.76520127706357e-146	1.5965807649238	0.746	0.39	1.18108711424137e-141	VM	C7
PTMA1	5.95531928743149e-144	0.851696310688077	0.961	0.873	9.05804063618329e-140	VM	PTMA
H3F3B	1.82878032083058e-143	0.862600231596779	0.884	0.588	2.78157486798331e-139	VM	H3F3B
VIM	5.94949104796424e-133	0.8000821226633	1	0.978	9.04917588395361e-129	VM	VIM
ISLR2	4.01856810664448e-132	0.574902575599066	0.589	0.196	6.11224209020626e-128	VM	ISLR
NOTCH2	1.75287725336629e-131	0.64620583258947	0.623	0.238	2.66612630237013e-127	VM	NOTCH2
CNN3	5.75194953428861e-131	0.726691110543763	0.776	0.381	8.74871524165297e-127	VM	CNN3
ACTB2	1.4038611904703e-130	0.789055083565127	0.984	0.869	2.13527287070533e-126	VM	ACTB
ANTXR11	3.99176275930813e-130	0.551498328500532	0.583	0.199	6.07147115690766e-126	VM	ANTXR1
COL16A1	8.18515903468986e-130	0.736685321420466	0.649	0.263	1.24496268917633e-125	VM	COL16A1
FGFR1	1.05708773698821e-129	0.570540618309506	0.62	0.226	1.60783044795907e-125	VM	FGFR1
NFIB	2.59578227307481e-129	0.706411935132704	0.805	0.428	3.94818483734678e-125	VM	NFIB
PLD3	1.02243902161128e-127	0.635092015188164	0.739	0.335	1.55512975187075e-123	VM	PLD3
TNFRSF191	7.09132589002648e-124	0.522364632224656	0.488	0.151	1.07859066787303e-119	VM	TNFRSF19
TUBA1A1	5.64562347179528e-123	0.754652175081589	0.908	0.659	8.58699330060061e-119	VM	TUBA1A
ZFP36L11	1.60543004056593e-121	0.899382804290181	0.829	0.501	2.44185909170077e-117	VM	ZFP36L1
TIMP12	5.5420177890597e-121	0.673606240625803	0.773	0.376	8.42940905715981e-117	VM	TIMP1
GATA6	2.04083950941546e-120	0.720011574367526	0.874	0.575	3.10411689382092e-116	VM	GATA6
CDH111	2.0168766619589e-117	0.659287011833912	0.675	0.288	3.06766940283949e-113	VM	CDH11
RGS51	1.15555310168734e-114	0.915302420168196	0.657	0.308	1.75759626766644e-110	VM	RGS5
EFNB21	2.8428407917728e-114	0.55342417243597	0.504	0.17	4.32396084428643e-110	VM	EFNB2
JUND2	8.51344635233836e-114	0.604572950121242	0.734	0.349	1.29489519019067e-109	VM	JUND
ITM2B	1.54218807913364e-113	0.731862837306591	0.873	0.586	2.34566806836226e-109	VM	ITM2B
MAGED1	7.10242866511299e-107	0.608963872926815	0.783	0.426	1.08027939996369e-102	VM	MAGED1
RHOB	7.93776728976822e-106	0.527642835108746	0.535	0.197	1.20733440477375e-101	VM	RHOB
SH3BGRL	1.34109272606262e-105	0.510850566917947	0.517	0.188	2.03980203634125e-101	VM	SH3BGRL
GNG122	1.3910002269514e-103	0.501234457070521	0.562	0.209	2.11571134519308e-99	VM	GNG12
ITM2C	2.4712161699436e-103	0.608123737966079	0.721	0.361	3.75871979448422e-99	VM	ITM2C
ANXA21	2.3421739256047e-101	0.675460366778325	0.845	0.557	3.56244654084476e-97	VM	ANXA2
GSTP1	5.78433867448938e-101	0.623458044933979	0.881	0.605	8.79797912389834e-97	VM	GSTP1
RCN2	1.10621758467833e-100	0.524975987335185	0.593	0.245	1.68255694629574e-96	VM	RCN2
MAGED2	3.22310069440366e-97	0.663196639917359	0.815	0.544	4.90233615618797e-93	VM	MAGED2
ENC1	1.29824593456163e-96	0.54172583755801	0.38	0.116	1.97463206646824e-92	VM	ENC1
S100A62	5.08318893616104e-95	0.694197573657237	0.789	0.459	7.73153037190094e-91	VM	S100A6
ARF4	6.45218931686622e-95	0.5208230248157	0.633	0.284	9.81377995095351e-91	VM	ARF4
FBN22	7.42211146853595e-95	0.801420557592607	0.849	0.606	1.12890315436432e-90	VM	FBN2
CGNL1	6.81107742582362e-94	0.556186154907713	0.675	0.321	1.03596487646777e-89	VM	CGNL1
LTBP11	1.69829249916485e-93	0.70939494069646	0.765	0.446	2.58310289122973e-89	VM	LTBP1
CDKN1C1	1.32144873115635e-92	0.578030197583656	0.596	0.259	2.00992352008881e-88	VM	CDKN1C
ANXA5	5.03709294953523e-92	0.543090264742369	0.725	0.376	7.66141837624309e-88	VM	ANXA5
MARCKSL1	3.15161037718212e-88	0.689122312680191	0.733	0.439	4.793599383694e-84	VM	MARCKSL1
EMP3	9.30567012590215e-88	0.513327937734766	0.623	0.294	1.41539242614972e-83	VM	EMP3
FSCN1	2.76894226687597e-86	0.565135539445476	0.654	0.335	4.21156118791835e-82	VM	FSCN1
ACTA21	7.53947002818347e-84	0.834738774527767	0.794	0.478	1.14675339128671e-79	VM	ACTA2
NCAM1	1.24735375256319e-82	0.704839718852122	0.728	0.455	1.89722505764861e-78	VM	NCAM1
HNRNPA1	3.36260855986754e-82	0.680065905333666	0.952	0.924	5.11452761955853e-78	VM	HNRNPA1
MDK	2.00731874733353e-81	0.599132416247113	0.981	0.912	3.05313181469429e-77	VM	MDK
CTSB	3.86491622050661e-81	0.561235058368136	0.686	0.371	5.87853757139055e-77	VM	CTSB
LMO4	5.98238998860117e-78	0.52690587367865	0.623	0.319	9.09921517266237e-74	VM	LMO4
FN13	2.92247078779377e-76	0.762815283821878	0.918	0.683	4.44507806823433e-72	VM	FN1
TAGLN2	3.78418071212031e-76	0.587415485295623	0.605	0.3	5.75573886313499e-72	VM	TAGLN2
LAPTM4A	2.22240648021537e-74	0.544749612424354	0.763	0.498	3.38028025640757e-70	VM	LAPTM4A
DKK32	4.33751534765762e-74	0.535669485791871	0.792	0.472	6.59736084378725e-70	VM	DKK3
TSC22D1	6.53727989223805e-74	0.603692742757571	0.694	0.411	9.94320271609408e-70	VM	TSC22D1
PPP1CB1	1.02116313754301e-73	0.652645941852704	0.799	0.578	1.55318913220291e-69	VM	PPP1CB
MARCKS1	1.81541678015633e-71	0.541896720759954	0.799	0.517	2.76124892261778e-67	VM	MARCKS
PPIB	3.62072880156502e-71	0.578344609247406	0.691	0.425	5.50712850718039e-67	VM	PPIB
IGFBP52	4.35898563938305e-65	0.707202159244033	0.662	0.369	6.63001715750162e-61	VM	IGFBP5
FLNA1	2.65179011247685e-63	0.522433183178668	0.733	0.464	4.03337276107729e-59	VM	FLNA
COL15A1	1.38582555636619e-53	0.538386835414839	0.491	0.249	2.10784067123298e-49	VM	COL15A1
RNASE1	1.15827914758346e-44	0.502756565921542	0.414	0.207	1.76174258347445e-40	VM	RNASE1
MYH62	0	2.11040533749109	0.998	0.415	0	A_EP	MYH6
ITLN1	0	1.76759252243292	0.653	0.08	0	A_EP	ITLN1
COL2A12	0	1.40592031581347	0.821	0.188	0	A_EP	COL2A1
PRG4	0	0.646489656697805	0.307	0.018	0	A_EP	PRG4
PAM2	4.70023249663018e-249	1.60323110043895	0.983	0.572	7.14905362737451e-245	A_EP	PAM
RELN1	5.30308017741476e-191	0.549373341048834	0.518	0.116	8.06598494984786e-187	A_EP	RELN
NPPA2	1.82421505480049e-179	1.21787739381244	1	0.935	2.77463109835154e-175	A_EP	NPPA
GJA52	5.32455625259251e-177	0.834405785626722	0.721	0.255	8.09865006019321e-173	A_EP	GJA5
SULF1	4.724305269456e-176	0.685526521398791	0.461	0.105	7.18566831484258e-172	A_EP	SULF1
NR2F11	2.99139138899305e-168	0.514626699964684	0.454	0.101	4.54990630265842e-164	A_EP	NR2F1
ADAMTS81	4.76695900282531e-154	0.667812628275899	0.578	0.175	7.25054464329729e-150	A_EP	ADAMTS8
B2M2	3.28253795070901e-144	0.987403730716185	0.942	0.714	4.99274022302841e-140	A_EP	B2M
ATP2A22	1.25441084880221e-137	0.976399815571354	0.962	0.765	1.90795890102816e-133	A_EP	ATP2A2
ALDH1A2	4.32501040106251e-128	0.517229556694114	0.357	0.083	6.57834082001608e-124	A_EP	ALDH1A2
COL1A13	1.09703434567147e-121	0.718312939481903	0.99	0.804	1.66858923976631e-117	A_EP	COL1A1
SPARC3	2.26645398329046e-121	0.609645816677919	0.983	0.711	3.44727650858478e-117	A_EP	SPARC
S100A102	2.69929367559118e-112	0.751920231252593	0.639	0.276	4.10562568057419e-108	A_EP	S100A10
NR2F22	1.89287082546654e-106	0.542539865484722	0.554	0.203	2.87905652553461e-102	A_EP	NR2F2
SLIT32	1.82037922195094e-102	0.542478965768699	0.598	0.232	2.76879679658739e-98	A_EP	SLIT3
MYL72	1.80189556892398e-101	0.614495957297788	1	0.987	2.74068316033337e-97	A_EP	MYL7
PRKAG22	7.05128524295919e-89	0.514039771591322	0.606	0.263	1.07250048545409e-84	A_EP	PRKAG2
BTG12	8.12213343351642e-80	0.556357189156782	0.699	0.366	1.23537649523785e-75	A_EP	BTG1
ACTA22	1.74551640020974e-79	0.58976679100202	0.84	0.477	2.65493044471901e-75	A_EP	ACTA2
PPP1R1A1	9.29991116262004e-73	0.557689057662207	0.681	0.372	1.41451648783451e-68	A_EP	PPP1R1A
IGFBP53	1.47562710868088e-72	0.609809652551897	0.674	0.369	2.24442883230362e-68	A_EP	IGFBP5
DKK33	1.15337565389555e-70	0.611787477101459	0.778	0.472	1.75428436957514e-66	A_EP	DKK3
ANKRD12	2.23216713187425e-36	0.66050959573789	0.708	0.524	3.39512620758073e-32	A_EP	ANKRD1
HAMP	1.42812620923465e-271	0.594267830465279	0.37	0.023	2.17217996424591e-267	AVP_A	HAMP
BMP2	3.85899136859669e-219	0.863417588980115	0.448	0.043	5.86952587163557e-215	AVP_A	BMP2
FZD7	2.09696204598983e-184	0.567570331596547	0.385	0.037	3.18947927195053e-180	AVP_A	FZD7
TBX3	4.71173944774189e-167	0.849948102728541	0.53	0.079	7.16655570001542e-163	AVP_A	TBX3
PITX21	3.42148217466246e-97	0.636784920652014	0.381	0.065	5.20407438766161e-93	AVP_A	PITX2
SPON11	5.68032797761243e-96	0.826496960422568	0.637	0.177	8.63977885394851e-92	AVP_A	SPON1
VCAM1	1.50641369478475e-89	0.69848809462064	0.578	0.154	2.29125522976761e-85	AVP_A	VCAM1
MYH63	1.89980848628378e-83	1.71147632691922	0.919	0.423	2.88960870763763e-79	AVP_A	MYH6
GNG11	5.15794032490261e-78	1.17524828074719	0.759	0.346	7.84522723417688e-74	AVP_A	GNG11
ZFP36L12	2.60212626361887e-77	0.93758262628811	0.9	0.505	3.95783404696431e-73	AVP_A	ZFP36L1
PKIG	2.63381700198656e-69	0.806687241506302	0.611	0.211	4.00603566002155e-65	AVP_A	PKIG
CSRP31	4.11266708972967e-63	0.839934860960667	0.985	0.884	6.25536664347883e-59	AVP_A	CSRP3
DPYSL32	9.63767206549223e-61	0.776435421208723	0.67	0.266	1.46588992116137e-56	AVP_A	DPYSL3
SFRP14	1.86258577270804e-59	0.908678745429894	0.815	0.425	2.83299296028893e-55	AVP_A	SFRP1
BVES	2.88851640990765e-55	0.705289850111545	0.807	0.461	4.39343345946953e-51	AVP_A	BVES
ACTA23	3.60595165954564e-48	1.27146527411959	0.796	0.482	5.48465247416891e-44	AVP_A	ACTA2
NCAM11	7.99545965333928e-48	0.640879186026866	0.8	0.458	1.2161094132729e-43	AVP_A	NCAM1
BMP5	1.89501844208794e-47	0.67024274579133	0.633	0.291	2.88232305041576e-43	AVP_A	BMP5
SLC2A3	6.76944528045006e-47	0.570351386598619	0.585	0.241	1.02963262715645e-42	AVP_A	SLC2A3
PTN3	1.25162930430371e-43	0.580337849123973	0.763	0.395	1.90372817184594e-39	AVP_A	PTN
PDLIM31	4.4326527757924e-43	0.550726992313484	0.652	0.29	6.74206487198024e-39	AVP_A	PDLIM3
COL2A13	6.33726305873748e-43	0.642682702088595	0.533	0.199	9.63897711233971e-39	AVP_A	COL2A1
PRSS351	2.16277538408492e-41	0.542032517671294	0.656	0.302	3.28958135919316e-37	AVP_A	PRSS35
TIMP3	3.9578822056831e-40	0.57316595382426	0.752	0.439	6.01993883484399e-36	AVP_A	TIMP3
DES	1.37783976030691e-39	0.673572591719731	0.963	0.783	2.09569427542681e-35	AVP_A	DES
CNN11	7.97506704723856e-38	0.619311950268444	0.707	0.386	1.21300769788498e-33	AVP_A	CNN1
PAM3	3.43716985465755e-37	0.723562532797237	0.878	0.578	5.22793534893413e-33	AVP_A	PAM
CDH2	3.09659959090765e-33	0.588101014298041	0.778	0.522	4.70992797777054e-29	AVP_A	CDH2
HAND2	5.02990760852831e-30	0.536070832458689	0.681	0.401	7.65048947257156e-26	AVP_A	HAND2
IGFBP54	3.80670229174607e-27	0.672771806367054	0.641	0.374	5.78999418574577e-23	AVP_A	IGFBP5
TSC22D11	6.35442827400688e-26	0.583510581105013	0.652	0.416	9.66508540476447e-22	AVP_A	TSC22D1
MB3	7.80405740674099e-10	0.811645169593378	0.7	0.655	1.1869971315653e-05	AVP_A	MB
ITLN11	0	1.3831285263028	0.756	0.086	0	V_EP	ITLN1
TBX18	4.46928109116793e-117	0.50812693662162	0.401	0.059	6.79777653966642e-113	V_EP	TBX18
S100A103	5.99687815280897e-74	0.857556206206199	0.721	0.28	9.12125167042245e-70	V_EP	S100A10
DCN1	1.08014305947889e-70	0.912704137938759	0.901	0.476	1.6428975934674e-66	V_EP	DCN
CCDC801	1.50845053874902e-56	0.514771120595795	0.546	0.177	2.29435326943727e-52	V_EP	CCDC80
COL1A14	3.7509888111138e-54	0.600322408638544	0.996	0.806	5.70525398170409e-50	V_EP	COL1A1
PCDH18	1.05492725713789e-44	0.500472254503149	0.439	0.142	1.60454435810674e-40	V_EP	PCDH18
ACTG13	1.28395185190936e-43	0.607981641967801	0.992	0.897	1.95289076675413e-39	V_EP	ACTG1
COL6A23	1.74310948175663e-42	0.609300842279988	0.828	0.489	2.65126952175184e-38	V_EP	COL6A2
RBP1	5.40866212594893e-42	0.548097801459819	0.615	0.272	8.22657509356832e-38	V_EP	RBP1
COL6A13	9.33535518260421e-40	0.590793761262893	0.817	0.517	1.4199075232741e-35	V_EP	COL6A1
FBLN13	3.04170338276129e-39	0.510158902582815	0.622	0.273	4.62643084517992e-35	V_EP	FBLN1
TMSB4X1	3.60281216242523e-36	0.707031066232567	0.985	0.893	5.47987729904877e-32	V_EP	TMSB4X
PTN4	2.73302039146969e-35	0.560865746724906	0.729	0.395	4.15692401542539e-31	V_EP	PTN
FABP5	1.79284705888756e-29	0.508214717165674	0.66	0.367	2.72692037656798e-25	V_EP	FABP5
IRX1	0	0.650992788644408	0.475	0.025	0	VCS	IRX1
IRX2	1.82546332584157e-267	1.09949852376001	0.75	0.097	2.77652971860503e-263	VCS	IRX2
MB4	2.14597204461639e-137	2.14615266754316	0.992	0.653	3.26402347986153e-133	VCS	MB
RCAN1	3.39934330544422e-128	1.23043809045506	0.607	0.124	5.17040116758066e-124	VCS	RCAN1
MYOM21	5.39670078034058e-123	0.912899307745031	0.783	0.208	8.20838188689802e-119	VCS	MYOM2
BMP21	1.38505237731423e-117	0.537813370728412	0.357	0.045	2.10666466589494e-113	VCS	BMP2
ATP1A1	1.67770835393365e-116	1.29132210324057	0.959	0.519	2.55179440633308e-112	VCS	ATP1A1
TGM22	5.61039088113617e-106	1.24701154252845	0.967	0.643	8.53340453020811e-102	VCS	TGM2
SEMA3A	4.51319371180395e-102	0.584564276424631	0.459	0.082	6.8645676356538e-98	VCS	SEMA3A
EPHA41	1.19362069859358e-85	0.701565652573022	0.631	0.171	1.81549708256083e-81	VCS	EPHA4
ATP1B1	2.5740011843689e-85	1.11129251088363	0.914	0.494	3.9150558014251e-81	VCS	ATP1B1
FHL24	5.58735278684595e-65	0.998509328364499	0.967	0.691	8.49836358879269e-61	VCS	FHL2
COL18A1	1.34345042689875e-53	0.800245976648462	0.939	0.662	2.043388099313e-49	VCS	COL18A1
YWHAQ	1.38562181608419e-53	0.893745408594593	0.824	0.502	2.10753078226405e-49	VCS	YWHAQ
CRIP2	4.34530768507322e-48	0.664556815977424	0.988	0.862	6.60921298899637e-44	VCS	CRIP2
VCAN2	3.25696138676822e-42	0.67797200129365	0.824	0.49	4.95383826927446e-38	VCS	VCAN
PLN2	1.37165758204114e-37	0.699922484423865	0.988	0.88	2.08629118228457e-33	VCS	PLN
NMRK2	1.27843793588593e-36	0.543675795840254	0.758	0.404	1.9445041004825e-32	VCS	NMRK2
NUDT4	4.99430091544454e-34	0.565553862262538	0.832	0.545	7.59633169239114e-30	VCS	NUDT4
FBN23	6.60977368760903e-31	0.665658795449021	0.852	0.61	1.00534657788533e-26	VCS	FBN2
LTBP12	1.50339783906147e-27	0.572269802948014	0.738	0.452	2.28666811321249e-23	VCS	LTBP1
RRAD	2.97390322120575e-27	0.550590065154008	0.918	0.711	4.52330679945395e-23	VCS	RRAD
COX6A21	3.09589214963902e-23	0.501470313124863	0.852	0.621	4.70885195960096e-19	VCS	COX6A2
COL26A1	1.4755821379096e-194	0.60058855199697	0.396	0.034	2.24436043176051e-190	VE	COL26A1
APCDD11	5.77631483101091e-125	1.08811131204327	0.725	0.18	8.7857748579676e-121	VE	APCDD1
POSTN4	3.01338079684547e-123	1.84715162710621	0.996	0.583	4.58335219200197e-119	VE	POSTN
HS3ST1	1.4036784995617e-120	0.535658243379129	0.396	0.052	2.13499499783335e-116	VE	HS3ST1
LEPR1	2.11360717787565e-113	0.886137039708356	0.671	0.159	3.21479651754886e-109	VE	LEPR
HAPLN11	1.71150704604091e-102	0.827387295442411	0.529	0.107	2.60320221702823e-98	VE	HAPLN1
COLEC111	1.25387244198981e-90	0.932815516418879	0.7	0.215	1.9071399842665e-86	VE	COLEC11
ECSCR	1.08633937656398e-88	0.725141038392689	0.65	0.178	1.65232219175382e-84	VE	ECSCR
CTHRC11	2.84380338795404e-84	0.842610718542223	0.642	0.186	4.3254249530781e-80	VE	CTHRC1
FN14	4.9425918616989e-82	1.67465888643995	0.983	0.685	7.51768222164403e-78	VE	FN1
ACTA12	5.36987477758747e-73	1.13674229504891	0.542	0.147	8.16757953671054e-69	VE	ACTA1
VIM1	3.9689220555167e-67	0.875181485447982	1	0.978	6.0367304464409e-63	VE	VIM
CD241	5.28765445702917e-67	0.575441593517429	0.379	0.08	8.04252242914136e-63	VE	CD24
AKR1B1	1.59050913428782e-66	0.912655467019863	0.812	0.379	2.41916439325177e-62	VE	AKR1B1
SAT11	6.81538999726539e-65	0.848208189826017	0.708	0.284	1.03662081858407e-60	VE	SAT1
EGFL7	6.49032048410395e-60	0.726969578501947	0.775	0.341	9.8717774563221e-56	VE	EGFL7
ITGA9	4.01176169189498e-56	0.598249080870149	0.567	0.189	6.10188953337227e-52	VE	ITGA9
RAMP21	3.81007590802606e-55	0.753494556620245	0.688	0.296	5.79512545610764e-51	VE	RAMP2
ENG1	1.82276035594916e-53	0.828044160198813	0.787	0.4	2.77241850139866e-49	VE	ENG
IFITM3	2.84386318827243e-53	0.911368843336065	0.821	0.525	4.32551590936236e-49	VE	IFITM3
GJA4	2.654465453692e-51	0.542815057489294	0.458	0.135	4.03744195506553e-47	VE	GJA4
ECE1	7.61362581292962e-48	0.579964408372947	0.579	0.218	1.1580324861466e-43	VE	ECE1
TFPI1	3.64161684095625e-46	0.639731550225511	0.679	0.299	5.53889921509445e-42	VE	TFPI
CGNL11	4.85874778981481e-46	0.585360649783586	0.713	0.326	7.39015538830833e-42	VE	CGNL1
ITM2B1	1.09154521278853e-45	0.721833124684284	0.871	0.59	1.66024026865135e-41	VE	ITM2B
EMCN1	5.93772187539791e-45	0.609480230669887	0.567	0.217	9.03127497248023e-41	VE	EMCN
VCAN3	8.34133083186839e-44	0.715825959817135	0.825	0.49	1.26871641952718e-39	VE	VCAN
CDH112	1.9753569111775e-40	0.667756917893513	0.65	0.294	3.00451786190098e-36	VE	CDH11
ACKR3	1.76959958045247e-39	0.577165355423192	0.529	0.207	2.69156096186821e-35	VE	ACKR3
B2M3	5.3419082103856e-39	0.762904144930622	0.925	0.717	8.12504238799649e-35	VE	B2M
C72	4.63302844830696e-38	0.58799414989531	0.746	0.395	7.04683626987488e-34	VE	C7
IFITM2	6.42081495462608e-38	0.530092881366491	0.588	0.251	9.76605954598627e-34	VE	IFITM2
RGS52	1.11230249903676e-37	0.682546087062657	0.65	0.314	1.69181210103492e-33	VE	RGS5
COL3A13	4.22982182231853e-37	0.614925230944231	0.988	0.875	6.43355899174648e-33	VE	COL3A1
STMN1	5.82194857413012e-32	0.669308464072759	0.921	0.83	8.85518378125192e-28	VE	STMN1
TMSB4X2	5.41026407280306e-30	0.529265414224786	0.975	0.894	8.22901165473345e-26	VE	TMSB4X
PTMA2	1.40180572759152e-29	0.539431208485381	0.971	0.874	2.1321465116667e-25	VE	PTMA
HLA-A	1.70922188505488e-27	0.500200216416649	0.525	0.255	2.59972648716847e-23	VE	HLA-A
PPIA	2.24656266091445e-26	0.514205437665033	0.975	0.899	3.41702180725087e-22	VE	PPIA
MYL25	3.41634294965851e-22	0.544142547442661	0.992	0.831	5.1962576264306e-18	VE	MYL2
AOC3	8.00869587732904e-231	0.652047944755697	0.474	0.039	1.21812264294175e-226	LCV	AOC3
TBX2	1.80163561162488e-206	0.848015911950406	0.648	0.084	2.74028776528145e-202	LCV	TBX2
CLDN5	4.7797973822963e-206	1.02623390896308	0.709	0.104	7.27007181847267e-202	LCV	CLDN5
NRARP	2.18585519370405e-195	0.65557526882064	0.491	0.05	3.32468574962386e-191	LCV	NRARP
CLEC14A	1.43682181976021e-179	0.746760210967226	0.587	0.078	2.18540598785529e-175	LCV	CLEC14A
JAG11	7.25018099221728e-147	1.2419934386409	0.796	0.188	1.10275252891625e-142	LCV	JAG1
A2M2	1.46540375038055e-145	1.65866961382711	0.935	0.327	2.22887910432881e-141	LCV	A2M
HEYL	1.78533030891946e-144	0.731997402650749	0.57	0.089	2.7154873998665e-140	LCV	HEYL
NOTCH32	2.81155049154382e-143	1.14271579807546	0.835	0.211	4.27636829763814e-139	LCV	NOTCH3
COX4I2	8.424658746025e-142	0.54264196133916	0.383	0.041	1.2813905952704e-137	LCV	COX4I2
GJA41	2.08453177169123e-138	0.869432626043211	0.678	0.133	3.17057282474235e-134	LCV	GJA4
SERPINE21	1.88568918175115e-135	1.23291565271157	0.796	0.209	2.86813324544349e-131	LCV	SERPINE2
MYLK	2.59005891230439e-129	0.560054626090703	0.465	0.064	3.93947960561498e-125	LCV	MYLK
PTPRB	4.70068426652603e-121	0.526631506356819	0.457	0.066	7.1497407693861e-117	LCV	PTPRB
EGFL8	3.0893539841107e-119	0.574995029426779	0.452	0.066	4.69890740983238e-115	LCV	EGFL8
EPAS1	2.14928717752338e-113	0.770982936341766	0.661	0.149	3.26906579701306e-109	LCV	EPAS1
LRRC32	1.6407151190831e-111	0.640515268986235	0.526	0.094	2.4955276961254e-107	LCV	LRRC32
SRGN	2.37273015742262e-109	0.750456252941783	0.504	0.09	3.60892256943981e-105	LCV	SRGN
PLA2G5	3.95856586599806e-103	0.656053497064313	0.552	0.111	6.02097868218305e-99	LCV	PLA2G5
IGFBP72	2.31478404770334e-99	1.32586111236372	0.961	0.503	3.52078653655679e-95	LCV	IGFBP7
ACTA24	7.1127707873898e-99	2.05178446707549	0.926	0.482	1.08185243676199e-94	LCV	ACTA2
PRSS23	9.65141977270941e-99	0.547629702976694	0.491	0.089	1.4679809474291e-94	LCV	PRSS23
ACTG14	1.46765451337103e-98	1.25725883461092	1	0.898	2.23230251483734e-94	LCV	ACTG1
COL4A11	1.08183610264529e-97	1.27880299692691	0.97	0.652	1.64547271212349e-93	LCV	COL4A1
OLFML2A	1.50309665362804e-97	0.672726908593825	0.561	0.121	2.28621001016825e-93	LCV	OLFML2A
ITGA1	8.84306198021268e-97	0.657817354582721	0.591	0.132	1.34502972719035e-92	LCV	ITGA1
MCAM	2.53853175510956e-93	0.934567898699273	0.73	0.224	3.86110679952165e-89	LCV	MCAM
PDGFRB	1.34048575980179e-88	0.7302344241308	0.67	0.183	2.03887884065853e-84	LCV	PDGFRB
CCDC3	2.70383986244167e-82	0.578826919662486	0.543	0.127	4.11254043077378e-78	LCV	CCDC3
PECAM1	5.07556717185619e-82	0.843327062005854	0.696	0.22	7.71993766839327e-78	LCV	PECAM1
ACTB3	9.72175053523132e-82	1.09921902154823	1	0.87	1.47867825640868e-77	LCV	ACTB
IGFBP41	1.0502919566167e-79	0.929820020146435	0.861	0.374	1.597494066014e-75	LCV	IGFBP4
CPE2	1.1226678137551e-78	0.632740792930948	0.643	0.167	1.7075777447215e-74	LCV	CPE
MYH111	1.78236878956729e-78	0.598682189426946	0.465	0.093	2.71098292893185e-74	LCV	MYH11
SPARC4	4.31237232847994e-78	1.07883220947569	0.991	0.715	6.55911831161799e-74	LCV	SPARC
BGN3	3.48268413597812e-75	0.752805647887352	0.865	0.336	5.29716257082272e-71	LCV	BGN
RHOB1	1.74535579950757e-74	0.696982192382219	0.657	0.201	2.65468617105102e-70	LCV	RHOB
COL4A2	4.86081710449193e-73	0.95301813446515	0.948	0.677	7.39330281593223e-69	LCV	COL4A2
ADGRA21	4.55559876058758e-72	0.634003142968611	0.635	0.186	6.92906571485371e-68	LCV	ADGRA2
THY1	6.37208735807071e-72	0.681948263301095	0.626	0.19	9.69194487162555e-68	LCV	THY1
ID31	2.23730866007347e-70	0.919890700245986	0.843	0.376	3.40294647197175e-66	LCV	ID3
SPARCL1	3.77542029090911e-70	0.799324705947103	0.761	0.291	5.74241426247275e-66	LCV	SPARCL1
TM4SF11	7.94876810577701e-70	0.903972966958505	0.704	0.256	1.20900762888868e-65	LCV	TM4SF1
LASP11	1.84463676857383e-67	0.684467393292696	0.613	0.187	2.8056925250008e-63	LCV	LASP1
CDH5	9.70713234823853e-67	0.673814203954877	0.652	0.212	1.47645483016708e-62	LCV	CDH5
FLNA2	1.95446375912577e-65	0.896032449520687	0.887	0.467	2.9727393776303e-61	LCV	FLNA
PLS31	3.12342015715769e-65	0.595890921448585	0.617	0.189	4.75072205903685e-61	LCV	PLS3
IL33	2.08952920899953e-64	0.590764383146184	0.509	0.136	3.17817392688829e-60	LCV	IL33
C11orf961	3.9513723531261e-63	0.504228106337166	0.474	0.116	6.0100373491048e-59	LCV	C11orf96
FBN13	4.58161768790682e-62	0.803321206060493	0.752	0.301	6.96864050330628e-58	LCV	FBN1
TMSB4X3	4.87947025930326e-62	1.0646192960763	0.996	0.893	7.42167426440026e-58	LCV	TMSB4X
RGS53	1.33929907937909e-61	1.03230268963502	0.722	0.313	2.03707389973559e-57	LCV	RGS5
EMP1	1.77035317632145e-61	0.518151739233379	0.496	0.131	2.69270718118492e-57	LCV	EMP1
EHD22	2.93134547532217e-58	0.556434467951553	0.657	0.222	4.45857646796502e-54	LCV	EHD2
IGFBP31	1.3274871046272e-55	1.05882770483439	0.774	0.392	2.01910788613797e-51	LCV	IGFBP3
PLAC92	1.28199225530334e-54	0.773532480173805	0.778	0.356	1.94991022031638e-50	LCV	PLAC9
SDC21	1.40252008863396e-54	0.58401750290947	0.543	0.169	2.13323305481225e-50	LCV	SDC2
ADAMTS9	2.33315553497782e-54	0.554443600411232	0.543	0.175	3.54872956870126e-50	LCV	ADAMTS9
COL1A23	4.24754806828907e-54	0.702848219506888	0.991	0.759	6.46052061186767e-50	LCV	COL1A2
MYH91	3.00825616253244e-53	0.731012886111468	0.817	0.425	4.57555762321183e-49	LCV	MYH9
CALD12	6.4667097784392e-53	0.78115734847158	0.822	0.419	9.83586557300603e-49	LCV	CALD1
LGALS13	6.27529598161524e-51	0.826749317807844	0.943	0.692	9.54472518803678e-47	LCV	LGALS1
STOM	1.00864734755731e-50	0.636609430350768	0.674	0.275	1.53415261563466e-46	LCV	STOM
ID11	1.16630970920286e-50	0.617041816445008	0.661	0.257	1.77395706769755e-46	LCV	ID1
TAGLN3	2.33070307738835e-50	0.909969221558961	0.857	0.463	3.54499938070767e-46	LCV	TAGLN
ESAM	1.26800508266209e-49	0.56043804938967	0.552	0.188	1.92863573072905e-45	LCV	ESAM
COL1A15	6.11660727024971e-49	0.790576549146482	0.996	0.807	9.30335965804982e-45	LCV	COL1A1
UACA	2.78522737966553e-48	0.602610143199376	0.548	0.195	4.23633084447128e-44	LCV	UACA
HSPG2	3.2653378984929e-47	0.773549659307295	0.865	0.532	4.96657894360771e-43	LCV	HSPG2
TPM42	1.00516003106607e-46	0.711621517159441	0.826	0.465	1.52884840725149e-42	LCV	TPM4
PTMA3	2.39944877853732e-46	0.651297970480943	0.987	0.874	3.64956159215527e-42	LCV	PTMA
COL6A24	4.35061743984089e-46	0.751992388998521	0.857	0.489	6.617289125998e-42	LCV	COL6A2
GNG111	3.09261545017665e-45	0.700282776175353	0.739	0.347	4.70386809971868e-41	LCV	GNG11
GJA53	4.53136237776543e-45	0.697250163006129	0.639	0.262	6.89220217658122e-41	LCV	GJA5
KCTD121	8.40521729488847e-45	0.702126427377251	0.67	0.298	1.27843355055254e-40	LCV	KCTD12
FN15	3.02653015817325e-44	0.806207691832624	0.957	0.686	4.60335237058151e-40	LCV	FN1
AKAP121	3.34688263267262e-44	0.548690929033109	0.57	0.208	5.09060848429506e-40	LCV	AKAP12
VWF	4.20529777558827e-44	0.500650857200051	0.487	0.16	6.39625791666975e-40	LCV	VWF
COL6A32	4.47826084741394e-44	0.680292171991522	0.804	0.438	6.81143474891661e-40	LCV	COL6A3
CXCL122	5.98968664692757e-44	0.507570538475035	0.722	0.31	9.11031338997683e-40	LCV	CXCL12
DUSP1	6.29056728054466e-44	0.614915362888221	0.557	0.21	9.56795283370843e-40	LCV	DUSP1
DLK11	1.24601158790828e-43	0.548881838617736	0.457	0.144	1.89518362520849e-39	LCV	DLK1
FBLN14	3.83211811274455e-43	0.624572747058137	0.661	0.273	5.82865164948446e-39	LCV	FBLN1
VIM2	2.93838745601464e-41	0.572887524998793	1	0.978	4.46928732059827e-37	LCV	VIM
LTBP42	1.16676587973789e-40	0.55964581578012	0.578	0.228	1.77465090308133e-36	LCV	LTBP4
ACTN41	1.92912353229206e-40	0.593475776350662	0.717	0.342	2.93419689261622e-36	LCV	ACTN4
COL3A14	2.09820179897915e-40	0.73433102320635	1	0.875	3.19136493624729e-36	LCV	COL3A1
COL6A14	3.95244983645175e-39	0.691029429435301	0.848	0.517	6.01167620124311e-35	LCV	COL6A1
TPM21	7.94610345214335e-37	0.641315211177944	0.861	0.603	1.208602335071e-32	LCV	TPM2
TAGLN21	3.18896839259593e-36	0.577415959230714	0.635	0.305	4.85042092513841e-32	LCV	TAGLN2
CAV1	2.48645179565819e-35	0.615028730060781	0.748	0.426	3.78189318119611e-31	LCV	CAV1
MARCKS2	7.35720022756394e-35	0.5953785739683	0.835	0.521	1.11903015461248e-30	LCV	MARCKS
DCN2	2.57646272041833e-34	0.691252741444256	0.804	0.478	3.91879979775628e-30	LCV	DCN
TUBA1A2	4.55458414652602e-33	0.600223875755357	0.896	0.663	6.92752248686608e-29	LCV	TUBA1A
ARPC5	7.13824173647983e-33	0.511398502523545	0.635	0.3	1.08572656811858e-28	LCV	ARPC5
RAMP22	7.74670684150556e-33	0.546979039312074	0.626	0.296	1.178274110593e-28	LCV	RAMP2
RHOC	1.44262014062264e-32	0.507718485603446	0.743	0.407	2.19422523388704e-28	LCV	RHOC
NID1	2.30750909706207e-32	0.56158573571836	0.748	0.427	3.50972133663141e-28	LCV	NID1
IFITM31	4.75694115857487e-32	0.651963440881771	0.813	0.526	7.23530750219237e-28	LCV	IFITM3
COL5A23	1.73475545265196e-31	0.534306163364693	0.726	0.374	2.63856304348363e-27	LCV	COL5A2
CNN31	2.14312603681752e-31	0.519969530959022	0.709	0.388	3.25969470199945e-27	LCV	CNN3
PTN5	4.92493332148385e-31	0.589916588399643	0.743	0.396	7.49082358197693e-27	LCV	PTN
FSTL13	7.555231279209e-31	0.5095888353524	0.9	0.664	1.14915067756769e-26	LCV	FSTL1
S100A111	1.71175443088455e-30	0.656743656010529	0.622	0.33	2.60357848937541e-26	LCV	S100A11
ARGLU1	2.74156825373366e-29	0.521682798660877	0.635	0.332	4.1699253139289e-25	LCV	ARGLU1
ITM2B2	3.54853726772243e-29	0.576073921644309	0.826	0.591	5.39732518420582e-25	LCV	ITM2B
H3F3B1	1.54141100318328e-28	0.533068131502516	0.857	0.593	2.34448613584177e-24	LCV	H3F3B
COL18A11	4.15655427000956e-28	0.56266991598711	0.878	0.663	6.32211904468455e-24	LCV	COL18A1
ALAS21	2.48176561741465e-216	1.68909137636935	0.886	0.157	3.77476550408768e-212	B_A	ALAS2
SLC4A11	3.3857563370034e-207	1.33307222509405	0.758	0.111	5.14973538858218e-203	B_A	SLC4A1
HEMGN1	3.67836823454182e-199	0.931922784067611	0.588	0.065	5.59479808473811e-195	B_A	HEMGN
AHSP1	1.57952655592194e-191	1.67966902561889	0.839	0.152	2.40245989155728e-187	B_A	AHSP
TENT5C1	3.86060462935941e-171	0.954468961807499	0.592	0.078	5.87197964125566e-167	B_A	TENT5C
SLC25A371	9.59788811857409e-166	2.10315150583889	0.953	0.275	1.45983878283512e-161	B_A	SLC25A37
GYPB1	1.40008162352381e-165	0.717832382798723	0.45	0.046	2.12952414937972e-161	B_A	GYPB
BPGM1	5.04126012403706e-159	1.11871118331503	0.687	0.113	7.66775664866037e-155	B_A	BPGM
SNCA1	3.69905654408553e-135	1.37743257496545	0.678	0.131	5.6262650035541e-131	B_A	SNCA
GYPA1	7.72135241112501e-133	0.604479503554527	0.408	0.046	1.17441770173211e-128	B_A	GYPA
TMEM158	5.38212160618202e-106	0.541732632757186	0.303	0.032	8.18620696300285e-102	B_A	TMEM158
EPB411	1.38504198542251e-103	0.625078675431717	0.483	0.079	2.10664885982763e-99	B_A	EPB41
MYH64	1.6290755993949e-99	1.76346955545378	1	0.424	2.47782398667964e-95	B_A	MYH6
SLC25A391	9.78272951678313e-89	1.04806842132128	0.73	0.224	1.48795315950271e-84	B_A	SLC25A39
MT1H1	2.38061055803503e-87	0.515607705086847	0.261	0.028	3.62090865877128e-83	B_A	MT1H
FECH1	3.1474103134768e-83	0.644575102557074	0.536	0.116	4.78721108679821e-79	B_A	FECH
MT1G1	8.70812087956699e-83	0.797413448915511	0.303	0.04	1.32450518578214e-78	B_A	MT1G
FAM210B1	4.84544962524255e-81	0.805394392210733	0.635	0.17	7.36992887999392e-77	B_A	FAM210B
BLVRB1	1.43565448445399e-80	1.05166461874335	0.711	0.226	2.18363047085452e-76	B_A	BLVRB
PAM4	3.62307895248871e-79	1.40197949606199	0.967	0.578	5.51070308673533e-75	B_A	PAM
NPPA3	3.22196453758503e-77	1.38000659623376	1	0.936	4.90060806166683e-73	B_A	NPPA
FTL1	8.12097824050852e-75	1.6820967959782	0.967	0.749	1.23520079038135e-70	B_A	FTL
COL2A14	8.27281014263639e-75	0.913768960566676	0.692	0.199	1.25829442269499e-70	B_A	COL2A1
DCAF121	6.0287050222897e-70	0.773110687621403	0.545	0.14	9.16966033890264e-66	B_A	DCAF12
TMCC21	2.89546776566833e-67	0.540401043415916	0.379	0.072	4.40400647158154e-63	B_A	TMCC2
NCOA41	5.6427067261766e-65	0.896185998174165	0.749	0.288	8.58255693051461e-61	B_A	NCOA4
BCL2L11	9.55678956803188e-51	0.592457649988036	0.474	0.135	1.45358769329765e-46	B_A	BCL2L1
SELENBP11	1.00858651453357e-50	0.530562058145944	0.46	0.127	1.53406008860556e-46	B_A	SELENBP1
ATP2A23	6.27267665835858e-50	0.894441985871502	0.957	0.768	9.54074119736339e-46	B_A	ATP2A2
GYPC1	8.29978139650075e-45	0.93378936345193	0.678	0.304	1.26239675040776e-40	B_A	GYPC
BNIP3L1	1.00124319853322e-43	0.808227040790437	0.673	0.297	1.52289090496903e-39	B_A	BNIP3L
TTN2	1.99942109740814e-42	0.943512654062535	0.986	0.936	3.04111948915779e-38	B_A	TTN
OAZ11	1.89398365097111e-41	0.806418974840293	0.886	0.72	2.88074913312705e-37	B_A	OAZ1
FBXO7	3.32265926362847e-41	0.502751725060413	0.488	0.159	5.0537647399789e-37	B_A	FBXO7
PIM1	2.73561205766523e-39	0.521433810778048	0.512	0.181	4.16086593970881e-35	B_A	PIM1
BTG13	2.23129485636333e-38	0.717459403305479	0.716	0.371	3.39379947652863e-34	B_A	BTG1
GJA54	1.06352990012087e-36	0.511970109008697	0.635	0.263	1.61762897808384e-32	B_A	GJA5
ADIPOR11	5.14482751131333e-35	0.642100391322314	0.559	0.243	7.82528264470757e-31	B_A	ADIPOR1
DKK34	1.63033092175384e-34	0.723774182206066	0.81	0.477	2.47973333198759e-30	B_A	DKK3
MYL73	6.15054384679507e-34	0.50969935601417	1	0.988	9.3549771909753e-30	B_A	MYL7
FKBP81	2.23421078714057e-33	0.600108041417611	0.592	0.277	3.3982346072408e-29	B_A	FKBP8
ANKRD13	5.93228807283933e-33	0.805469391174917	0.834	0.526	9.02301015878862e-29	B_A	ANKRD1
FN16	2.25289975628878e-32	0.674076895606057	0.948	0.686	3.42666052931524e-28	B_A	FN1
BMP101	6.60354691058691e-31	0.747849150745802	0.479	0.186	1.00439948510027e-26	B_A	BMP10
SAT12	4.4631486686587e-30	0.599790994461859	0.602	0.286	6.78844912502988e-26	B_A	SAT1
B2M4	2.82323911134871e-29	0.629958276324072	0.886	0.718	4.29414668836139e-25	B_A	B2M
UBB1	6.83729988798845e-28	0.687425032073635	0.957	0.892	1.03995331296304e-23	B_A	UBB
NPPB3	3.30852306575806e-23	0.621361861647888	0.711	0.423	5.032263583018e-19	B_A	NPPB
ALB	5.34741951916814e-23	0.692306033405709	0.1	0.015	8.13342508865474e-19	B_A	ALB
ATP5F1E	6.89949885546585e-22	0.506025759195143	0.972	0.957	1.04941377591636e-17	B_A	ATP5F1E
MT2A1	7.94892976116651e-18	0.587650102636266	0.431	0.216	1.20903221667343e-13	B_A	MT2A
C1QC	6.77910366991762e-137	0.504493738134006	0.4	0.032	1.03110166819447e-132	MY	C1QC
C1QB	3.6105039161363e-98	0.575341490558266	0.42	0.048	5.49157645644332e-94	MY	C1QB
SPP11	1.72164368927857e-88	1.50507284466523	0.58	0.102	2.6186200513927e-84	MY	SPP1
CD74	1.53295594434374e-77	0.608877339213291	0.42	0.059	2.33162599134683e-73	MY	CD74
LYVE11	4.03010993930833e-65	0.506471238397817	0.393	0.06	6.12979721768797e-61	MY	LYVE1
RNASE11	1.48972954309682e-26	0.665156875429255	0.527	0.211	2.26587863505027e-22	MY	RNASE1
FTL2	5.33837962276082e-23	0.569971446962658	0.953	0.749	8.11967540621921e-19	MY	FTL
P4HA3	0	0.622681957848616	0.455	0.009	0	OFT	P4HA3
HGF	6.46244420620793e-280	0.909380117220169	0.624	0.027	9.82937763764226e-276	OFT	HGF
ACTG21	7.5260454323828e-273	1.21907980474344	0.743	0.04	1.14471151026542e-268	OFT	ACTG2
GREM2	2.73209181929932e-246	0.717422060770907	0.446	0.015	4.15551165715427e-242	OFT	GREM2
SMOC21	6.71753074579402e-235	1.76635197056915	0.95	0.084	1.02173642643527e-230	OFT	SMOC2
SLN1	2.87432417767511e-233	1.69453912854584	0.851	0.065	4.37184707424384e-229	OFT	SLN
CYP4X1	8.94493049725895e-224	0.582317220993743	0.455	0.018	1.36052392863309e-219	OFT	CYP4X1
TFPI21	8.46479027765051e-216	1.26869445387905	0.792	0.059	1.28749460123064e-211	OFT	TFPI2
PDE3A	2.24059948945151e-212	1.46282658438146	0.891	0.079	3.40795182345575e-208	OFT	PDE3A
CRISPLD2	3.47766285356985e-210	0.976063876981859	0.673	0.042	5.28952520027975e-206	OFT	CRISPLD2
CRISPLD1	2.24251789799627e-207	1.46337936149261	0.891	0.081	3.41086972285233e-203	OFT	CRISPLD1
RGS2	1.20664542887839e-203	0.824214266257967	0.673	0.043	1.83530769732403e-199	OFT	RGS2
ST6GAL21	7.04076490512466e-201	1.38101343219275	0.901	0.085	1.07090034206946e-196	OFT	ST6GAL2
PRDM6	2.80922208327484e-194	0.965943957143378	0.653	0.043	4.27282678866103e-190	OFT	PRDM6
CRABP22	7.93543805928523e-188	3.17582298493811	1	0.131	1.20698012881728e-183	OFT	CRABP2
RAB7B	1.41858642137281e-186	0.760774469610178	0.564	0.033	2.15766994690804e-182	OFT	RAB7B
ANOS1	5.91218885160356e-167	1.03682181279307	0.782	0.073	8.99243924328902e-163	OFT	ANOS1
PRSS231	2.10029638188528e-164	1.00674711269038	0.861	0.089	3.19455079684752e-160	OFT	PRSS23
FBLN53	6.66919038510593e-159	3.51389014586339	1	0.153	1.01438385757461e-154	OFT	FBLN5
EFEMP1	4.22821745349047e-158	1.27877181654744	0.762	0.075	6.431118746759e-154	OFT	EFEMP1
COL8A2	5.26662043712607e-158	0.62103004617795	0.475	0.027	8.01052968486876e-154	OFT	COL8A2
BMP41	1.22783916484314e-154	1.14631962410709	0.733	0.069	1.86754336972642e-150	OFT	BMP4
LOX3	6.325977462577e-154	1.76261486135315	0.97	0.139	9.62181172057962e-150	OFT	LOX
BASP1	1.21422008652798e-153	1.12859806534969	0.871	0.1	1.84682875160905e-149	OFT	BASP1
GDF6	1.87694150991955e-151	0.766766769862719	0.594	0.045	2.85482803658764e-147	OFT	GDF6
MYH112	2.20711753918319e-151	1.50749872465387	0.842	0.093	3.35702577709763e-147	OFT	MYH11
SULT1E11	6.68497077668774e-151	2.57298292461059	0.851	0.107	1.01678405513421e-146	OFT	SULT1E1
GLIPR1	1.91256213180883e-141	0.522555184297929	0.436	0.026	2.90900700248124e-137	OFT	GLIPR1
FRZB1	3.23525284117696e-141	1.29507590223426	0.832	0.1	4.92081957143016e-137	OFT	FRZB
COLEC121	1.7110801717867e-140	1.33106419233858	0.891	0.121	2.60255294128757e-136	OFT	COLEC12
LRRC172	4.42314722802327e-138	1.73719150875965	0.96	0.155	6.7276069338234e-134	OFT	LRRC17
PLAT2	4.85510566793221e-138	2.05748795313095	0.832	0.108	7.3846157209249e-134	OFT	PLAT
ZBTB8A	6.5192735594333e-138	1.06548495434221	0.782	0.089	9.91581508389805e-134	OFT	ZBTB8A
CPE3	1.90933056620561e-137	1.9901365515646	0.99	0.168	2.90409179119873e-133	OFT	CPE
SEMA6A	8.14789885720646e-137	0.639433918000135	0.574	0.046	1.2392954161811e-132	OFT	SEMA6A
EFNB22	3.74006323292446e-135	1.7602212253495	0.98	0.175	5.68863617727811e-131	OFT	EFNB2
OSR12	9.48009639083629e-131	0.979073653985211	0.762	0.086	1.4419226610462e-126	OFT	OSR1
SFRP22	1.76965192633449e-130	1.18817295467674	0.743	0.08	2.69164057995476e-126	OFT	SFRP2
UCHL11	2.72537191689777e-130	0.857066226142805	0.713	0.075	4.1452906856015e-126	OFT	UCHL1
ID41	2.48573845933223e-128	1.16344857432534	0.931	0.139	3.78080819664431e-124	OFT	ID4
COL14A13	4.3656505415603e-128	1.84204484937738	1	0.196	6.64015447371322e-124	OFT	COL14A1
FIBIN	4.55783853529378e-127	1.05900550704293	0.624	0.06	6.93247241218183e-123	OFT	FIBIN
GLT8D2	1.5544105185846e-126	0.637852224698187	0.554	0.046	2.36425839876718e-122	OFT	GLT8D2
SPON12	1.5201531418757e-125	1.61327211291782	0.98	0.179	2.31215292879294e-121	OFT	SPON1
FLRT21	1.63952081515278e-123	1.4748152944941	0.95	0.163	2.49371115984738e-119	OFT	FLRT2
GUCY1A1	6.71749326376136e-123	1.0417586685312	0.822	0.111	1.0217307254181e-118	OFT	GUCY1A1
SDC22	7.81464801806489e-123	1.46676651391011	0.96	0.17	1.18860796354767e-118	OFT	SDC2
CERCAM	9.13163357351097e-123	0.891738841580696	0.772	0.094	1.38892146653102e-118	OFT	CERCAM
EFNA5	1.22281357544383e-121	1.01963931026593	0.822	0.109	1.85989944825007e-117	OFT	EFNA5
OGN2	1.41942056229027e-119	3.5671865252278	1	0.235	2.15893867524351e-115	OFT	OGN
PTGIS	8.40371176145934e-119	1.20069063774316	0.871	0.132	1.27820455891797e-114	OFT	PTGIS
THBS23	4.91436438561842e-117	1.53297497008327	0.96	0.168	7.47474823052562e-113	OFT	THBS2
LOXL11	1.94403594705525e-116	1.13283615851276	0.851	0.127	2.95687867547103e-112	OFT	LOXL1
P3H1	3.53974826995814e-116	0.981469567357036	0.861	0.126	5.38395711860633e-112	OFT	P3H1
PLS32	3.00594320333972e-115	1.72448972504426	0.96	0.189	4.57203961227971e-111	OFT	PLS3
HTRA11	1.58108415664328e-114	2.53059013724619	0.99	0.232	2.40482900225443e-110	OFT	HTRA1
MRC23	9.34492731593847e-114	1.56720925762035	0.99	0.202	1.42136344475424e-109	OFT	MRC2
PDGFRA2	1.07904648942294e-113	1.22273150600076	0.901	0.154	1.64122971041229e-109	OFT	PDGFRA
ASPN1	6.32182645923162e-112	1.65075103117888	0.921	0.169	9.6154980444913e-108	OFT	ASPN
SFRP4	2.73572332158045e-108	0.544813366016648	0.446	0.034	4.16103517212386e-104	OFT	SFRP4
TINAGL11	1.36378431403351e-107	1.23823544007174	0.851	0.137	2.07431594164497e-103	OFT	TINAGL1
GPC61	1.23202735131902e-105	1.07187050284753	0.832	0.132	1.87391360135623e-101	OFT	GPC6
NOTCH33	7.46200093122347e-104	1.59322356079706	0.97	0.213	1.13497034163909e-99	OFT	NOTCH3
CBLN2	1.29559493755327e-103	0.596840393848464	0.455	0.038	1.97059990001853e-99	OFT	CBLN2
DSEL	1.98230419057715e-103	0.896770820602908	0.683	0.087	3.01508467386785e-99	OFT	DSEL
FOXC1	2.49404149104325e-103	1.0026099603915	0.832	0.131	3.79343710787678e-99	OFT	FOXC1
JAG12	8.16549512994419e-102	1.3437282079321	0.941	0.19	1.24197180926451e-97	OFT	JAG1
MEGF61	2.15527170356659e-101	0.830291731959002	0.713	0.094	3.27816826112479e-97	OFT	MEGF6
MFAP43	9.32793486901396e-101	2.12842136364069	1	0.271	1.41877889357702e-96	OFT	MFAP4
RCN3	1.95501458062677e-99	0.687047822596501	0.653	0.079	2.97357717713332e-95	OFT	RCN3
COL9A31	1.10839669897436e-98	0.926721065275358	0.693	0.092	1.68587137914e-94	OFT	COL9A3
EMILIN13	7.93303999242138e-98	1.69858072711691	0.99	0.249	1.20661538284729e-93	OFT	EMILIN1
MFAP23	2.12350274649271e-97	2.32078975602203	1	0.303	3.22984767741541e-93	OFT	MFAP2
FBN14	3.15826528502828e-97	2.31933350571393	1	0.302	4.80372149852802e-93	OFT	FBN1
CFH	1.32622028829876e-96	0.729577526510235	0.624	0.075	2.01718105850241e-92	OFT	CFH
PCOLCE2	1.44674665621225e-96	1.4106348221573	0.941	0.206	2.20050166409883e-92	OFT	PCOLCE
IL11RA3	1.22453384594342e-95	1.4115948850876	0.97	0.229	1.86251597967994e-91	OFT	IL11RA
CXCL123	4.73387758641569e-95	3.27910154087734	1	0.311	7.20022780893827e-91	OFT	CXCL12
MYH103	7.07284481476525e-95	2.90917451390394	1	0.326	1.07577969632579e-90	OFT	MYH10
OLFML33	9.38782078487056e-95	1.33619138227443	0.97	0.226	1.42788754137881e-90	OFT	OLFML3
LASP12	1.06901525469698e-94	1.30782561264693	0.901	0.188	1.6259722023941e-90	OFT	LASP1
MN1	1.64303722434584e-94	0.763815180509817	0.644	0.082	2.49905961823003e-90	OFT	MN1
SLIT2	1.09534442127286e-93	0.824042185885591	0.604	0.074	1.66601886475602e-89	OFT	SLIT2
NRK	1.44036494797007e-92	0.758022838593853	0.634	0.081	2.19079508586248e-88	OFT	NRK
TXNDC51	1.95523068935853e-92	1.59100607105276	0.931	0.22	2.97390587851432e-88	OFT	TXNDC5
KCTD122	1.44181342155998e-91	1.802903589844	0.99	0.299	2.19299821419274e-87	OFT	KCTD12
ANTXR12	6.6725843570004e-91	1.32659885964374	0.921	0.205	1.01490008069976e-86	OFT	ANTXR1
MMP23	4.3592435124268e-90	1.7467116906653	1	0.296	6.63040938240116e-86	OFT	MMP2
SRPX2	7.98069728430927e-90	1.83267183505692	1	0.31	1.21386405694344e-85	OFT	SRPX
NTRK2	1.80398074902611e-89	0.746677795224393	0.426	0.038	2.74385471926871e-85	OFT	NTRK2
ISLR3	1.22623682223542e-88	1.19957351669339	0.941	0.202	1.86510620662007e-84	OFT	ISLR
P3H31	3.30119699464239e-88	0.775086870015533	0.713	0.105	5.02112062885107e-84	OFT	P3H3
CPXM1	7.57922869463938e-88	0.804080442237249	0.683	0.1	1.15280068445465e-83	OFT	CPXM1
KIRREL1	2.86273612858479e-87	0.567265565736692	0.505	0.054	4.35422165157746e-83	OFT	KIRREL1
COL27A1	9.02147254932428e-87	0.816371383091966	0.663	0.095	1.37216597475222e-82	OFT	COL27A1
LTBP32	2.09634212619486e-86	1.11110743876017	0.901	0.191	3.18853637394238e-82	OFT	LTBP3
FKBP102	2.85666700950316e-86	1.04189861883201	0.861	0.171	4.3449905214543e-82	OFT	FKBP10
LTBP22	4.36171770598613e-86	1.04741266674636	0.584	0.076	6.63417263080491e-82	OFT	LTBP2
SEMA5B	5.87154575912677e-86	0.781971441085578	0.663	0.095	8.93062109963181e-82	OFT	SEMA5B
PRSS352	6.21210801269641e-86	2.08262169248188	0.99	0.303	9.44861628731124e-82	OFT	PRSS35
RRBP12	1.04983443852818e-85	1.06004318340035	0.911	0.195	1.59679818100137e-81	OFT	RRBP1
GEM	1.81375335234808e-85	0.816306143900622	0.693	0.104	2.75871884892144e-81	OFT	GEM
MXRA81	1.88013770554218e-85	0.821907677686289	0.733	0.117	2.85968945012966e-81	OFT	MXRA8
LTBP43	2.03303823017459e-85	1.35840321536225	0.921	0.228	3.09225114809556e-81	OFT	LTBP4
FBLN15	4.558134063575e-85	1.51521399421828	0.99	0.274	6.93292191069758e-81	OFT	FBLN1
FILIP1L	6.92950008663557e-85	0.709123572430109	0.574	0.072	1.05397696317727e-80	OFT	FILIP1L
TRPS1	8.91922647480655e-84	0.549266543208423	0.485	0.052	1.35661434681808e-79	OFT	TRPS1
SLIT33	3.31157061985799e-82	1.32909085307759	0.941	0.237	5.03689891280401e-78	OFT	SLIT3
ELN3	8.57389201529004e-81	3.46075390454557	1	0.35	1.30408897552561e-76	OFT	ELN
PTK7	9.94395099539008e-81	0.898658077434901	0.812	0.159	1.51247494639883e-76	OFT	PTK7
PRKG1	2.86368999344416e-80	0.523857192084077	0.475	0.052	4.35567248002857e-76	OFT	PRKG1
BGN4	4.41473764699692e-80	1.94526471299811	1	0.338	6.71481596108232e-76	OFT	BGN
MGP3	2.05696909584631e-79	2.45100885851475	1	0.412	3.12864999478224e-75	OFT	MGP
COLGALT2	4.53535325163401e-79	0.626822865365905	0.564	0.074	6.89827229573533e-75	OFT	COLGALT2
IGFBP73	4.68395396351665e-78	3.13748197788374	1	0.505	7.12429397850883e-74	OFT	IGFBP7
SPINT2	3.69331911321018e-77	0.877737980316561	0.782	0.151	5.61753837119268e-73	OFT	SPINT2
RBP11	5.19491664315278e-77	1.3866640496395	0.941	0.273	7.90146821423538e-73	OFT	RBP1
P3H41	6.19631535764675e-77	0.909706224880821	0.782	0.149	9.42459565898071e-73	OFT	P3H4
ADGRA22	7.50020391769832e-77	1.03918273207174	0.842	0.188	1.14078101588191e-72	OFT	ADGRA2
CDH113	7.91538126165465e-77	1.31872509180178	0.98	0.294	1.20392948989767e-72	OFT	CDH11
CKAP42	1.21737053544493e-76	1.4279354825378	0.98	0.328	1.85162058441174e-72	OFT	CKAP4
HMCN1	2.10960771874065e-76	0.698808172979824	0.574	0.08	3.20871334020454e-72	OFT	HMCN1
PXDN3	3.45676764554821e-75	1.5089297248067	0.99	0.353	5.25774358887882e-71	OFT	PXDN
SFRP15	3.63521271997828e-75	1.94699798369734	1	0.427	5.52915854708696e-71	OFT	SFRP1
GNG123	2.1450575903317e-74	1.00360521361557	0.901	0.214	3.26263259489452e-70	OFT	GNG12
RHOBTB1	3.6857689849443e-74	0.620216556095869	0.594	0.086	5.60605462610027e-70	OFT	RHOBTB1
COL6A33	9.92529432145571e-74	1.81785379698124	1	0.439	1.50963726629341e-69	OFT	COL6A3
PLK2	9.51781033464087e-73	0.970219411810783	0.772	0.161	1.44765895189888e-68	OFT	PLK2
COPZ2	3.67950596221522e-72	0.598120562564348	0.545	0.074	5.59652856852934e-68	OFT	COPZ2
VASN	9.10479555233143e-72	0.631148509210105	0.564	0.08	1.38483940350961e-67	OFT	VASN
TNS3	3.37594043549454e-71	0.790540478271938	0.703	0.129	5.13480540238719e-67	OFT	TNS3
S100A112	4.31935103972746e-71	1.5412879598482	0.96	0.33	6.56973293142547e-67	OFT	S100A11
TAGLN4	5.43336802611838e-71	2.70103042169167	1	0.464	8.26415276772605e-67	OFT	TAGLN
FLNA3	7.62557775879059e-71	1.7229625794911	1	0.468	1.15985037711205e-66	OFT	FLNA
LRRC321	2.0566760003675e-70	0.665753814611003	0.614	0.096	3.12820419655897e-66	OFT	LRRC32
MECOM1	2.86364301074441e-70	0.579151598199421	0.564	0.08	4.35560101934225e-66	OFT	MECOM
ACTN11	2.92082032472088e-70	1.24460619465302	0.941	0.304	4.44256771390046e-66	OFT	ACTN1
COL5A13	4.54546527905842e-70	1.61738032639953	0.99	0.392	6.91365268944786e-66	OFT	COL5A1
IGFBP21	2.93931975219268e-69	1.89126713389174	0.98	0.373	4.47070534308507e-65	OFT	IGFBP2
CALD13	3.56040290010353e-69	1.49321169399139	1	0.421	5.41537281105746e-65	OFT	CALD1
GALNT21	6.62386364528263e-69	1.10813541828712	0.723	0.152	1.00748966044749e-64	OFT	GALNT2
PI152	2.319154551553e-68	0.657534945506975	0.525	0.07	3.52743407291211e-64	OFT	PI15
SELENOM	4.0137814213729e-68	0.650655156002392	0.614	0.098	6.10496154190819e-64	OFT	SELENOM
FSTL14	8.32196124755862e-68	2.3575470797669	1	0.665	1.26577030575367e-63	OFT	FSTL1
CSRP2	1.87491411037058e-67	1.24589770779212	0.911	0.293	2.85174436187366e-63	OFT	CSRP2
ACTA25	1.29701641711045e-66	2.85487061218324	0.98	0.484	1.97276197042499e-62	OFT	ACTA2
SPARC5	5.15906432270341e-66	2.62242898487256	1	0.716	7.84693683483188e-62	OFT	SPARC
FN17	1.08790065485878e-65	2.34564130839283	1	0.687	1.6546968960402e-61	OFT	FN1
GPC32	1.35216032935592e-65	1.01391071808773	0.802	0.186	2.05663586095035e-61	OFT	GPC3
FBN24	5.48046709093968e-65	2.21646188145986	0.99	0.611	8.33579044531925e-61	OFT	FBN2
C1QTNF11	5.98363790820321e-65	0.544569205486264	0.495	0.067	9.10111325837708e-61	OFT	C1QTNF1
MPZL1	2.08248893042067e-64	0.731509081918411	0.733	0.148	3.16746566316984e-60	OFT	MPZL1
EML4	4.60008717285233e-64	0.725565891968023	0.743	0.151	6.99673258990839e-60	OFT	EML4
TPM43	1.05782539650744e-63	1.53496694539821	0.97	0.466	1.60895242808781e-59	OFT	TPM4
ITM2C1	1.37972224608711e-63	1.17893326571271	0.97	0.367	2.09855753629849e-59	OFT	ITM2C
FBLIM11	2.45880547031918e-63	1.1308979263703	0.842	0.228	3.73984312035548e-59	OFT	FBLIM1
EHD23	4.11389401023499e-63	0.928761063325001	0.861	0.223	6.25723278956742e-59	OFT	EHD2
OLFML1	2.43484049014663e-62	0.555849224594421	0.505	0.073	3.70339238551303e-58	OFT	OLFML1
ACTG15	2.45618633121786e-62	1.6402211048089	1	0.898	3.73585940978236e-58	OFT	ACTG1
LRP13	2.92503768910595e-62	0.973673623438166	0.861	0.224	4.44898232513015e-58	OFT	LRP1
SEC24D	7.08109604657376e-62	0.62532500764805	0.624	0.109	1.07703470868387e-57	OFT	SEC24D
COL1A24	1.95926547245511e-61	2.78758345412989	1	0.76	2.98004278360422e-57	OFT	COL1A2
PPIB1	2.12437857810545e-61	1.35881115894012	0.97	0.43	3.2311798172984e-57	OFT	PPIB
COL1A16	3.21946010782653e-61	2.60423782709092	1	0.808	4.89679882400416e-57	OFT	COL1A1
SYNPO21	3.56587842688193e-61	0.577817188481758	0.594	0.099	5.42370108728742e-57	OFT	SYNPO2
TGFBI1	4.74640343128537e-61	1.03733001509759	0.832	0.215	7.21927961898505e-57	OFT	TGFBI
ASS1	8.63048663400085e-61	0.594653931574377	0.564	0.092	1.31269701703153e-56	OFT	ASS1
FKBP14	3.52885629506021e-60	0.50070767040196	0.505	0.074	5.36739042478657e-56	OFT	FKBP14
TSC22D12	5.23897717367517e-60	1.37072250577048	0.941	0.416	7.96848428115994e-56	OFT	TSC22D1
MDK1	7.40616245750553e-60	1.46979450952652	1	0.913	1.12647730978659e-55	OFT	MDK
COL3A15	7.69548445044849e-60	2.3526352109845	1	0.876	1.17048318491322e-55	OFT	COL3A1
COL5A24	1.33949555528858e-59	1.22447253299317	0.99	0.374	2.03737273959393e-55	OFT	COL5A2
ACTB4	2.50767383190088e-59	1.517257435645	1	0.871	3.81417189832125e-55	OFT	ACTB
FZD1	2.76813576555668e-59	1.25151190884	0.96	0.385	4.2103344994117e-55	OFT	FZD1
BOC1	2.96547486886934e-59	0.502772746431166	0.455	0.062	4.51048727555026e-55	OFT	BOC
ID32	9.82703270937116e-59	1.29488108712779	0.96	0.378	1.49469167509535e-54	OFT	ID3
COL21A1	1.48999856314077e-58	1.10958139195584	0.911	0.3	2.26628781453711e-54	OFT	COL21A1
AEBP11	2.52421986429454e-58	1.06310767174995	0.931	0.314	3.839338413592e-54	OFT	AEBP1
VIM3	6.13033188109335e-58	1.16836932355961	1	0.979	9.32423479114299e-54	OFT	VIM
CALU1	1.30809223963581e-57	1.21582809404461	0.96	0.476	1.98960829648607e-53	OFT	CALU
TIMP23	2.02590292007039e-57	1.07099914410137	0.97	0.364	3.08139834142707e-53	OFT	TIMP2
PPP1CB2	2.49204762563571e-57	1.48199573579711	0.98	0.582	3.79040443859191e-53	OFT	PPP1CB
PDIA4	5.17417286324197e-57	0.98130338878106	0.861	0.27	7.86991692499103e-53	OFT	PDIA4
PLD31	8.6378289004353e-57	1.02010504953708	0.941	0.343	1.31381377575621e-52	OFT	PLD3
PPP1R14A	1.12233489894231e-56	0.726456038704156	0.693	0.147	1.70707138129126e-52	OFT	PPP1R14A
MICAL2	2.35069721147445e-56	0.983940481681645	0.812	0.234	3.57541045865264e-52	OFT	MICAL2
CNN2	4.54173849873137e-56	0.896003756222656	0.861	0.25	6.90798425657041e-52	OFT	CNN2
ITGB5	1.8156585662423e-55	0.7838099661036	0.733	0.173	2.76161667925453e-51	OFT	ITGB5
SULF11	2.56614265369362e-55	0.700378449285075	0.594	0.111	3.903102976268e-51	OFT	SULF1
PDIA31	3.89181860237761e-55	1.1191438863731	0.96	0.425	5.91945609421635e-51	OFT	PDIA3
FGFR11	3.95498895686576e-55	0.780864613748052	0.861	0.233	6.01553820339282e-51	OFT	FGFR1
SYNPO1	5.29774924295748e-55	1.01394563817337	0.812	0.232	8.05787659853833e-51	OFT	SYNPO
P4HB2	7.1138748035083e-55	1.26066387118097	0.98	0.532	1.08202035761361e-50	OFT	P4HB
MATN2	1.04981605416288e-54	0.885867131386062	0.762	0.195	1.59677021838173e-50	OFT	MATN2
EVA1B1	1.08536335163567e-54	0.759264748315794	0.733	0.171	1.65083765783786e-50	OFT	EVA1B
MAGED21	1.16749437870935e-54	1.12236846028503	1	0.549	1.77575895001691e-50	OFT	MAGED2
RAB31	1.94181364892866e-54	0.542720507793023	0.554	0.096	2.9534985600205e-50	OFT	RAB31
LGALS14	7.93127186415368e-54	1.61236154985806	0.99	0.693	1.20634645053778e-49	OFT	LGALS1
CHPF1	3.68656640380353e-53	0.931685504920946	0.832	0.24	5.60726750018518e-49	OFT	CHPF
RCN11	1.32759117394612e-52	0.879830905445355	0.832	0.244	2.01926617557205e-48	OFT	RCN1
SERPINH12	4.99155025482525e-52	1.14359417322405	0.98	0.582	7.59214793758921e-48	OFT	SERPINH1
ACTN42	9.76321824524103e-52	1.02953243463479	0.931	0.343	1.48498549510116e-47	OFT	ACTN4
SOX42	1.07182775814245e-51	1.04844620947489	0.911	0.329	1.63025002013466e-47	OFT	SOX4
ENC11	2.87153949299e-51	0.638586029321574	0.604	0.12	4.36761156883779e-47	OFT	ENC1
ALDH18A1	4.7042629440701e-51	0.579932371241207	0.604	0.119	7.15518393793062e-47	OFT	ALDH18A1
PTN6	5.10759145568504e-51	1.25310412187168	0.97	0.397	7.76864660409695e-47	OFT	PTN
ITGA11	1.11553966127659e-50	0.740873943164978	0.624	0.134	1.6967358248017e-46	OFT	ITGA1
TES	1.14739717620663e-50	0.61131346042519	0.564	0.108	1.74519110501028e-46	OFT	TES
CDK2AP11	1.86111325090744e-50	0.87525164598708	0.901	0.307	2.83075325463021e-46	OFT	CDK2AP1
TPM22	2.58036848168472e-50	1.29179971487067	0.97	0.604	3.92474046064245e-46	OFT	TPM2
CSRP11	5.63752154638203e-50	0.98460993212476	0.772	0.226	8.57467027204707e-46	OFT	CSRP1
ANXA22	1.09640092417489e-49	1.16214542405962	0.97	0.563	1.66762580567001e-45	OFT	ANXA2
GPNMB	3.88022233149387e-49	0.56882892062255	0.515	0.093	5.90181816620218e-45	OFT	GPNMB
KANK1	1.30718663586155e-48	0.75970305789883	0.693	0.173	1.98823087314542e-44	OFT	KANK1
PDGFRB1	3.54252370433776e-48	0.802898480025654	0.713	0.186	5.38817855429774e-44	OFT	PDGFRB
COL6A25	4.51965766971174e-48	1.1228530662231	0.99	0.491	6.87439931563156e-44	OFT	COL6A2
AP3S1	7.35641413980663e-48	0.6328574619998	0.673	0.156	1.11891059066459e-43	OFT	AP3S1
FBLN22	1.54831225543601e-47	0.91826267431587	0.851	0.277	2.35498294051816e-43	OFT	FBLN2
PFN2	3.99900669497754e-47	0.873929372742462	0.842	0.285	6.08248918306084e-43	OFT	PFN2
NYNRIN	5.19884828679009e-47	0.556910157439017	0.505	0.093	7.90744824420772e-43	OFT	NYNRIN
GPX8	6.25434531475673e-47	0.699233216542417	0.653	0.156	9.51285922374498e-43	OFT	GPX8
PTMA4	9.82384114593505e-47	1.01119419597951	0.99	0.875	1.49420623829672e-42	OFT	PTMA
LTBP13	1.20969641634013e-46	1.3737793095107	0.891	0.453	1.83994824925334e-42	OFT	LTBP1
INHBA1	2.55358703307886e-46	0.53360130176613	0.505	0.092	3.88400587731295e-42	OFT	INHBA
CDKN1C2	3.39289957224227e-46	0.939159131155553	0.822	0.265	5.16060024938049e-42	OFT	CDKN1C
IDH1	6.81268652462618e-46	0.521527710852571	0.525	0.1	1.03620962039564e-41	OFT	IDH1
CALR2	8.41087679670309e-46	0.987609993723025	1	0.644	1.27929436077854e-41	OFT	CALR
DPYSL33	1.13374340468765e-45	0.811318665879712	0.851	0.268	1.72442371852991e-41	OFT	DPYSL3
QSOX11	1.2800044039124e-45	1.03886579644269	0.743	0.216	1.94688669835076e-41	OFT	QSOX1
C1orf198	5.41771071423349e-45	0.847978198183987	0.822	0.273	8.24033799634913e-41	OFT	C1orf198
DACT1	8.60058487766801e-45	0.55905193763066	0.574	0.121	1.3081489598933e-40	OFT	DACT1
ITGAV	9.89933826625235e-45	1.17841954759019	0.812	0.302	1.50568935029698e-40	OFT	ITGAV
EDIL31	1.32632335778839e-44	0.625034265852392	0.545	0.111	2.01733782719614e-40	OFT	EDIL3
HSPB6	1.93322179434265e-44	0.645371844935414	0.683	0.168	2.94043034919517e-40	OFT	HSPB6
VLDLR	6.28490911980272e-44	0.65676918076515	0.693	0.179	9.55934677121994e-40	OFT	VLDLR
FZD4	8.16809440930881e-44	0.522787579641303	0.485	0.09	1.24236715965587e-39	OFT	FZD4
MMP141	8.32184917903427e-44	0.518791720698945	0.594	0.126	1.26575326013111e-39	OFT	MMP14
NFIA1	1.03864846035295e-43	0.798496662429521	0.851	0.281	1.57978430819684e-39	OFT	NFIA
GPX7	1.2179808344218e-43	0.717760625568886	0.762	0.221	1.85254884915556e-39	OFT	GPX7
PMEPA11	6.57064450920579e-43	0.704872604905738	0.782	0.235	9.99395029850201e-39	OFT	PMEPA1
EXT2	1.01343504469385e-42	0.527128069428058	0.564	0.12	1.54143470297935e-38	OFT	EXT2
BAMBI1	1.87956099579207e-42	0.707789711702107	0.733	0.205	2.85881227459974e-38	OFT	BAMBI
HSP90B1	2.25681184565476e-42	1.00120439640339	0.99	0.658	3.43261081724089e-38	OFT	HSP90B1
AXL	4.47797125325246e-42	0.518239946686889	0.535	0.11	6.81099427619699e-38	OFT	AXL
SH3BGRL1	1.72169848256601e-41	0.638766077144878	0.713	0.194	2.6187033919829e-37	OFT	SH3BGRL
TWSG1	7.52466820284997e-41	0.534458270118256	0.584	0.132	1.14450203365348e-36	OFT	TWSG1
CHSY1	1.38033342669947e-40	0.625760654273237	0.693	0.185	2.0994871420099e-36	OFT	CHSY1
SPP12	1.60995596384203e-40	1.1919901889049	0.495	0.103	2.44874302100373e-36	OFT	SPP1
PLAC93	1.79684878236692e-40	0.949524001913912	0.871	0.358	2.73300699798008e-36	OFT	PLAC9
GSTP11	2.29559173583637e-40	0.964295123427742	0.98	0.61	3.49159503020711e-36	OFT	GSTP1
NFIB1	2.37905894159536e-40	0.901642354513359	0.911	0.435	3.61854865016655e-36	OFT	NFIB
ISYNA1	4.11145545752553e-40	0.80019362903832	0.851	0.321	6.25352375089633e-36	OFT	ISYNA1
EXT1	4.63250840968289e-40	0.654094680731887	0.634	0.164	7.04604529112768e-36	OFT	EXT1
MAGED11	5.71403424558976e-40	0.853501511042119	0.941	0.432	8.69104608754202e-36	OFT	MAGED1
ITGA91	5.76950802400426e-40	0.640187024587607	0.693	0.191	8.77542170451048e-36	OFT	ITGA9
CRTAP	9.23665863716449e-40	0.6826747588779	0.871	0.305	1.40489577871272e-35	OFT	CRTAP
ANXA51	9.96408658335399e-40	0.879408326126642	0.881	0.383	1.51553756932814e-35	OFT	ANXA5
CREG1	1.10573674411018e-39	0.563261010473729	0.545	0.122	1.68182558779158e-35	OFT	CREG1
CYFIP1	1.17018479581967e-39	0.589417685380847	0.624	0.156	1.77985107444172e-35	OFT	CYFIP1
MYL12B	1.30646551437941e-39	0.879903228933903	0.891	0.436	1.98713404737108e-35	OFT	MYL12B
CREB3L2	1.85628910712124e-39	0.604629286743798	0.663	0.174	2.8234157319314e-35	OFT	CREB3L2
SEC61B	1.8587515661238e-39	0.749555695024559	0.822	0.294	2.8271611320743e-35	OFT	SEC61B
ID12	4.47277030848842e-39	0.754188008704326	0.792	0.258	6.80308363921089e-35	OFT	ID1
MYH92	2.66540372653969e-38	0.875336572307026	0.911	0.426	4.05407906806687e-34	OFT	MYH9
RCN21	2.90016450888534e-38	0.764332062749736	0.752	0.251	4.41115021801461e-34	OFT	RCN2
DAP	3.46977078136348e-38	0.589728609127819	0.673	0.185	5.27752135845385e-34	OFT	DAP
LUM2	4.56819728423777e-38	1.43923992197956	0.802	0.324	6.94822806932565e-34	OFT	LUM
PGRMC1	6.94775989500535e-38	0.665838874891276	0.733	0.228	1.05675428003031e-33	OFT	PGRMC1
BMPR2	8.21606480452743e-38	0.694018683704258	0.743	0.238	1.24966345676862e-33	OFT	BMPR2
HNRNPA11	8.24093771177065e-38	0.86937714580707	1	0.925	1.25344662596032e-33	OFT	HNRNPA1
LITAF	2.0672651974324e-37	0.530229711149767	0.515	0.114	3.14431036529468e-33	OFT	LITAF
SFRP5	2.36280087594943e-37	0.631872009794555	0.337	0.054	3.59382013231909e-33	OFT	SFRP5
MARCKS3	2.60071417649382e-37	0.972446443002367	0.941	0.522	3.9556862624471e-33	OFT	MARCKS
OS9	5.64897848475396e-37	0.595257233047866	0.723	0.214	8.59209627531077e-33	OFT	OS9
TM4SF12	7.84635368973899e-37	0.901589149832567	0.743	0.258	1.1934303962093e-32	OFT	TM4SF1
MARVELD1	2.19190147962723e-36	0.514514829672096	0.614	0.156	3.33388215051301e-32	OFT	MARVELD1
ELK3	2.49458391432055e-36	0.602258208078171	0.624	0.169	3.79426213368156e-32	OFT	ELK3
NRP2	5.31535697684829e-36	0.577190376462257	0.515	0.12	8.08465796178624e-32	OFT	NRP2
TRIB2	6.01094992624118e-36	0.540407983486966	0.594	0.152	9.14265483781283e-32	OFT	TRIB2
VCAN4	9.38595387098427e-36	0.995761229731951	0.921	0.491	1.42760358377671e-31	OFT	VCAN
S100A104	3.71706717817391e-35	0.747968316614215	0.792	0.283	5.65365917800252e-31	OFT	S100A10
TIMP13	7.22064309370556e-35	0.844740193629932	0.861	0.384	1.09825981455262e-30	OFT	TIMP1
CST3	7.71544177070114e-35	0.763957650764674	0.812	0.318	1.17351869332364e-30	OFT	CST3
CGNL12	9.29834047711543e-35	0.770483440024807	0.822	0.328	1.41427758656926e-30	OFT	CGNL1
SEC61A1	5.94413439407697e-34	0.664860592336782	0.743	0.25	9.04102841339108e-30	OFT	SEC61A1
PDLIM71	6.55555842918327e-34	0.725386176942512	0.812	0.325	9.97100437078776e-30	OFT	PDLIM7
FKBP9	7.83901365622682e-34	0.65246396615696	0.772	0.271	1.1923139771121e-29	OFT	FKBP9
LAPTM4A1	1.08989044771628e-33	0.769064195599291	0.911	0.503	1.65772337097646e-29	OFT	LAPTM4A
FHL1	2.78618745006797e-33	0.749836436002912	0.871	0.423	4.23779111155338e-29	OFT	FHL1
SHC1	3.56049445762585e-33	0.528361945396605	0.584	0.156	5.41551207004892e-29	OFT	SHC1
RAB34	3.67335586190673e-33	0.548727177248939	0.634	0.182	5.58717426596014e-29	OFT	RAB34
DACT3	2.66594699380546e-32	0.509004165354733	0.594	0.162	4.05490537757811e-28	OFT	DACT3
TAGLN22	3.25228422341349e-32	0.80761043467394	0.762	0.306	4.94672430381192e-28	OFT	TAGLN2
PTBP1	3.78692589245936e-32	0.593292644096195	0.752	0.256	5.75991428243069e-28	OFT	PTBP1
PDLIM32	4.55525292853628e-32	1.00894218322158	0.733	0.292	6.92853970430368e-28	OFT	PDLIM3
TTC3	6.07711867282168e-32	0.600348068931195	0.842	0.315	9.24329750136178e-28	OFT	TTC3
PLOD1	1.05006628116898e-31	0.728180343763455	0.752	0.292	1.59715081365801e-27	OFT	PLOD1
SAR1A	1.07896155740411e-31	0.599623876666177	0.752	0.263	1.64110052881165e-27	OFT	SAR1A
ANXA1	1.51677593340068e-31	0.611473464240053	0.644	0.2	2.30701619470243e-27	OFT	ANXA1
MEST1	2.09704997715551e-31	0.728110343628189	0.752	0.287	3.18961301525353e-27	OFT	MEST
KDELR2	3.04494218412132e-31	0.696998609417711	0.931	0.432	4.63135706204853e-27	OFT	KDELR2
GLG1	1.46945383820717e-30	0.709283809378043	0.733	0.287	2.2350392879131e-26	OFT	GLG1
ARF41	1.52776880729023e-30	0.634942701712517	0.772	0.29	2.32373635588844e-26	OFT	ARF4
COL6A15	1.60677787285611e-30	0.858316710162608	0.941	0.519	2.44390914461415e-26	OFT	COL6A1
CBX6	2.28283777400105e-30	0.512267307753887	0.604	0.174	3.4721962542556e-26	OFT	CBX6
CAP1	4.06901062547581e-30	0.563030762682235	0.594	0.176	6.1889651613487e-26	OFT	CAP1
DDOST	4.17114978171537e-30	0.551568957861187	0.584	0.171	6.34431881798908e-26	OFT	DDOST
GANAB	4.73636290687393e-30	0.596658905749411	0.713	0.249	7.20400798135525e-26	OFT	GANAB
FZD2	5.58306263417931e-30	0.525432372775517	0.525	0.141	8.49183826658674e-26	OFT	FZD2
HDGFL3	7.66628232439616e-30	0.605147015078285	0.673	0.23	1.16604154154066e-25	OFT	HDGFL3
SMAD61	7.93900758540916e-30	0.515443472230691	0.554	0.153	1.20752305374073e-25	OFT	SMAD6
ID21	4.91927382864012e-29	0.775293339966197	0.743	0.313	7.48221549336162e-25	OFT	ID2
BCL7C	5.10926564512269e-29	0.57028881580757	0.673	0.226	7.77119304623162e-25	OFT	BCL7C
CASC4	7.74742933626147e-29	0.535411998401181	0.554	0.161	1.17838400204537e-24	OFT	CASC4
ATP6AP2	2.68480082073323e-28	0.528659025746115	0.604	0.186	4.08358204833524e-24	OFT	ATP6AP2
LAMP1	4.02652212852221e-28	0.539886150373708	0.683	0.235	6.12434015748228e-24	OFT	LAMP1
LOXL2	2.59930742353308e-27	0.544976913781434	0.644	0.218	3.95354659119381e-23	OFT	LOXL2
EDNRA	2.92427162280766e-27	0.67981279673901	0.624	0.218	4.44781713829045e-23	OFT	EDNRA
ARPC51	3.00045715321594e-27	0.703147756475783	0.713	0.302	4.56369533004145e-23	OFT	ARPC5
MXRA51	3.18556078915636e-27	0.578828786804899	0.515	0.147	4.84523796030683e-23	OFT	MXRA5
CLU1	5.64115834365233e-27	0.607975557679116	0.644	0.224	8.58020184069519e-23	OFT	CLU
TCF4	5.90929641362071e-27	0.562635136184072	0.703	0.255	8.98803984511711e-23	OFT	TCF4
RABAC1	6.46213287536192e-27	0.679764695756118	0.752	0.32	9.82890410342548e-23	OFT	RABAC1
OSTC	6.61024846070453e-27	0.576375294565118	0.802	0.329	1.00541879087316e-22	OFT	OSTC
KRT8	1.0844185990833e-26	0.85321412729515	0.812	0.425	1.6494006892057e-22	OFT	KRT8
TUBB	1.33088235241458e-26	0.646693117206558	1	0.918	2.02427205802258e-22	OFT	TUBB
HDLBP	1.44146334233535e-26	0.62135642512578	0.832	0.387	2.19246574369207e-22	OFT	HDLBP
ITGB1	1.6260534131073e-26	0.666130560609375	0.95	0.639	2.4732272413362e-22	OFT	ITGB1
TMED10	2.92183964552401e-26	0.588984073467548	0.812	0.354	4.44411810084202e-22	OFT	TMED10
CUX1	8.93738750106742e-26	0.59679936245321	0.703	0.279	1.35937663891236e-21	OFT	CUX1
SPARCL11	9.75037350300956e-26	0.926457816020424	0.673	0.293	1.48303180980775e-21	OFT	SPARCL1
TMED9	1.98157323665482e-25	0.561820349009677	0.743	0.296	3.01397289295198e-21	OFT	TMED9
FRAS1	2.5244295007783e-25	0.542987099991342	0.584	0.193	3.83965727068379e-21	OFT	FRAS1
EFEMP2	3.74632531169255e-25	0.615382055903938	0.772	0.345	5.69816079908437e-21	OFT	EFEMP2
CTSD	4.39862844857674e-25	0.583494583028503	0.733	0.296	6.69031387028523e-21	OFT	CTSD
LAMB1	1.13227633635355e-24	0.645480082218224	0.822	0.407	1.72219230759375e-20	OFT	LAMB1
TTYH3	1.20670840965711e-24	0.500225596498193	0.634	0.219	1.83540349108847e-20	OFT	TTYH3
CAVIN12	1.51876416925897e-24	0.612027451308133	0.832	0.395	2.3100403014429e-20	OFT	CAVIN1
RCSD1	2.17209682921763e-24	0.580316746862681	0.723	0.302	3.30375927724001e-20	OFT	RCSD1
LIX1L	3.15223036463427e-24	0.51268678469283	0.594	0.203	4.79454238460873e-20	OFT	LIX1L
SSR2	5.38569815394147e-24	0.62337835339798	0.822	0.392	8.19164689214497e-20	OFT	SSR2
DHRS3	8.70319801077476e-24	0.624210798441277	0.624	0.23	1.32375641743884e-19	OFT	DHRS3
MYL6	1.01763571604942e-23	0.539993450019181	1	0.992	1.54782392411117e-19	OFT	MYL6
HMGN1	1.13814857554464e-23	0.615679966061236	0.871	0.5	1.73112398340339e-19	OFT	HMGN1
CD164	2.3964710012762e-23	0.531309430024603	0.723	0.301	3.6450323929411e-19	OFT	CD164
ITM2B3	3.65333956569865e-23	0.714605752644153	0.881	0.592	5.55672947942765e-19	OFT	ITM2B
EIF4G2	4.27647414490105e-23	0.623711870395941	0.95	0.614	6.50451717439449e-19	OFT	EIF4G2
CD99	5.57597828972031e-23	0.658358588980498	0.901	0.588	8.4810629786646e-19	OFT	CD99
MAP1B2	6.97815832096815e-23	0.958430342277441	0.733	0.369	1.06137788061926e-18	OFT	MAP1B
NID2	9.44481376433705e-23	0.617316709897138	0.584	0.223	1.43655617355567e-18	OFT	NID2
TUBA1A3	1.21555559810106e-22	0.668043282614604	0.95	0.664	1.84886006471171e-18	OFT	TUBA1A
RBPMS	1.83896011917224e-22	0.61523970354516	0.812	0.446	2.79705834126098e-18	OFT	RBPMS
GATA61	2.33300375494933e-22	0.580641806943332	0.941	0.581	3.54849871127794e-18	OFT	GATA6
FZD8	3.08508053827918e-22	0.589967620251589	0.515	0.176	4.69240749872263e-18	OFT	FZD8
PDIA6	5.13141893749548e-22	0.625808098081417	0.762	0.412	7.80488820393063e-18	OFT	PDIA6
CNN32	1.11332154880128e-21	0.598734002347875	0.792	0.389	1.69336207572675e-17	OFT	CNN3
CDC42	1.550727114913e-21	0.546589444453513	0.871	0.469	2.35865594178267e-17	OFT	CDC42
LAMC1	1.83419690263061e-21	0.609558542326194	0.842	0.442	2.78981348890116e-17	OFT	LAMC1
SSR4	2.15272443937604e-21	0.67160887251541	0.792	0.447	3.27429387229096e-17	OFT	SSR4
AKAP122	8.15957290444594e-21	0.508823387829167	0.574	0.21	1.24107103876623e-16	OFT	AKAP12
FSCN11	1.16912867907601e-19	0.562543578641131	0.733	0.341	1.77824472087461e-15	OFT	FSCN1
FTL3	1.76269939720774e-19	0.565514934760026	0.98	0.75	2.68106578315298e-15	OFT	FTL
GNAI2	2.0334160178342e-19	0.523968198875544	0.752	0.356	3.09282576312582e-15	OFT	GNAI2
KDELR1	8.93105746837454e-19	0.507296034518133	0.614	0.256	1.35841384093977e-14	OFT	KDELR1
COL4A12	9.86090055338398e-19	0.88155895491201	0.921	0.653	1.4998429741697e-14	OFT	COL4A1
TSPAN3	3.92830792790214e-18	0.507404539421911	0.802	0.422	5.97495635833915e-14	OFT	TSPAN3
MSN	1.1263456923153e-17	0.532757572647232	0.624	0.281	1.71317179801157e-13	OFT	MSN
S100A63	1.41752939448272e-17	0.613452517775861	0.802	0.465	2.15606220900821e-13	OFT	S100A6
C1orf122	1.51108569975843e-17	0.513960928596244	0.624	0.277	2.29836134933258e-13	OFT	C1orf122
C73	3.38367137364867e-17	0.83430703675013	0.713	0.398	5.14656415931963e-13	OFT	C7
ZYX	4.82855618989069e-17	0.506162642861379	0.713	0.354	7.34423396482374e-13	OFT	ZYX
AHNAK2	9.23450623703444e-17	0.526848543820614	0.861	0.516	1.40456839865294e-12	OFT	AHNAK
HSPA5	9.31872646690547e-17	0.511102012518612	0.851	0.566	1.41737829561632e-12	OFT	HSPA5
LMO41	1.72589178570624e-16	0.513845696922552	0.683	0.325	2.62508140605919e-12	OFT	LMO4
IGFBP42	5.27983663852047e-16	0.629918400913139	0.703	0.377	8.03063152718964e-12	OFT	IGFBP4
H3F3B2	8.72794347802512e-16	0.519846942600008	0.891	0.594	1.32752020300762e-11	OFT	H3F3B
TMSB4X4	1.69500636372857e-15	0.687703941179728	1	0.894	2.57810467923116e-11	OFT	TMSB4X
ARPC2	6.91942187480517e-15	0.507258046611857	0.653	0.344	1.05244406715787e-10	OFT	ARPC2
FKBP1A	1.18270724906835e-13	0.522270780719476	0.723	0.452	1.79889772583297e-09	OFT	FKBP1A
APOE	9.98763114538251e-13	0.508812146193871	0.594	0.307	1.51911869721268e-08	OFT	APOE
HSPG21	1.70896299980038e-09	0.683185943714347	0.782	0.534	2.59933272269638e-05	OFT	HSPG2
GJA42	3.46839349080207e-07	0.564428853360776	0.297	0.137	0.00527542649950995	OFT	GJA4

## Sheet: Supplementary Table 2
	p_val	avg_log2FC	pct.1	pct.2	p_val_adj	cluster	gene	pct.diff	log.pct.diff
FLRT2	1.08865e-34	2.16533	0.954	0.321	6.32985e-30	OFT_FB	FLRT2	0.633	1.54191
AL109930.1	5.49503e-34	1.94531	0.785	0.124	3.19503e-29	OFT_FB	AL109930.1	0.661	2.56782
TSHZ2	6.11333e-33	2.94792	0.908	0.288	3.55454e-28	OFT_FB	TSHZ2	0.62	1.62285
SLIT2	4.72804e-30	2.51759	0.892	0.273	2.74907e-25	OFT_FB	SLIT2	0.619	1.67197
GPC3	2.14088e-29	1.74608	0.923	0.287	1.24479e-24	OFT_FB	GPC3	0.636	1.65108
OSR1	3.12967e-29	0.979503	0.692	0.081	1.81972e-24	OFT_FB	OSR1	0.611	2.94614
GPC6	4.38396e-29	2.99576	0.969	0.436	2.54901e-24	OFT_FB	GPC6	0.533	1.13409
CPE	5.00781e-29	2.07189	0.923	0.307	2.91174e-24	OFT_FB	CPE	0.616	1.55709
MEST	5.02104e-27	2.09087	0.954	0.438	2.91944e-22	OFT_FB	MEST	0.516	1.10536
SLIT3	1.76629e-25	1.82095	0.938	0.316	1.02699e-20	OFT_FB	SLIT3	0.622	1.53972
LRRC17	2.93157e-25	1.36053	0.831	0.262	1.70453e-20	OFT_FB	LRRC17	0.569	1.62814
NTRK2	6.63932e-25	1.65763	0.631	0.118	3.86037e-20	OFT_FB	NTRK2	0.513	2.32327
OGN	1.82531e-24	1.74331	0.846	0.243	1.06131e-19	OFT_FB	OGN	0.603	1.75807
MEIS1	3.36567e-24	1.77406	0.8	0.251	1.95694e-19	OFT_FB	MEIS1	0.549	1.63349
CNTN4	4.91911e-24	1.78385	0.815	0.237	2.86017e-19	OFT_FB	CNTN4	0.578	1.73947
ARHGAP20	1.79768e-23	0.807178	0.462	0.044	1.04524e-18	OFT_FB	ARHGAP20	0.418	3.12537
FGF7	2.06533e-23	0.965787	0.477	0.072	1.20086e-18	OFT_FB	FGF7	0.405	2.56875
COL3A1	4.93484e-23	1.93123	1	0.624	2.86932e-18	OFT_FB	COL3A1	0.376	0.671715
ISLR	4.99855e-23	1.19385	0.769	0.211	2.90636e-18	OFT_FB	ISLR	0.558	1.8171
EPHB2	5.24952e-23	0.953463	0.615	0.11	3.05228e-18	OFT_FB	EPHB2	0.505	2.37984
COL1A2	6.30512e-23	1.95838	1	0.622	3.66605e-18	OFT_FB	COL1A2	0.378	0.676273
ROBO1	4.41278e-22	3.01769	0.938	0.43	2.56577e-17	OFT_FB	ROBO1	0.508	1.10721
BOC	7.06161e-22	0.885133	0.692	0.18	4.1059e-17	OFT_FB	BOC	0.512	1.88491
COL1A1	1.41259e-21	2.05418	1	0.603	8.21335e-17	OFT_FB	COL1A1	0.397	0.720303
GRID2	1.87979e-20	2.37704	0.662	0.132	1.09299e-15	OFT_FB	GRID2	0.53	2.24176
CXCL12	3.8761e-20	1.56545	0.862	0.339	2.25372e-15	OFT_FB	CXCL12	0.523	1.32085
DLK1	7.40906e-20	1.56953	0.569	0.12	4.30792e-15	OFT_FB	DLK1	0.449	2.15418
GDF10	9.10306e-20	1.09913	0.4	0.029	5.29288e-15	OFT_FB	GDF10	0.371	3.3907
CDO1	1.08391e-19	0.592763	0.554	0.123	6.30227e-15	OFT_FB	CDO1	0.431	2.08343
GPC5	1.96383e-19	2.24202	0.477	0.072	1.14185e-14	OFT_FB	GPC5	0.405	2.56875
BNC2	2.94598e-19	1.23045	0.646	0.183	1.71291e-14	OFT_FB	BNC2	0.463	1.76456
AL033504.1	2.96048e-19	1.27296	0.538	0.102	1.72134e-14	OFT_FB	AL033504.1	0.436	2.28964
SLC24A3	4.71473e-19	1.37431	0.554	0.081	2.74133e-14	OFT_FB	SLC24A3	0.473	2.63041
LRP1	6.04014e-19	0.890234	0.769	0.294	3.51198e-14	OFT_FB	LRP1	0.475	1.35726
GRM7	8.51571e-19	1.1957	0.477	0.058	4.95138e-14	OFT_FB	GRM7	0.419	2.83847
TWIST2	8.61169e-19	0.905601	0.615	0.12	5.00718e-14	OFT_FB	TWIST2	0.495	2.26446
EFNA5	9.86946e-19	1.8024	0.877	0.322	5.7385e-14	OFT_FB	EFNA5	0.555	1.41748
HTRA3	1.33617e-18	0.758144	0.554	0.136	7.76904e-14	OFT_FB	HTRA3	0.418	1.94899
FOXP2	3.84275e-18	1.9085	0.662	0.223	2.23433e-13	OFT_FB	FOXP2	0.439	1.52772
FBLN1	4.49497e-18	1.64324	0.892	0.397	2.61356e-13	OFT_FB	FBLN1	0.495	1.1479
PRDM6	6.72133e-18	1.00774	0.538	0.092	3.90805e-13	OFT_FB	PRDM6	0.446	2.42444
MEIS3	1.00652e-17	0.511118	0.508	0.129	5.85232e-13	OFT_FB	MEIS3	0.379	1.8971
NFIA	1.11044e-17	1.06698	0.969	0.596	6.45656e-13	OFT_FB	NFIA	0.373	0.691899
SAMD5	3.28754e-17	1.46033	0.6	0.151	1.91151e-12	OFT_FB	SAMD5	0.449	1.92108
DCN	3.90124e-17	1.36117	0.8	0.336	2.26834e-12	OFT_FB	DCN	0.464	1.22691
PCDH7	4.27663e-17	1.28688	0.846	0.293	2.4866e-12	OFT_FB	PCDH7	0.553	1.49798
COL5A2	5.11183e-17	1.06498	0.938	0.508	2.97222e-12	OFT_FB	COL5A2	0.43	0.871807
MIR100HG	6.22137e-17	1.03017	0.831	0.367	3.61736e-12	OFT_FB	MIR100HG	0.464	1.15733
MMP16	7.09221e-17	1.21407	0.785	0.369	4.12369e-12	OFT_FB	MMP16	0.416	1.06856
PTPRD	7.74529e-17	1.43574	0.862	0.358	4.50342e-12	OFT_FB	PTPRD	0.504	1.24439
COL5A1	9.17915e-17	1.27366	0.923	0.446	5.33712e-12	OFT_FB	COL5A1	0.477	1.03268
PRRX1	9.79163e-17	0.877067	0.692	0.195	5.69324e-12	OFT_FB	PRRX1	0.497	1.77534
PDGFRA	1.16564e-16	0.876897	0.615	0.172	6.77747e-12	OFT_FB	PDGFRA	0.443	1.77935
FBLN5	1.37584e-16	0.440789	0.723	0.233	7.99968e-12	OFT_FB	FBLN5	0.49	1.59246
LINC02381	1.7073e-16	0.540324	0.354	0.044	9.92694e-12	OFT_FB	LINC02381	0.31	2.75061
ROR1	2.03344e-16	1.06246	0.723	0.234	1.18232e-11	OFT_FB	ROR1	0.489	1.58653
PRICKLE1	2.71104e-16	0.881485	0.831	0.346	1.5763e-11	OFT_FB	PRICKLE1	0.485	1.23999
LINC01133	2.96259e-16	0.655561	0.415	0.045	1.72257e-11	OFT_FB	LINC01133	0.37	2.94766
AC107223.1	6.66864e-16	0.696325	0.492	0.139	3.87742e-11	OFT_FB	AC107223.1	0.353	1.75169
PCOLCE	7.45651e-16	1.27117	0.754	0.297	4.33551e-11	OFT_FB	PCOLCE	0.457	1.31505
OSR2	7.8297e-16	0.622472	0.262	0.01	4.5525e-11	OFT_FB	OSR2	0.252	3.7588
GRIP1	1.05798e-15	1.02899	0.538	0.135	6.15154e-11	OFT_FB	GRIP1	0.403	1.91738
LRP1B	1.30989e-15	1.41388	0.431	0.087	7.61625e-11	OFT_FB	LRP1B	0.344	2.18355
EDNRA	1.32774e-15	1.26032	0.785	0.266	7.72e-11	OFT_FB	EDNRA	0.519	1.52594
TMEFF2	1.44338e-15	0.999182	0.369	0.063	8.39237e-11	OFT_FB	TMEFF2	0.306	2.37462
PID1	2.27537e-15	0.997254	0.508	0.137	1.32299e-10	OFT_FB	PID1	0.371	1.81643
RSPO3	3.39629e-15	0.768177	0.415	0.081	1.97474e-10	OFT_FB	RSPO3	0.334	2.22227
DDR2	4.14233e-15	0.905771	0.708	0.305	2.40852e-10	OFT_FB	DDR2	0.403	1.18837
PKDCC	5.08822e-15	0.914279	0.692	0.262	2.95849e-10	OFT_FB	PKDCC	0.43	1.36754
LOX	5.34118e-15	0.716382	0.6	0.175	3.10557e-10	OFT_FB	LOX	0.425	1.72074
ZNF385D	1.10496e-14	1.17649	0.723	0.248	6.42467e-10	OFT_FB	ZNF385D	0.475	1.50608
PIEZO2	1.36602e-14	1.2059	0.738	0.258	7.9426e-10	OFT_FB	PIEZO2	0.48	1.48046
FSTL1	1.60684e-14	1.1657	0.938	0.64	9.34284e-10	OFT_FB	FSTL1	0.298	0.544377
PTN	1.65298e-14	1.12746	0.892	0.426	9.61106e-10	OFT_FB	PTN	0.466	1.04863
APLP1	1.66828e-14	0.483477	0.477	0.105	9.70005e-10	OFT_FB	APLP1	0.372	2.08132
ADGRL3	2.49598e-14	1.13535	0.708	0.257	1.45126e-09	OFT_FB	ADGRL3	0.451	1.4268
THBS2	2.54487e-14	0.826411	0.6	0.175	1.47969e-09	OFT_FB	THBS2	0.425	1.72074
EGFR	3.5427e-14	0.573236	0.6	0.198	2.05987e-09	OFT_FB	EGFR	0.402	1.55176
IGF2	3.94701e-14	0.825943	0.954	0.536	2.29495e-09	OFT_FB	IGF2	0.418	0.820016
VAT1L	4.4103e-14	0.691528	0.462	0.102	2.56432e-09	OFT_FB	VAT1L	0.36	2.0743
MFAP4	5.47977e-14	0.641549	0.846	0.336	3.18616e-09	OFT_FB	MFAP4	0.51	1.30659
IL11RA	8.64286e-14	0.882999	0.862	0.378	5.02531e-09	OFT_FB	IL11RA	0.484	1.16806
MID1	1.13654e-13	0.972117	0.815	0.405	6.60829e-09	OFT_FB	MID1	0.41	0.991108
ADAMTS2	1.38953e-13	0.46525	0.538	0.182	8.0793e-09	OFT_FB	ADAMTS2	0.356	1.51258
SGCD	1.46672e-13	1.05765	0.723	0.254	8.52808e-09	OFT_FB	SGCD	0.469	1.47292
PRSS35	1.53859e-13	1.28357	0.723	0.289	8.94598e-09	OFT_FB	PRSS35	0.434	1.29338
CNTNAP2	1.67318e-13	1.1827	0.569	0.193	9.72853e-09	OFT_FB	CNTNAP2	0.376	1.51162
COL12A1	1.84308e-13	0.77206	0.662	0.246	1.07164e-08	OFT_FB	COL12A1	0.416	1.39197
F10	1.85454e-13	0.606503	0.462	0.084	1.0783e-08	OFT_FB	F10	0.378	2.32681
RAB8B	2.44355e-13	0.629544	0.738	0.308	1.42078e-08	OFT_FB	RAB8B	0.43	1.23375
PLAT	3.27711e-13	1.12836	0.692	0.271	1.90544e-08	OFT_FB	PLAT	0.421	1.32059
COL14A1	4.6539e-13	1.26297	0.738	0.322	2.70597e-08	OFT_FB	COL14A1	0.416	1.17161
GALNT17	4.6839e-13	0.604694	0.354	0.077	2.72341e-08	OFT_FB	GALNT17	0.277	2.06358
BICC1	5.02957e-13	0.731841	0.831	0.372	2.92439e-08	OFT_FB	BICC1	0.459	1.13832
NEO1	6.27868e-13	0.83135	0.662	0.233	3.65067e-08	OFT_FB	NEO1	0.429	1.46712
MFAP5	6.75796e-13	0.713043	0.215	0.016	3.92935e-08	OFT_FB	MFAP5	0.199	3.10839
LTBP4	7.37104e-13	0.734827	0.815	0.373	4.28582e-08	OFT_FB	LTBP4	0.442	1.10685
EFNB1	7.73625e-13	0.492395	0.631	0.2	4.49816e-08	OFT_FB	EFNB1	0.431	1.60947
NUPR1	8.40687e-13	0.70993	0.646	0.23	4.88809e-08	OFT_FB	NUPR1	0.416	1.45028
KAZN	9.13741e-13	1.07202	0.677	0.236	5.31285e-08	OFT_FB	KAZN	0.441	1.48127
BASP1	9.46874e-13	0.964254	0.677	0.28	5.5055e-08	OFT_FB	BASP1	0.397	1.24397
NOVA1	9.79626e-13	0.792507	0.662	0.257	5.69594e-08	OFT_FB	NOVA1	0.405	1.33129
ZFPM2	1.02579e-12	0.945103	0.877	0.526	5.96435e-08	OFT_FB	ZFPM2	0.351	0.726594
SFRP2	1.05027e-12	1.60327	0.4	0.071	6.1067e-08	OFT_FB	SFRP2	0.329	2.33819
NCALD	1.08924e-12	1.11486	0.723	0.286	6.33328e-08	OFT_FB	NCALD	0.437	1.30792
C1R	1.12762e-12	0.68203	0.477	0.129	6.55643e-08	OFT_FB	C1R	0.348	1.80809
LPAR1	1.21578e-12	0.638321	0.569	0.176	7.06904e-08	OFT_FB	LPAR1	0.393	1.63773
SVIL	1.36616e-12	1.03438	0.877	0.518	7.94341e-08	OFT_FB	SVIL	0.359	0.748284
IGDCC4	1.3777e-12	0.413199	0.415	0.095	8.01052e-08	OFT_FB	IGDCC4	0.32	2.01603
KCNQ1OT1	1.38433e-12	1.26439	0.815	0.44	8.04904e-08	OFT_FB	KCNQ1OT1	0.375	0.874322
NRK	1.47741e-12	0.857989	0.585	0.187	8.59026e-08	OFT_FB	NRK	0.398	1.5942
CDH11	1.52532e-12	0.662367	0.815	0.388	8.8688e-08	OFT_FB	CDH11	0.427	1.05144
KCTD12	1.76851e-12	0.764224	0.754	0.341	1.02829e-07	OFT_FB	KCTD12	0.413	1.12188
FBN1	2.20064e-12	0.942626	0.815	0.451	1.27954e-07	OFT_FB	FBN1	0.364	0.839488
RUNX1T1	2.45018e-12	0.740163	0.831	0.45	1.42463e-07	OFT_FB	RUNX1T1	0.381	0.870328
LRRN1	2.9458e-12	1.0514	0.446	0.086	1.71281e-07	OFT_FB	LRRN1	0.36	2.24673
CRABP2	3.61985e-12	1.19683	0.723	0.25	2.10473e-07	OFT_FB	CRABP2	0.473	1.49494
ZFPM2-AS1	4.28435e-12	0.625815	0.615	0.268	2.4911e-07	OFT_FB	ZFPM2-AS1	0.347	1.16848
NFIX	4.37261e-12	0.697656	0.677	0.276	2.54241e-07	OFT_FB	NFIX	0.401	1.264
UNC5C	5.27303e-12	0.919621	0.708	0.293	3.06595e-07	OFT_FB	UNC5C	0.415	1.24439
ELN	5.27708e-12	0.221339	0.877	0.485	3.06831e-07	OFT_FB	ELN	0.392	0.841375
PLD1	5.27932e-12	0.850145	0.554	0.189	3.06961e-07	OFT_FB	PLD1	0.365	1.50245
LUM	5.29309e-12	1.57956	0.662	0.263	3.07762e-07	OFT_FB	LUM	0.399	1.29924
AKAP12	5.49787e-12	1.07211	0.877	0.457	3.19668e-07	OFT_FB	AKAP12	0.42	0.925364
HSPB6	5.76367e-12	0.522561	0.585	0.198	3.35123e-07	OFT_FB	HSPB6	0.387	1.51585
ADAMTSL1	7.30591e-12	0.651466	0.615	0.257	4.24795e-07	OFT_FB	ADAMTSL1	0.358	1.2267
DCLK1	8.3557e-12	0.624077	0.385	0.104	4.85834e-07	OFT_FB	DCLK1	0.281	1.79191
FGF10-AS1	8.44134e-12	0.351233	0.215	0.027	4.90814e-07	OFT_FB	FGF10-AS1	0.188	2.60104
SERINC2	8.92032e-12	0.445509	0.354	0.069	5.18663e-07	OFT_FB	SERINC2	0.285	2.20257
PRKG1	9.35187e-12	1.00869	0.892	0.496	5.43755e-07	OFT_FB	PRKG1	0.396	0.833864
SMOC2	9.63889e-12	0.728601	0.523	0.165	5.60444e-07	OFT_FB	SMOC2	0.358	1.60622
EBF2	1.02716e-11	0.59474	0.6	0.209	5.9723e-07	OFT_FB	EBF2	0.391	1.47745
SERPINE2	1.03547e-11	0.748544	0.769	0.386	6.02065e-07	OFT_FB	SERPINE2	0.383	0.975942
TUBB2B	1.04963e-11	1.13272	0.677	0.278	6.10298e-07	OFT_FB	TUBB2B	0.399	1.25395
SERPINF1	1.18076e-11	0.867917	0.554	0.172	6.86542e-07	OFT_FB	SERPINF1	0.382	1.63121
NTRK3	1.22401e-11	0.672487	0.415	0.065	7.11691e-07	OFT_FB	NTRK3	0.35	2.5009
OLFML3	1.43553e-11	0.846741	0.754	0.358	8.34674e-07	OFT_FB	OLFML3	0.396	1.05366
PDZRN3	1.44344e-11	0.893902	0.723	0.281	8.39272e-07	OFT_FB	PDZRN3	0.442	1.33249
BRINP3	1.52632e-11	0.634	0.492	0.119	8.87464e-07	OFT_FB	BRINP3	0.373	1.95948
MEG8	1.53924e-11	0.495331	0.815	0.408	8.94975e-07	OFT_FB	MEG8	0.407	0.980719
RDH10	1.60162e-11	0.848365	0.462	0.117	9.31246e-07	OFT_FB	RDH10	0.345	1.89312
SFRP1	1.60881e-11	1.3279	0.785	0.364	9.35425e-07	OFT_FB	SFRP1	0.421	1.08771
TENM2	1.64838e-11	1.09265	0.354	0.076	9.58434e-07	OFT_FB	TENM2	0.278	2.08024
ADAM12	1.70111e-11	0.926164	0.431	0.129	9.89094e-07	OFT_FB	ADAM12	0.302	1.66498
TTYH2	1.71208e-11	0.407223	0.492	0.156	9.95474e-07	OFT_FB	TTYH2	0.336	1.59592
CD248	1.75099e-11	0.483009	0.538	0.148	1.0181e-06	OFT_FB	CD248	0.39	1.7936
FBLN2	2.03787e-11	0.704066	0.769	0.32	1.1849e-06	OFT_FB	FBLN2	0.449	1.2389
GAS1	2.09006e-11	0.477521	0.554	0.194	1.21524e-06	OFT_FB	GAS1	0.36	1.46667
PDGFD	2.10896e-11	1.06535	0.523	0.175	1.22624e-06	OFT_FB	PDGFD	0.348	1.5261
EGFL6	2.416e-11	0.426363	0.231	0.016	1.40476e-06	OFT_FB	EGFL6	0.215	3.20746
GLI3	3.0182e-11	0.611258	0.6	0.25	1.7549e-06	OFT_FB	GLI3	0.35	1.22998
FBN3	3.22058e-11	0.436722	0.4	0.084	1.87257e-06	OFT_FB	FBN3	0.316	2.1237
PDE5A	3.2544e-11	0.634625	0.585	0.216	1.89224e-06	OFT_FB	PDE5A	0.369	1.39617
RAB34	3.36083e-11	0.723163	0.785	0.382	1.95412e-06	OFT_FB	RAB34	0.403	1.01991
FBN2	3.80869e-11	0.839005	0.877	0.461	2.21453e-06	OFT_FB	FBN2	0.416	0.913062
SVEP1	3.90037e-11	0.585503	0.415	0.091	2.26783e-06	OFT_FB	SVEP1	0.324	2.07201
KCNQ1	4.44357e-11	0.596979	0.677	0.319	2.58367e-06	OFT_FB	KCNQ1	0.358	1.06199
PLAGL1	4.65132e-11	0.651316	0.738	0.361	2.70446e-06	OFT_FB	PLAGL1	0.377	1.01142
P3H3	4.89035e-11	0.409298	0.523	0.184	2.84344e-06	OFT_FB	P3H3	0.339	1.4576
APBB2	5.17305e-11	0.675814	0.785	0.389	3.00782e-06	OFT_FB	APBB2	0.396	0.994384
RCN1	5.44366e-11	0.636532	0.785	0.439	3.16516e-06	OFT_FB	RCN1	0.346	0.824098
GLI2	5.98142e-11	0.594115	0.477	0.16	3.47784e-06	OFT_FB	GLI2	0.317	1.51783
DCC	6.11013e-11	0.81722	0.292	0.056	3.55267e-06	OFT_FB	DCC	0.236	2.19229
GXYLT2	6.7077e-11	0.465958	0.569	0.197	3.90013e-06	OFT_FB	GXYLT2	0.372	1.48348
SORCS3	6.71745e-11	0.508944	0.246	0.021	3.90579e-06	OFT_FB	SORCS3	0.225	3.04168
LRRTM4	7.54835e-11	1.35228	0.446	0.087	4.38891e-06	OFT_FB	LRRTM4	0.359	2.2318
EPHB3	7.7203e-11	0.453548	0.477	0.129	4.48889e-06	OFT_FB	EPHB3	0.348	1.80809
LAPTM4A	7.91866e-11	0.774431	0.954	0.656	4.60422e-06	OFT_FB	LAPTM4A	0.298	0.533443
SELENOM	8.47844e-11	0.573517	0.646	0.303	4.9297e-06	OFT_FB	SELENOM	0.343	1.06729
PCSK5	8.63265e-11	0.807087	0.631	0.275	5.01937e-06	OFT_FB	PCSK5	0.356	1.16908
PI15	9.9442e-11	0.560632	0.323	0.042	5.78195e-06	OFT_FB	PI15	0.281	2.67658
MRC2	1.0496e-10	0.446996	0.646	0.278	6.10278e-06	OFT_FB	MRC2	0.368	1.18734
SEMA3D	1.28459e-10	0.736758	0.462	0.182	7.46915e-06	OFT_FB	SEMA3D	0.28	1.29723
PDLIM2	1.30834e-10	0.776218	0.754	0.327	7.60719e-06	OFT_FB	PDLIM2	0.427	1.18058
PAPPA	1.34147e-10	0.757622	0.538	0.184	7.79984e-06	OFT_FB	PAPPA	0.354	1.49763
PLAC9	1.43181e-10	1.08386	0.892	0.499	8.3251e-06	OFT_FB	PLAC9	0.393	0.825337
RARB	1.80229e-10	0.705319	0.6	0.262	1.04793e-05	OFT_FB	RARB	0.338	1.16491
GPX8	2.01773e-10	0.573413	0.723	0.343	1.17319e-05	OFT_FB	GPX8	0.38	1.05393
SH3GL3	2.15544e-10	0.816194	0.585	0.192	1.25326e-05	OFT_FB	SH3GL3	0.393	1.55806
CERCAM	2.18719e-10	0.632128	0.6	0.217	1.27172e-05	OFT_FB	CERCAM	0.383	1.42571
LGALS1	2.31968e-10	1.16254	0.985	0.731	1.34876e-05	OFT_FB	LGALS1	0.254	0.425173
FNDC3B	2.80257e-10	0.783119	0.923	0.56	1.62953e-05	OFT_FB	FNDC3B	0.363	0.710816
ADGRD1	2.93987e-10	0.515303	0.354	0.07	1.70936e-05	OFT_FB	ADGRD1	0.284	2.18445
ANTXR1	2.95132e-10	0.648657	0.738	0.32	1.71602e-05	OFT_FB	ANTXR1	0.418	1.18033
KLHL29	3.39768e-10	0.64166	0.508	0.177	1.97554e-05	OFT_FB	KLHL29	0.331	1.46942
FZD2	3.59916e-10	0.720814	0.431	0.132	2.09269e-05	OFT_FB	FZD2	0.299	1.63419
C1S	3.79002e-10	0.418942	0.462	0.148	2.20367e-05	OFT_FB	C1S	0.314	1.57825
TMEM132C	4.35902e-10	0.507059	0.369	0.083	2.53451e-05	OFT_FB	TMEM132C	0.286	2.02571
CCDC80	4.42663e-10	0.551385	0.738	0.334	2.57382e-05	OFT_FB	CCDC80	0.404	1.1204
SETBP1	4.56545e-10	0.685278	0.631	0.28	2.65453e-05	OFT_FB	SETBP1	0.351	1.144
UST	4.57493e-10	0.518516	0.508	0.213	2.66004e-05	OFT_FB	UST	0.295	1.21554
HOXA3	4.57752e-10	0.523562	0.354	0.051	2.66155e-05	OFT_FB	HOXA3	0.303	2.57507
TCF7L1	4.76163e-10	0.63774	0.769	0.37	2.7686e-05	OFT_FB	TCF7L1	0.399	1.03543
WNT2B	4.94493e-10	0.51585	0.431	0.115	2.87518e-05	OFT_FB	WNT2B	0.316	1.81802
DNM3OS	5.35848e-10	0.651087	0.523	0.19	3.11564e-05	OFT_FB	DNM3OS	0.333	1.41368
CCDC102A	5.53203e-10	0.474691	0.462	0.157	3.21654e-05	OFT_FB	CCDC102A	0.305	1.49838
ST8SIA2	5.83076e-10	0.239334	0.2	0.03	3.39024e-05	OFT_FB	ST8SIA2	0.17	2.38937
PTX3	6.4717e-10	0.389812	0.292	0.046	3.76291e-05	OFT_FB	PTX3	0.246	2.42893
COL16A1	6.64606e-10	0.74569	0.585	0.228	3.86429e-05	OFT_FB	COL16A1	0.357	1.32156
AC117461.1	7.04889e-10	0.302547	0.185	0.008	4.0985e-05	OFT_FB	AC117461.1	0.177	3.43008
GHR	8.54079e-10	0.55369	0.6	0.25	4.96596e-05	OFT_FB	GHR	0.35	1.22998
GSC	8.64167e-10	0.126184	0.123	0.002	5.02461e-05	OFT_FB	GSC	0.121	3.45932
RSPO2	8.67333e-10	0.288377	0.185	0.026	5.04302e-05	OFT_FB	RSPO2	0.159	2.43411
C1QTNF4	8.92304e-10	0.48005	0.508	0.175	5.18821e-05	OFT_FB	C1QTNF4	0.333	1.48492
P3H4	1.05246e-09	0.639992	0.662	0.275	6.11943e-05	OFT_FB	P3H4	0.387	1.2372
CHRM2	1.2089e-09	0.515625	0.508	0.163	7.02905e-05	OFT_FB	CHRM2	0.345	1.58162
SPARC	1.23956e-09	1.01264	0.969	0.627	7.20728e-05	OFT_FB	SPARC	0.342	0.619936
GLT8D2	1.49925e-09	0.363312	0.538	0.206	8.71721e-05	OFT_FB	GLT8D2	0.332	1.34274
KCNE4	1.54961e-09	0.490904	0.462	0.13	9.01006e-05	OFT_FB	KCNE4	0.332	1.75263
CBLN4	1.66268e-09	0.292922	0.138	0.007	9.66751e-05	OFT_FB	CBLN4	0.131	3.11443
COL6A2	1.70767e-09	0.542695	0.954	0.588	9.92905e-05	OFT_FB	COL6A2	0.366	0.688795
AL391097.3	1.7105e-09	0.159594	0.138	0.008	9.94555e-05	OFT_FB	AL391097.3	0.13	3.03244
ANOS1	1.805e-09	0.71046	0.431	0.132	0.00010495	OFT_FB	ANOS1	0.299	1.63419
MEG3	1.81692e-09	0.928606	0.877	0.55	0.000105643	OFT_FB	MEG3	0.327	0.663411
EPHA3	1.86345e-09	0.825347	0.508	0.174	0.000108348	OFT_FB	EPHA3	0.334	1.49274
KLF12	2.16437e-09	0.548166	0.815	0.447	0.000125845	OFT_FB	KLF12	0.368	0.852058
ECRG4	2.32615e-09	0.479256	0.4	0.123	0.000135252	OFT_FB	ECRG4	0.277	1.62346
CKAP4	2.43671e-09	0.524901	0.708	0.394	0.00014168	OFT_FB	CKAP4	0.314	0.829471
SEPTIN11	2.48485e-09	0.658071	0.831	0.493	0.000144479	OFT_FB	SEPTIN11	0.338	0.741431
PYCR1	2.60897e-09	0.353189	0.677	0.297	0.000151696	OFT_FB	PYCR1	0.38	1.16181
FZD1	2.62505e-09	0.647963	0.585	0.22	0.000152631	OFT_FB	FZD1	0.365	1.37087
SOD3	2.81671e-09	0.565636	0.492	0.15	0.000163775	OFT_FB	SOD3	0.342	1.649
EXTL2	2.89441e-09	0.44729	0.615	0.29	0.000168293	OFT_FB	EXTL2	0.325	1.05864
FGF10	2.91707e-09	0.480239	0.292	0.067	0.00016961	OFT_FB	FGF10	0.225	1.97021
MAPK10	2.92861e-09	0.568801	0.462	0.183	0.000170281	OFT_FB	MAPK10	0.279	1.28974
CHST2	3.03416e-09	0.676345	0.354	0.091	0.000176418	OFT_FB	CHST2	0.263	1.84854
MARCKS	3.25501e-09	0.664931	0.908	0.609	0.000189259	OFT_FB	MARCKS	0.299	0.568478
NR2F1	3.34275e-09	0.784348	0.462	0.131	0.000194361	OFT_FB	NR2F1	0.331	1.74237
APBA1	3.39566e-09	0.763028	0.477	0.175	0.000197437	OFT_FB	APBA1	0.302	1.39591
ANKS1B	3.42431e-09	0.855597	0.446	0.13	0.000199103	OFT_FB	ANKS1B	0.316	1.70289
LHFPL6	3.43632e-09	0.571646	0.877	0.487	0.000199801	OFT_FB	LHFPL6	0.39	0.835559
EMILIN1	3.53101e-09	0.506252	0.846	0.399	0.000205307	OFT_FB	EMILIN1	0.447	1.06532
FKBP10	3.53794e-09	0.758886	0.769	0.426	0.00020571	OFT_FB	FKBP10	0.343	0.837148
ARF4	3.53907e-09	0.678482	0.877	0.61	0.000205776	OFT_FB	ARF4	0.267	0.516595
MDK	3.61715e-09	0.753904	0.985	0.832	0.000210316	OFT_FB	MDK	0.153	0.24085
PRSS23	3.62736e-09	0.53257	0.646	0.279	0.000210909	OFT_FB	PRSS23	0.367	1.18234
MMP14	3.6613e-09	0.407109	0.631	0.315	0.000212882	OFT_FB	MMP14	0.316	0.979664
LHFPL2	3.72146e-09	0.521396	0.708	0.331	0.000216381	OFT_FB	LHFPL2	0.377	1.07399
DPYD	3.86792e-09	0.56274	0.538	0.239	0.000224896	OFT_FB	DPYD	0.299	1.13771
CREB3L1	4.64141e-09	0.367539	0.431	0.169	0.00026987	OFT_FB	CREB3L1	0.262	1.30034
FGFR1	4.77436e-09	0.538229	0.8	0.442	0.0002776	OFT_FB	FGFR1	0.358	0.841457
RBMS3	4.84465e-09	0.582033	0.908	0.582	0.000281688	OFT_FB	RBMS3	0.326	0.63281
MME	4.86407e-09	0.384513	0.262	0.043	0.000282817	OFT_FB	MME	0.219	2.35733
TENM4	5.04635e-09	0.644097	0.477	0.173	0.000293415	OFT_FB	TENM4	0.304	1.41158
CLMP	5.39407e-09	0.437866	0.492	0.175	0.000313633	OFT_FB	CLMP	0.317	1.43966
SSBP3	7.00231e-09	0.558251	0.692	0.38	0.000407142	OFT_FB	SSBP3	0.312	0.847831
PCDHGC3	7.56905e-09	0.269098	0.646	0.329	0.000440095	OFT_FB	PCDHGC3	0.317	0.952203
VPS13B	7.86407e-09	0.573397	0.769	0.457	0.000457248	OFT_FB	VPS13B	0.312	0.738076
PLEKHH2	8.06868e-09	0.829498	0.462	0.142	0.000469145	OFT_FB	PLEKHH2	0.32	1.63407
NDN	8.07346e-09	0.527619	0.769	0.411	0.000469424	OFT_FB	NDN	0.358	0.887644
LSAMP	8.17908e-09	0.898759	0.754	0.368	0.000475564	OFT_FB	LSAMP	0.386	1.01499
ADAMTS1	8.37805e-09	0.514326	0.631	0.257	0.000487133	OFT_FB	ADAMTS1	0.374	1.26317
NCAM1	8.71136e-09	0.44622	0.723	0.294	0.000506514	OFT_FB	NCAM1	0.429	1.26946
SH3BP5	8.73516e-09	0.472638	0.615	0.308	0.000507897	OFT_FB	SH3BP5	0.307	0.974604
CBX6	8.94769e-09	0.454466	0.6	0.282	0.000520255	OFT_FB	CBX6	0.318	1.06258
MDFI	9.13494e-09	0.428195	0.646	0.348	0.000531142	OFT_FB	MDFI	0.298	0.873551
HACD3	9.9265e-09	0.324068	0.754	0.398	0.000577167	OFT_FB	HACD3	0.356	0.904837
PARD3B	9.97482e-09	0.617654	0.754	0.386	0.000579976	OFT_FB	PARD3B	0.368	0.947895
EPB41L2	1.00132e-08	0.578675	0.769	0.471	0.000582207	OFT_FB	EPB41L2	0.298	0.695471
SRPX	1.0023e-08	0.799852	0.708	0.383	0.00058278	OFT_FB	SRPX	0.325	0.869287
PPP1R1B	1.00996e-08	0.212124	0.2	0.015	0.000587233	OFT_FB	PPP1R1B	0.185	3.06527
ZFHX4	1.01893e-08	0.726745	0.415	0.111	0.000592449	OFT_FB	ZFHX4	0.304	1.81159
FHL1	1.0383e-08	0.829145	0.831	0.478	0.000603707	OFT_FB	FHL1	0.353	0.785099
TLE1	1.07252e-08	0.747263	0.662	0.297	0.000623605	OFT_FB	TLE1	0.365	1.12996
TPST1	1.07919e-08	0.584125	0.677	0.354	0.000627484	OFT_FB	TPST1	0.323	0.916183
INAFM1	1.11864e-08	0.354285	0.4	0.145	0.000650422	OFT_FB	INAFM1	0.255	1.40277
FKBP9	1.12254e-08	0.39638	0.677	0.369	0.000652687	OFT_FB	FKBP9	0.308	0.85794
RCN2	1.15903e-08	0.571478	0.892	0.539	0.000673904	OFT_FB	RCN2	0.353	0.716217
CALD1	1.20195e-08	0.590816	0.954	0.653	0.000698862	OFT_FB	CALD1	0.301	0.539956
TRIO	1.22451e-08	0.421695	0.892	0.535	0.00071198	OFT_FB	TRIO	0.357	0.726765
LINC01829	1.26801e-08	0.234821	0.154	0.016	0.000737272	OFT_FB	LINC01829	0.138	2.65241
RNF150	1.32704e-08	0.584967	0.677	0.346	0.000771592	OFT_FB	RNF150	0.331	0.948236
LINC01697	1.39366e-08	0.324113	0.154	0.019	0.000810327	OFT_FB	LINC01697	0.135	2.49544
CALU	1.44959e-08	0.618473	0.846	0.574	0.00084285	OFT_FB	CALU	0.272	0.551563
AL117190.2	1.45279e-08	0.772611	0.508	0.213	0.000844707	OFT_FB	AL117190.2	0.295	1.21554
C1QTNF2	1.47197e-08	0.290666	0.369	0.124	0.000855862	OFT_FB	C1QTNF2	0.245	1.49926
TMEM98	1.47635e-08	0.405358	0.738	0.411	0.000858408	OFT_FB	TMEM98	0.327	0.829067
JAG1	1.50105e-08	0.64026	0.646	0.284	0.00087277	OFT_FB	JAG1	0.362	1.15761
PTGIS	1.50786e-08	0.449635	0.508	0.192	0.00087673	OFT_FB	PTGIS	0.316	1.35816
COL27A1	1.70601e-08	0.566959	0.523	0.222	0.000991943	OFT_FB	COL27A1	0.301	1.19966
SORCS1	1.82789e-08	0.791974	0.431	0.123	0.00106281	OFT_FB	SORCS1	0.308	1.72859
CBFA2T2	1.88075e-08	0.449831	0.646	0.35	0.00109354	OFT_FB	CBFA2T2	0.296	0.865516
GRIA3	1.947e-08	0.371019	0.231	0.052	0.00113206	OFT_FB	GRIA3	0.179	1.95695
UGCG	1.97479e-08	0.552442	0.631	0.305	0.00114822	OFT_FB	UGCG	0.326	1.02474
ST6GAL2	2.13062e-08	0.511482	0.446	0.146	0.00123882	OFT_FB	ST6GAL2	0.3	1.54687
OLFML1	2.13434e-08	0.379781	0.446	0.194	0.00124099	OFT_FB	OLFML1	0.252	1.16007
AC073050.1	2.21014e-08	0.833068	0.262	0.05	0.00128506	OFT_FB	AC073050.1	0.212	2.17868
HOXB2	2.2821e-08	0.400696	0.477	0.174	0.00132691	OFT_FB	HOXB2	0.303	1.40372
NPAS3	2.3009e-08	0.995401	0.462	0.222	0.00133783	OFT_FB	NPAS3	0.24	1.02434
AC063952.1	2.31878e-08	0.476493	0.385	0.129	0.00134823	OFT_FB	AC063952.1	0.256	1.50609
EFNA4	2.39476e-08	0.232975	0.323	0.108	0.00139241	OFT_FB	EFNA4	0.215	1.49594
IGFBP6	2.44817e-08	0.661287	0.523	0.208	0.00142347	OFT_FB	IGFBP6	0.315	1.28941
TNS3	2.60795e-08	0.749472	0.662	0.283	0.00151637	OFT_FB	TNS3	0.379	1.19728
IL34	2.79624e-08	0.281738	0.277	0.067	0.00162585	OFT_FB	IL34	0.21	1.89674
GRID1	2.85576e-08	0.537379	0.323	0.088	0.00166045	OFT_FB	GRID1	0.235	1.76362
MIR99AHG	2.90749e-08	0.785317	0.815	0.483	0.00169053	OFT_FB	MIR99AHG	0.332	0.742688
VCAN	2.90994e-08	0.46179	0.846	0.443	0.00169196	OFT_FB	VCAN	0.403	0.917948
ANTXR2	2.97542e-08	0.315741	0.462	0.197	0.00173003	OFT_FB	ANTXR2	0.265	1.18876
ROR2	2.98545e-08	0.547712	0.569	0.23	0.00173586	OFT_FB	ROR2	0.339	1.27017
GUCY1A1	3.11842e-08	0.612636	0.6	0.261	0.00181317	OFT_FB	GUCY1A1	0.339	1.17022
SULF1	3.15605e-08	0.60449	0.538	0.219	0.00183505	OFT_FB	SULF1	0.319	1.25846
FRMD4A	3.27671e-08	0.792012	0.708	0.385	0.00190521	OFT_FB	FRMD4A	0.323	0.861965
FMNL2	3.29089e-08	0.352516	0.708	0.366	0.00191345	OFT_FB	FMNL2	0.342	0.933067
HOXA-AS2	3.34498e-08	0.31296	0.246	0.031	0.0019449	OFT_FB	HOXA-AS2	0.215	2.63947
PARD3	3.48764e-08	0.64031	0.862	0.505	0.00202785	OFT_FB	PARD3	0.357	0.75964
MAB21L2	3.65003e-08	0.389436	0.169	0.017	0.00212227	OFT_FB	MAB21L2	0.152	2.72435
CHPF	3.68166e-08	0.485748	0.569	0.255	0.00214066	OFT_FB	CHPF	0.314	1.12727
AUXG01000058.1	3.73627e-08	0.41746	0.338	0.106	0.00217242	OFT_FB	AUXG01000058.1	0.232	1.58413
TWIST1	3.74248e-08	0.435723	0.492	0.198	0.00217603	OFT_FB	TWIST1	0.294	1.27069
CD276	3.92119e-08	0.506115	0.569	0.273	0.00227994	OFT_FB	CD276	0.296	1.0325
FAM114A1	4.04301e-08	0.435976	0.615	0.322	0.00235077	OFT_FB	FAM114A1	0.293	0.912467
STK3	4.10271e-08	0.386163	0.831	0.458	0.00238548	OFT_FB	STK3	0.373	0.845459
MAP1B	4.11365e-08	0.627565	0.831	0.507	0.00239184	OFT_FB	MAP1B	0.324	0.701833
NRP1	4.13667e-08	0.697934	0.754	0.403	0.00240523	OFT_FB	NRP1	0.351	0.887269
ZFP36L2	4.31157e-08	0.417236	0.769	0.425	0.00250692	OFT_FB	ZFP36L2	0.344	0.84046
ERRFI1	4.41801e-08	0.628942	0.508	0.24	0.00256881	OFT_FB	ERRFI1	0.268	1.05072
FOS	4.48366e-08	1.12723	0.892	0.567	0.00260698	OFT_FB	FOS	0.325	0.644465
PLPP1	4.50109e-08	0.588794	0.723	0.398	0.00261711	OFT_FB	PLPP1	0.325	0.845086
SOX4	4.70528e-08	0.652266	0.892	0.563	0.00273584	OFT_FB	SOX4	0.329	0.6545
TRABD2B	4.88056e-08	0.48388	0.338	0.073	0.00283775	OFT_FB	TRABD2B	0.265	2.06657
GOLIM4	4.9119e-08	0.415246	0.785	0.452	0.00285597	OFT_FB	GOLIM4	0.333	0.78293
MMP2	5.02827e-08	0.3228	0.8	0.443	0.00292364	OFT_FB	MMP2	0.357	0.838269
KCNQ2	5.15853e-08	0.33124	0.338	0.087	0.00299938	OFT_FB	KCNQ2	0.251	1.84195
THY1	5.28956e-08	0.474874	0.754	0.375	0.00307556	OFT_FB	THY1	0.379	0.988526
SEC61B	5.50233e-08	0.589432	0.938	0.628	0.00319928	OFT_FB	SEC61B	0.31	0.571256
TMEM119	5.57568e-08	0.255688	0.277	0.061	0.00324192	OFT_FB	TMEM119	0.216	2.01362
TP53I3	5.90643e-08	0.506527	0.6	0.312	0.00343424	OFT_FB	TP53I3	0.288	0.921535
GNA14	6.39235e-08	0.51442	0.338	0.106	0.00371677	OFT_FB	GNA14	0.232	1.58413
GSTM3	7.05524e-08	0.304373	0.662	0.332	0.0041022	OFT_FB	GSTM3	0.33	0.974256
CNTN1	7.30482e-08	0.437871	0.246	0.05	0.00424732	OFT_FB	CNTN1	0.196	2.09125
AL445123.2	7.71564e-08	0.415103	0.231	0.038	0.00448618	OFT_FB	AL445123.2	0.193	2.3255
LTBP3	7.87341e-08	0.528395	0.615	0.316	0.00457791	OFT_FB	LTBP3	0.299	0.93877
EPHA4	8.73091e-08	0.651889	0.477	0.202	0.0050765	OFT_FB	EPHA4	0.275	1.19947
B3GALT1-AS1	8.83201e-08	0.272011	0.185	0.022	0.00513528	OFT_FB	B3GALT1-AS1	0.163	2.60353
COG7	9.93572e-08	0.254138	0.492	0.214	0.00577702	OFT_FB	COG7	0.278	1.16383
OLFM2	1.03333e-07	0.481659	0.554	0.188	0.00600819	OFT_FB	OLFM2	0.366	1.50972
BPTF	1.06276e-07	0.423691	0.862	0.506	0.00617933	OFT_FB	BPTF	0.356	0.756842
DCLK2	1.08969e-07	0.715129	0.6	0.31	0.00633587	OFT_FB	DCLK2	0.29	0.930521
LDB2	1.10642e-07	0.16256	0.738	0.414	0.00643316	OFT_FB	LDB2	0.324	0.818825
HIC1	1.12705e-07	0.444975	0.615	0.298	0.00655312	OFT_FB	HIC1	0.317	1.02069
P3H1	1.1272e-07	0.564396	0.585	0.294	0.00655397	OFT_FB	P3H1	0.291	0.968584
MEIS2	1.17893e-07	0.555565	0.831	0.495	0.00685477	OFT_FB	MEIS2	0.336	0.735707
GPC6-AS1	1.18807e-07	0.255142	0.138	0.018	0.00690792	OFT_FB	GPC6-AS1	0.12	2.39789
SERPINH1	1.27989e-07	0.538906	0.954	0.593	0.00744179	OFT_FB	SERPINH1	0.361	0.676785
STAT3	1.43428e-07	0.534154	0.8	0.453	0.00833945	OFT_FB	STAT3	0.347	0.806775
RAB7B	1.44027e-07	0.163211	0.354	0.117	0.00837431	OFT_FB	RAB7B	0.237	1.51836
TTC28	1.49503e-07	0.497214	0.831	0.526	0.00869268	OFT_FB	TTC28	0.305	0.649774
IGFBP4	1.49842e-07	0.364193	0.769	0.474	0.00871239	OFT_FB	IGFBP4	0.295	0.686502
TTC3	1.51764e-07	0.596684	0.862	0.589	0.00882418	OFT_FB	TTC3	0.273	0.541696
ASTN1	1.59638e-07	0.206277	0.277	0.08	0.00928199	OFT_FB	ASTN1	0.197	1.67194
RGS17	1.74372e-07	0.457392	0.369	0.139	0.0101387	OFT_FB	RGS17	0.23	1.34629
PRICKLE2	1.76565e-07	0.434742	0.508	0.235	0.0102662	OFT_FB	PRICKLE2	0.273	1.07986
SCN2B	1.82737e-07	0.123556	0.123	0.013	0.010625	OFT_FB	SCN2B	0.11	2.52649
FAM110B	1.86122e-07	0.366889	0.677	0.373	0.0108219	OFT_FB	FAM110B	0.304	0.842797
HELB	1.87383e-07	0.381161	0.462	0.203	0.0108952	OFT_FB	HELB	0.259	1.14756
OLFML2B	1.94295e-07	0.475134	0.446	0.14	0.0112971	OFT_FB	OLFML2B	0.306	1.60342
DACT2	1.96986e-07	0.105966	0.108	0.019	0.0114535	OFT_FB	DACT2	0.089	2.02088
EHBP1	1.9871e-07	0.59155	0.677	0.424	0.0115538	OFT_FB	EHBP1	0.253	0.662491
AGBL1	2.11904e-07	0.851479	0.123	0.012	0.012321	OFT_FB	AGBL1	0.111	2.59034
THRB	2.15132e-07	0.523956	0.292	0.072	0.0125086	OFT_FB	THRB	0.22	1.87956
NEFL	2.22591e-07	0.205268	0.123	0.011	0.0129423	OFT_FB	NEFL	0.112	2.65714
OAT	2.25714e-07	0.654253	0.646	0.345	0.0131239	OFT_FB	OAT	0.301	0.885688
AHNAK	2.2771e-07	0.53952	0.708	0.401	0.01324	OFT_FB	AHNAK	0.307	0.804694
EVA1B	2.30086e-07	0.355201	0.615	0.332	0.0133781	OFT_FB	EVA1B	0.283	0.869667
ADAM33	2.35846e-07	0.174082	0.292	0.088	0.013713	OFT_FB	ADAM33	0.204	1.62269
FGF2	2.42801e-07	0.462497	0.431	0.137	0.0141174	OFT_FB	FGF2	0.294	1.5843
COPZ2	2.46255e-07	0.442361	0.492	0.188	0.0143183	OFT_FB	COPZ2	0.304	1.34174
UCHL1	2.47761e-07	0.133622	0.492	0.192	0.0144058	OFT_FB	UCHL1	0.3	1.3129
CASK	2.5146e-07	0.562817	0.738	0.391	0.0146209	OFT_FB	CASK	0.347	0.899267
PLPPR3	2.58578e-07	0.246429	0.215	0.054	0.0150348	OFT_FB	PLPPR3	0.161	1.81215
PTPRS	2.74656e-07	0.464499	0.677	0.336	0.0159696	OFT_FB	PTPRS	0.341	0.989329
DOK5	2.84393e-07	0.457338	0.523	0.245	0.0165358	OFT_FB	DOK5	0.278	1.06334
PDGFRB	2.90644e-07	0.449502	0.569	0.244	0.0168992	OFT_FB	PDGFRB	0.325	1.18841
GLG1	2.93529e-07	0.511178	0.831	0.474	0.017067	OFT_FB	GLG1	0.357	0.796971
MCC	2.96283e-07	0.73049	0.677	0.414	0.0172271	OFT_FB	MCC	0.263	0.696114
EFEMP1	2.98625e-07	0.536963	0.385	0.13	0.0173632	OFT_FB	EFEMP1	0.255	1.49575
CYBRD1	3.04719e-07	0.349948	0.554	0.226	0.0177176	OFT_FB	CYBRD1	0.328	1.25655
PRKCE	3.15411e-07	0.361773	0.677	0.363	0.0183393	OFT_FB	PRKCE	0.314	0.880956
SPON1	3.17401e-07	0.399111	0.538	0.272	0.018455	OFT_FB	SPON1	0.266	0.95823
RND3	3.29219e-07	0.642938	0.6	0.312	0.0191421	OFT_FB	RND3	0.288	0.921535
TSPYL1	3.30722e-07	0.368497	0.585	0.279	0.0192295	OFT_FB	TSPYL1	0.306	1.04156
ZNF618	3.38046e-07	0.608972	0.554	0.28	0.0196554	OFT_FB	ZNF618	0.274	0.959398
FLJ40194	3.48566e-07	0.302338	0.523	0.246	0.020267	OFT_FB	FLJ40194	0.277	1.0577
TMEM26	3.71737e-07	0.320387	0.262	0.053	0.0216143	OFT_FB	TMEM26	0.209	2.10841
VASN	3.76636e-07	0.379887	0.462	0.172	0.0218991	OFT_FB	VASN	0.29	1.37436
NXPH2	3.84332e-07	0.486127	0.338	0.095	0.0223466	OFT_FB	NXPH2	0.243	1.72773
SERPING1	4.03229e-07	0.289355	0.554	0.271	0.0234454	OFT_FB	SERPING1	0.283	1.00486
TRPC1	4.06837e-07	0.267097	0.554	0.277	0.0236551	OFT_FB	TRPC1	0.277	0.974395
SULF2	4.12834e-07	0.444525	0.431	0.209	0.0240038	OFT_FB	SULF2	0.222	1.00951
CNTFR	4.28345e-07	0.254408	0.369	0.148	0.0249057	OFT_FB	CNTFR	0.221	1.26174
POSTN	4.32868e-07	0.417028	0.738	0.396	0.0251687	OFT_FB	POSTN	0.342	0.881394
CHD9	4.35483e-07	0.250683	0.877	0.553	0.0253207	OFT_FB	CHD9	0.324	0.655705
ADAMTS10	4.39127e-07	0.396039	0.4	0.168	0.0255326	OFT_FB	ADAMTS10	0.232	1.20328
TCEAL7	4.43356e-07	0.410314	0.662	0.36	0.0257785	OFT_FB	TCEAL7	0.302	0.860759
MRGPRF	4.47491e-07	0.209498	0.231	0.042	0.0260189	OFT_FB	MRGPRF	0.189	2.21025
TP53BP1	4.49269e-07	0.38389	0.615	0.341	0.0261223	OFT_FB	TP53BP1	0.274	0.832203
ENAH	4.54947e-07	0.352544	0.738	0.424	0.0264524	OFT_FB	ENAH	0.314	0.785202
AP3B1	4.63859e-07	0.366358	0.692	0.394	0.0269706	OFT_FB	AP3B1	0.298	0.796963
CDON	4.64386e-07	0.578925	0.431	0.182	0.0270013	OFT_FB	CDON	0.249	1.19924
CPQ	4.71565e-07	0.290533	0.569	0.315	0.0274187	OFT_FB	CPQ	0.254	0.832927
SDC2	4.72136e-07	0.487222	0.662	0.333	0.0274519	OFT_FB	SDC2	0.329	0.970045
PODXL2	4.91446e-07	0.254084	0.338	0.106	0.0285746	OFT_FB	PODXL2	0.232	1.58413
IP6K2	5.04538e-07	0.431644	0.677	0.396	0.0293359	OFT_FB	IP6K2	0.281	0.758684
CEP164	5.14016e-07	0.336885	0.415	0.182	0.0298869	OFT_FB	CEP164	0.233	1.14594
HOXB3	5.20726e-07	0.309066	0.308	0.079	0.0302771	OFT_FB	HOXB3	0.229	1.83597
CDC42EP4	5.40686e-07	0.54314	0.6	0.295	0.0314376	OFT_FB	CDC42EP4	0.305	0.999761
SUZ12P1	5.42256e-07	0.573735	0.646	0.381	0.0315289	OFT_FB	SUZ12P1	0.265	0.746377
CNPY4	5.71682e-07	0.300005	0.477	0.205	0.0332399	OFT_FB	CNPY4	0.272	1.17921
KLHDC10	5.97629e-07	0.438568	0.554	0.298	0.0347486	OFT_FB	KLHDC10	0.256	0.87255
MAP1A	6.09938e-07	0.232896	0.338	0.131	0.0354642	OFT_FB	MAP1A	0.207	1.30278
COL21A1	6.14123e-07	0.770881	0.569	0.319	0.0357076	OFT_FB	COL21A1	0.25	0.815285
CTSK	6.32121e-07	0.405928	0.431	0.155	0.0367541	OFT_FB	CTSK	0.276	1.41776
RRBP1	6.45736e-07	0.477086	0.769	0.455	0.0375457	OFT_FB	RRBP1	0.314	0.744266
LOXL1	6.78523e-07	0.483924	0.492	0.225	0.039452	OFT_FB	LOXL1	0.267	1.0947
EXT1	6.96116e-07	0.527069	0.908	0.61	0.040475	OFT_FB	EXT1	0.298	0.56615
GNPDA2	7.14428e-07	0.214788	0.4	0.187	0.0415397	OFT_FB	GNPDA2	0.213	1.05704
VLDLR	7.3022e-07	0.297906	0.4	0.143	0.0424579	OFT_FB	VLDLR	0.257	1.4215
ENTPD2	7.37505e-07	0.407363	0.262	0.063	0.0428815	OFT_FB	ENTPD2	0.199	1.89618
DNM1	7.46729e-07	0.318344	0.415	0.172	0.0434178	OFT_FB	DNM1	0.243	1.22307
GSTM5	7.90542e-07	0.458314	0.338	0.122	0.0459653	OFT_FB	GSTM5	0.216	1.39786
AGO3	8.00083e-07	0.408109	0.708	0.418	0.04652	OFT_FB	AGO3	0.29	0.746236
LAMB1	8.03474e-07	0.174387	0.769	0.436	0.0467172	OFT_FB	LAMB1	0.333	0.80444
IRF1	8.3991e-07	0.739851	0.508	0.233	0.0488358	OFT_FB	IRF1	0.275	1.09168
RARRES2	8.40147e-07	0.304591	0.477	0.2	0.0488495	OFT_FB	RARRES2	0.277	1.21314
EML1	8.49441e-07	0.350928	0.446	0.186	0.0493899	OFT_FB	EML1	0.26	1.21776
MESD	8.94553e-07	0.315029	0.662	0.381	0.0520129	OFT_FB	MESD	0.281	0.781137
BIN1	9.07301e-07	0.240346	0.554	0.302	0.0527541	OFT_FB	BIN1	0.252	0.85394
ASPN	9.10804e-07	0.553076	0.585	0.287	0.0529578	OFT_FB	ASPN	0.298	1.00218
UGDH	9.28536e-07	0.69385	0.646	0.335	0.0539888	OFT_FB	UGDH	0.311	0.926899
MGRN1	9.51007e-07	0.216632	0.431	0.217	0.0552953	OFT_FB	MGRN1	0.214	0.957775
TRO	9.71385e-07	0.276546	0.323	0.12	0.0564802	OFT_FB	TRO	0.203	1.35633
ME1	9.93811e-07	0.289633	0.292	0.104	0.0577841	OFT_FB	ME1	0.188	1.40472
FOSB	1.00469e-06	0.788302	0.723	0.361	0.0584167	OFT_FB	FOSB	0.362	0.9822
TP53I13	1.01566e-06	0.260494	0.338	0.112	0.0590547	OFT_FB	TP53I13	0.226	1.51143
RABGEF1	1.07142e-06	0.439257	0.708	0.414	0.0622966	OFT_FB	RABGEF1	0.294	0.759779
DPYSL3	1.10003e-06	0.519345	0.708	0.379	0.06396	OFT_FB	DPYSL3	0.329	0.884042
CD44	1.13882e-06	0.416271	0.415	0.166	0.0662154	OFT_FB	CD44	0.249	1.2714
ARL5B	1.13989e-06	0.277435	0.523	0.296	0.0662778	OFT_FB	ARL5B	0.227	0.800401
TMEM14A	1.14872e-06	0.371257	0.538	0.244	0.0667912	OFT_FB	TMEM14A	0.294	1.10904
CA10	1.18475e-06	0.429212	0.185	0.025	0.0688861	OFT_FB	CA10	0.16	2.47464
CPNE3	1.20468e-06	0.207737	0.615	0.354	0.0700448	OFT_FB	CPNE3	0.261	0.779751
IRAK3	1.21774e-06	0.434182	0.462	0.223	0.0708045	OFT_FB	IRAK3	0.239	1.01814
TIMP2	1.23777e-06	0.319946	0.723	0.426	0.071969	OFT_FB	TIMP2	0.297	0.74935
TNFAIP2	1.25946e-06	0.268928	0.308	0.116	0.0732301	OFT_FB	TNFAIP2	0.192	1.33491
CACNA1G	1.29226e-06	0.255944	0.262	0.072	0.0751373	OFT_FB	CACNA1G	0.19	1.72867
THAP12	1.30312e-06	0.299104	0.446	0.2	0.0757685	OFT_FB	THAP12	0.246	1.11827
PGRMC1	1.41463e-06	0.473511	0.708	0.471	0.0822522	OFT_FB	PGRMC1	0.237	0.577847
NDFIP1	1.41987e-06	0.519815	0.815	0.557	0.0825569	OFT_FB	NDFIP1	0.258	0.540965
GTF3C1	1.44108e-06	0.253043	0.492	0.224	0.0837903	OFT_FB	GTF3C1	0.268	1.10085
MN1	1.44946e-06	0.629208	0.446	0.194	0.0842776	OFT_FB	MN1	0.252	1.16007
PTCH2	1.45167e-06	0.417903	0.215	0.069	0.0844059	OFT_FB	PTCH2	0.146	1.5088
JUNB	1.46176e-06	1.24805	0.831	0.554	0.0849926	OFT_FB	JUNB	0.277	0.576326
FKBP14	1.51804e-06	0.317229	0.508	0.226	0.0882647	OFT_FB	FKBP14	0.282	1.13383
TPBG	1.53894e-06	0.318645	0.431	0.155	0.0894799	OFT_FB	TPBG	0.276	1.41776
PBX1	1.55029e-06	0.656728	0.815	0.51	0.0901401	OFT_FB	PBX1	0.305	0.665779
CCN3	1.59255e-06	0.302071	0.308	0.123	0.0925974	OFT_FB	CCN3	0.185	1.25696
KIAA0408	1.6336e-06	0.108831	0.123	0.02	0.0949839	OFT_FB	KIAA0408	0.103	2.14464
P4HB	1.63829e-06	0.615724	0.862	0.635	0.0952566	OFT_FB	P4HB	0.227	0.43497
ISL1	1.70972e-06	0.161945	0.169	0.019	0.0994102	OFT_FB	ISL1	0.15	2.62163
GAS2	1.71038e-06	0.227624	0.385	0.163	0.0994484	OFT_FB	GAS2	0.222	1.19061
VLDLR-AS1	1.75743e-06	0.57204	0.338	0.099	0.102184	OFT_FB	VLDLR-AS1	0.239	1.67384
RAB23	1.7601e-06	0.319532	0.369	0.144	0.102339	OFT_FB	RAB23	0.225	1.29871
APOE	1.78327e-06	0.415964	0.754	0.41	0.103687	OFT_FB	APOE	0.344	0.863027
BGN	1.7833e-06	0.297469	0.769	0.401	0.103688	OFT_FB	BGN	0.368	0.922317
MUSK	1.78581e-06	0.123513	0.108	0.024	0.103834	OFT_FB	MUSK	0.084	1.79213
CRISPLD2	1.84252e-06	0.386999	0.385	0.152	0.107132	OFT_FB	CRISPLD2	0.233	1.28533
LRP6	1.89302e-06	0.390286	0.585	0.316	0.110068	OFT_FB	LRP6	0.269	0.867816
LRRC55	1.91889e-06	0.250256	0.108	0.012	0.111572	OFT_FB	LRRC55	0.096	2.41784
EGR1	1.92927e-06	0.828754	0.708	0.394	0.112175	OFT_FB	EGR1	0.314	0.829471
CFI	1.94551e-06	0.308268	0.231	0.079	0.11312	OFT_FB	CFI	0.152	1.43612
AC079760.1	1.95691e-06	0.391219	0.185	0.032	0.113783	OFT_FB	AC079760.1	0.153	2.21229
IL1RAPL1	2.01412e-06	0.800199	0.646	0.359	0.117109	OFT_FB	IL1RAPL1	0.287	0.829902
TUBB2A	2.04152e-06	0.442521	0.6	0.319	0.118702	OFT_FB	TUBB2A	0.281	0.890518
NOTCH2	2.07032e-06	0.360324	0.692	0.369	0.120377	OFT_FB	NOTCH2	0.323	0.889096
MED13L	2.1097e-06	0.602383	0.862	0.554	0.122666	OFT_FB	MED13L	0.308	0.628542
AC027698.1	2.11383e-06	0.201787	0.262	0.097	0.122906	OFT_FB	AC027698.1	0.165	1.34517
FAT4	2.12947e-06	0.366009	0.6	0.313	0.123816	OFT_FB	FAT4	0.287	0.917063
HCFC1R1	2.14379e-06	0.29476	0.615	0.312	0.124649	OFT_FB	HCFC1R1	0.303	0.956576
ADGRA3	2.15368e-06	0.419814	0.523	0.258	0.125224	OFT_FB	ADGRA3	0.265	0.991632
AC092691.1	2.25243e-06	0.640924	0.338	0.123	0.130966	OFT_FB	AC092691.1	0.215	1.38698
KCND2	2.30297e-06	0.854057	0.2	0.033	0.133904	OFT_FB	KCND2	0.167	2.28529
IGSF10	2.34332e-06	0.108606	0.092	0.02	0.13625	OFT_FB	IGSF10	0.072	1.76211
NLGN1	2.37833e-06	0.586496	0.477	0.211	0.138286	OFT_FB	NLGN1	0.266	1.13952
PDGFRL	2.38444e-06	0.221354	0.246	0.079	0.138641	OFT_FB	PDGFRL	0.167	1.5232
THSD4	2.46011e-06	0.489878	0.492	0.2	0.143041	OFT_FB	THSD4	0.292	1.25689
AFAP1	2.54449e-06	0.365507	0.585	0.328	0.147947	OFT_FB	AFAP1	0.257	0.81568
CRELD2	2.62149e-06	0.261908	0.554	0.276	0.152424	OFT_FB	CRELD2	0.278	0.979429
GAS7	2.74287e-06	0.117085	0.523	0.232	0.159481	OFT_FB	GAS7	0.291	1.1388
SH3PXD2B	2.81373e-06	0.42091	0.585	0.307	0.163601	OFT_FB	SH3PXD2B	0.278	0.908192
KCNT2	2.82086e-06	0.480267	0.538	0.258	0.164016	OFT_FB	KCNT2	0.28	1.03167
ANKRD35	2.9472e-06	0.152287	0.215	0.073	0.171362	OFT_FB	ANKRD35	0.142	1.43763
CPXM1	2.96476e-06	0.423763	0.615	0.281	0.172383	OFT_FB	CPXM1	0.334	1.10257
RCBTB2	3.00071e-06	0.136104	0.477	0.259	0.174473	OFT_FB	RCBTB2	0.218	0.856073
AHCYL1	3.00628e-06	0.481841	0.585	0.34	0.174797	OFT_FB	AHCYL1	0.245	0.765363
IFNGR2	3.01798e-06	0.716561	0.692	0.405	0.175478	OFT_FB	IFNGR2	0.287	0.758216
NUTM2B-AS1	3.03499e-06	0.594002	0.631	0.357	0.176466	OFT_FB	NUTM2B-AS1	0.274	0.804375
ARID5B	3.14167e-06	0.530302	0.692	0.378	0.182669	OFT_FB	ARID5B	0.314	0.855246
SPRY1	3.18762e-06	0.300055	0.569	0.33	0.185341	OFT_FB	SPRY1	0.239	0.767852
BMPR1A	3.20561e-06	0.360212	0.631	0.338	0.186387	OFT_FB	BMPR1A	0.293	0.881046
POMGNT2	3.2108e-06	0.309013	0.308	0.109	0.186689	OFT_FB	POMGNT2	0.199	1.4173
PEG10	3.28543e-06	0.536539	0.569	0.247	0.191028	OFT_FB	PEG10	0.322	1.17148
MOK	3.44194e-06	0.286316	0.4	0.179	0.200128	OFT_FB	MOK	0.221	1.11682
AL356737.2	3.53842e-06	0.301991	0.169	0.012	0.205738	OFT_FB	AL356737.2	0.157	3.01859
ATXN1	3.57792e-06	0.313449	0.846	0.496	0.208035	OFT_FB	ATXN1	0.35	0.758356
MATN2	3.72642e-06	0.337822	0.508	0.261	0.216669	OFT_FB	MATN2	0.247	0.934403
GOLGA2	3.72957e-06	0.334411	0.538	0.279	0.216852	OFT_FB	GOLGA2	0.259	0.922868
KDELR3	3.77593e-06	0.550945	0.477	0.223	0.219547	OFT_FB	KDELR3	0.254	1.06327
ITGB8	3.85732e-06	0.225743	0.338	0.138	0.22428	OFT_FB	ITGB8	0.2	1.23292
TMEM221	3.91108e-06	0.128438	0.138	0.018	0.227406	OFT_FB	TMEM221	0.12	2.39789
SLC37A3	4.0635e-06	0.453057	0.462	0.241	0.236268	OFT_FB	SLC37A3	0.221	0.910828
SLC38A1	4.20116e-06	0.170669	0.462	0.185	0.244272	OFT_FB	SLC38A1	0.277	1.27487
MYOF	4.29263e-06	0.536448	0.523	0.235	0.249591	OFT_FB	MYOF	0.288	1.12103
SYT16	4.33279e-06	0.38089	0.169	0.04	0.251925	OFT_FB	SYT16	0.129	1.83786
TENM3	4.42791e-06	0.335224	0.523	0.234	0.257456	OFT_FB	TENM3	0.289	1.12693
LRFN5	4.46976e-06	0.372257	0.446	0.21	0.25989	OFT_FB	LRFN5	0.236	1.05119
COL26A1	4.47518e-06	0.383482	0.323	0.094	0.260205	OFT_FB	COL26A1	0.229	1.67798
ARIH1	4.47805e-06	0.687961	0.723	0.486	0.260372	OFT_FB	ARIH1	0.237	0.563378
LMO4	4.54156e-06	0.14259	0.677	0.426	0.264065	OFT_FB	LMO4	0.251	0.65586
SRPX2	4.54777e-06	0.177393	0.308	0.108	0.264426	OFT_FB	SRPX2	0.2	1.42946
TMED7	4.65518e-06	0.257775	0.585	0.315	0.270671	OFT_FB	TMED7	0.27	0.872247
NRXN2	4.6711e-06	0.178105	0.246	0.063	0.271597	OFT_FB	NRXN2	0.183	1.80875
ACTG1	4.71057e-06	0.422995	0.985	0.842	0.273891	OFT_FB	ACTG1	0.143	0.223819
HGF	4.72979e-06	0.416183	0.323	0.129	0.275009	OFT_FB	HGF	0.194	1.25983
GDF6	4.75146e-06	0.259184	0.292	0.101	0.276269	OFT_FB	GDF6	0.191	1.44316
LRRC3B	4.81472e-06	0.369717	0.2	0.051	0.279947	OFT_FB	LRRC3B	0.149	1.78181
CYP7B1	4.88747e-06	0.500828	0.462	0.211	0.284177	OFT_FB	CYP7B1	0.251	1.09439
POGLUT3	4.90914e-06	0.516803	0.477	0.218	0.285437	OFT_FB	POGLUT3	0.259	1.09455
GFPT2	5.08097e-06	0.52418	0.369	0.137	0.295428	OFT_FB	GFPT2	0.232	1.36578
TRAF3	5.09638e-06	0.456309	0.446	0.213	0.296324	OFT_FB	TRAF3	0.233	1.03166
HES1	5.11261e-06	0.451567	0.662	0.389	0.297267	OFT_FB	HES1	0.273	0.751924
GNG12	5.13014e-06	0.520948	0.692	0.376	0.298287	OFT_FB	GNG12	0.316	0.8627
XXYLT1	5.14678e-06	0.303305	0.492	0.279	0.299254	OFT_FB	XXYLT1	0.213	0.796404
FMOD	5.14691e-06	0.229361	0.4	0.179	0.299262	OFT_FB	FMOD	0.221	1.11682
SESN3	5.29313e-06	0.356072	0.646	0.336	0.307764	OFT_FB	SESN3	0.31	0.922725
AC107208.1	5.30506e-06	0.422064	0.2	0.046	0.308457	OFT_FB	AC107208.1	0.154	1.90498
FGF18	5.34906e-06	0.234905	0.246	0.077	0.311016	OFT_FB	FGF18	0.169	1.55595
LUC7L3	5.37651e-06	0.107012	0.785	0.519	0.312612	OFT_FB	LUC7L3	0.266	0.587595
COL6A1	5.59581e-06	0.341829	0.8	0.504	0.325363	OFT_FB	COL6A1	0.296	0.65605
SAMD11	5.96579e-06	0.352021	0.354	0.141	0.346875	OFT_FB	SAMD11	0.213	1.26883
SPARCL1	6.04401e-06	0.213456	0.708	0.399	0.351423	OFT_FB	SPARCL1	0.309	0.81173
CFDP1	6.12634e-06	0.27372	0.815	0.495	0.35621	OFT_FB	CFDP1	0.32	0.707999
MXRA8	6.13417e-06	0.321005	0.569	0.264	0.356665	OFT_FB	MXRA8	0.305	1.07911
SEC31A	6.16797e-06	0.268613	0.831	0.502	0.35863	OFT_FB	SEC31A	0.329	0.715851
AEBP1	6.21298e-06	0.39469	0.508	0.275	0.361248	OFT_FB	AEBP1	0.233	0.86176
KANK2	6.38353e-06	0.340437	0.631	0.346	0.371164	OFT_FB	KANK2	0.285	0.848265
NR2F1-AS1	6.49757e-06	0.702108	0.338	0.117	0.377795	OFT_FB	NR2F1-AS1	0.221	1.45353
AC008771.1	6.5576e-06	0.349311	0.415	0.204	0.381285	OFT_FB	AC008771.1	0.211	0.989514
GPRC5A	6.68413e-06	0.339468	0.292	0.12	0.388642	OFT_FB	GPRC5A	0.172	1.2154
CMBL	6.78885e-06	0.196597	0.385	0.177	0.394731	OFT_FB	CMBL	0.208	1.0784
TMTC3	6.95754e-06	0.289744	0.431	0.206	0.404539	OFT_FB	TMTC3	0.225	1.0294
CHSY3	6.98982e-06	0.45558	0.523	0.304	0.406416	OFT_FB	CHSY3	0.219	0.76318
EMP3	7.08013e-06	0.361846	0.877	0.529	0.411667	OFT_FB	EMP3	0.348	0.718543
GFRA1	7.12177e-06	0.353871	0.292	0.099	0.414088	OFT_FB	GFRA1	0.193	1.46937
AC073610.2	7.16549e-06	0.304747	0.323	0.144	0.41663	OFT_FB	AC073610.2	0.179	1.11208
GEM	7.39462e-06	0.502325	0.631	0.28	0.429953	OFT_FB	GEM	0.351	1.144
DNER	7.43012e-06	0.108515	0.123	0.019	0.432017	OFT_FB	DNER	0.104	2.19338
CPT1C	7.47875e-06	0.161704	0.231	0.09	0.434845	OFT_FB	CPT1C	0.141	1.26818
AC055839.2	7.58621e-06	0.297788	0.492	0.209	0.441092	OFT_FB	AC055839.2	0.283	1.19638
ARHGAP21	7.62048e-06	0.520031	0.677	0.417	0.443085	OFT_FB	ARHGAP21	0.26	0.685945
PLXDC2	7.64117e-06	0.70458	0.723	0.444	0.444288	OFT_FB	PLXDC2	0.279	0.690999
ADD3-AS1	7.80708e-06	0.281202	0.185	0.055	0.453935	OFT_FB	ADD3-AS1	0.13	1.58347
CDC42EP3	7.9487e-06	0.443582	0.6	0.305	0.462169	OFT_FB	CDC42EP3	0.295	0.953234
RNF146	7.97991e-06	0.214652	0.554	0.293	0.463984	OFT_FB	RNF146	0.261	0.896155
MGP	8.22685e-06	0.271286	0.754	0.424	0.478342	OFT_FB	MGP	0.33	0.815733
LINC02614	8.41045e-06	0.111877	0.215	0.09	0.489017	OFT_FB	LINC02614	0.125	1.16912
KIAA1755	8.52193e-06	0.194389	0.277	0.081	0.495499	OFT_FB	KIAA1755	0.196	1.65602
IL17RD	8.6465e-06	0.240518	0.308	0.115	0.502742	OFT_FB	IL17RD	0.193	1.34639
NEK6	8.70978e-06	0.237502	0.508	0.231	0.506422	OFT_FB	NEK6	0.277	1.1036
PGRMC2	8.88509e-06	0.118668	0.538	0.296	0.516615	OFT_FB	PGRMC2	0.242	0.840434
UBTD2	9.01642e-06	0.372565	0.523	0.279	0.524251	OFT_FB	UBTD2	0.244	0.882835
SPPL3	9.38361e-06	0.392124	0.631	0.392	0.545601	OFT_FB	SPPL3	0.239	0.672994
ZNF451	9.58716e-06	0.16032	0.523	0.312	0.557436	OFT_FB	ZNF451	0.211	0.726896
ARHGAP6	9.75809e-06	0.305203	0.585	0.293	0.567375	OFT_FB	ARHGAP6	0.292	0.973336
SGCZ	1.00213e-05	0.428358	0.138	0.028	0.58268	OFT_FB	SGCZ	0.11	1.95868
DGUOK	1.04129e-05	0.348495	0.723	0.436	0.605447	OFT_FB	DGUOK	0.287	0.716642
SCARA3	1.04173e-05	0.384729	0.431	0.201	0.605704	OFT_FB	SCARA3	0.23	1.06318
NAV3	1.04904e-05	0.33924	0.708	0.4	0.609952	OFT_FB	NAV3	0.308	0.808207
ALCAM	1.05205e-05	0.478434	0.4	0.156	0.611705	OFT_FB	ALCAM	0.244	1.30392
DGCR2	1.06969e-05	0.531303	0.4	0.2	0.621963	OFT_FB	DGCR2	0.2	0.964896
TMEM200A	1.0744e-05	0.232236	0.138	0.019	0.624697	OFT_FB	TMEM200A	0.119	2.34744
TNRC6A	1.07935e-05	0.316508	0.692	0.407	0.627575	OFT_FB	TNRC6A	0.285	0.751282
GREM1	1.10633e-05	0.140232	0.108	0.009	0.643263	OFT_FB	GREM1	0.099	2.6283
YIF1A	1.11547e-05	0.275972	0.677	0.396	0.648577	OFT_FB	YIF1A	0.281	0.758684
POGLUT2	1.11984e-05	0.157235	0.354	0.168	0.651121	OFT_FB	POGLUT2	0.186	1.03164
GLIPR2	1.1223e-05	0.451845	0.692	0.378	0.652553	OFT_FB	GLIPR2	0.314	0.855246
XBP1	1.12824e-05	0.529532	0.708	0.401	0.656005	OFT_FB	XBP1	0.307	0.804694
SENP7	1.15146e-05	0.357867	0.646	0.389	0.669505	OFT_FB	SENP7	0.257	0.717164
ZFC3H1	1.15923e-05	0.33909	0.523	0.318	0.67402	OFT_FB	ZFC3H1	0.205	0.700269
PLBD1	1.16353e-05	0.225113	0.4	0.176	0.676524	OFT_FB	PLBD1	0.224	1.13989
EYA2	1.19843e-05	0.216164	0.2	0.049	0.696817	OFT_FB	EYA2	0.151	1.82983
COMMD2	1.20405e-05	0.272433	0.538	0.303	0.700083	OFT_FB	COMMD2	0.235	0.807814
TMEM168	1.21166e-05	0.229263	0.538	0.301	0.704505	OFT_FB	TMEM168	0.237	0.817059
CEP70	1.21335e-05	0.214799	0.4	0.217	0.705488	OFT_FB	CEP70	0.183	0.852645
TNPO1	1.23088e-05	0.280691	0.646	0.405	0.715685	OFT_FB	TNPO1	0.241	0.660455
EML4	1.23752e-05	0.500405	0.8	0.465	0.719546	OFT_FB	EML4	0.335	0.769868
ZSWIM6	1.25117e-05	0.623278	0.708	0.445	0.727478	OFT_FB	ZSWIM6	0.263	0.658
DOCK11	1.25335e-05	0.475988	0.385	0.145	0.728749	OFT_FB	DOCK11	0.24	1.34901
HSPA5	1.27531e-05	0.724661	0.831	0.6	0.741515	OFT_FB	HSPA5	0.231	0.463231
TGFB2	1.29867e-05	0.380709	0.4	0.184	0.755099	OFT_FB	TGFB2	0.216	1.07917
GGT7	1.30099e-05	0.189225	0.338	0.145	0.75645	OFT_FB	GGT7	0.193	1.1663
AHI1	1.31734e-05	0.371551	0.615	0.345	0.765953	OFT_FB	AHI1	0.27	0.81586
LRRC7	1.34716e-05	0.296931	0.246	0.079	0.783293	OFT_FB	LRRC7	0.167	1.5232
SOCS3	1.35566e-05	0.930531	0.554	0.325	0.788237	OFT_FB	SOCS3	0.229	0.751357
SASH1	1.37311e-05	0.238033	0.708	0.437	0.798382	OFT_FB	SASH1	0.271	0.683586
COL6A6	1.38109e-05	0.271078	0.477	0.244	0.803024	OFT_FB	COL6A6	0.233	0.938819
ADGRA2	1.43511e-05	0.225759	0.538	0.318	0.834428	OFT_FB	ADGRA2	0.22	0.740302
SLC17A5	1.46381e-05	0.288427	0.4	0.182	0.851118	OFT_FB	SLC17A5	0.218	1.09411
BCL7C	1.46791e-05	0.312295	0.631	0.423	0.853501	OFT_FB	BCL7C	0.208	0.565848
SLC16A1-AS1	1.48641e-05	0.271531	0.431	0.214	0.864256	OFT_FB	SLC16A1-AS1	0.217	0.97696
PCDH9	1.50268e-05	0.549779	0.646	0.361	0.87372	OFT_FB	PCDH9	0.285	0.822106
CDC42EP5	1.50694e-05	0.28113	0.569	0.319	0.876197	OFT_FB	CDC42EP5	0.25	0.815285
NOTCH3	1.52872e-05	0.170907	0.508	0.244	0.88886	OFT_FB	NOTCH3	0.264	1.02783
MYDGF	1.54116e-05	0.459638	0.846	0.511	0.896092	OFT_FB	MYDGF	0.335	0.716218
CACNA1D	1.56916e-05	0.408387	0.277	0.067	0.912371	OFT_FB	CACNA1D	0.21	1.89674
HDGFL2	1.60238e-05	0.115034	0.462	0.267	0.931686	OFT_FB	HDGFL2	0.195	0.768684
IL6ST	1.61875e-05	0.457596	0.723	0.464	0.941208	OFT_FB	IL6ST	0.259	0.628818
MALAT1	1.62213e-05	0.352771	0.985	0.909	0.94317	OFT_FB	MALAT1	0.076	0.11462
AC009148.1	1.62644e-05	0.254268	0.062	0.002	0.945678	OFT_FB	AC009148.1	0.06	2.57489
CALB1	1.62644e-05	0.23172	0.062	0.004	0.945678	OFT_FB	CALB1	0.058	2.35422
DLX5	1.62644e-05	0.136034	0.062	0.003	0.945678	OFT_FB	DLX5	0.059	2.46034
AC091938.1	1.62644e-05	0.116983	0.062	0.002	0.945678	OFT_FB	AC091938.1	0.06	2.57489
TMEM108	1.63867e-05	0.344723	0.415	0.221	0.952788	OFT_FB	TMEM108	0.194	0.879282
GNAI3	1.64864e-05	0.32753	0.738	0.461	0.958586	OFT_FB	GNAI3	0.277	0.667197
ZC2HC1A	1.68341e-05	0.260164	0.585	0.327	0.978801	OFT_FB	ZC2HC1A	0.258	0.819954
NFIA-AS2	1.68712e-05	0.171174	0.215	0.054	0.98096	OFT_FB	NFIA-AS2	0.161	1.81215
WNT5A	1.68936e-05	0.123044	0.185	0.08	0.982263	OFT_FB	WNT5A	0.105	1.11461
TRIM37	1.70176e-05	0.43862	0.431	0.197	0.989471	OFT_FB	TRIM37	0.234	1.09077
LINC01828	1.72958e-05	0.113844	0.092	0.007	1	OFT_FB	LINC01828	0.085	2.57784
AL513164.1	1.75978e-05	0.152481	0.185	0.04	1	OFT_FB	AL513164.1	0.145	1.96131
SS18L2	1.76843e-05	0.1772	0.508	0.245	1	OFT_FB	SS18L2	0.263	1.02216
KANSL1	1.77226e-05	0.26003	0.723	0.476	1	OFT_FB	KANSL1	0.247	0.592756
MMP23B	1.7782e-05	0.115038	0.169	0.055	1	OFT_FB	MMP23B	0.114	1.46002
TMEM263	1.80984e-05	0.300843	0.738	0.425	1	OFT_FB	TMEM263	0.313	0.781883
KAT6B	1.82153e-05	0.442432	0.692	0.413	1	OFT_FB	KAT6B	0.279	0.730676
HLX	1.88991e-05	0.204118	0.262	0.078	1	OFT_FB	HLX	0.184	1.62691
MANBAL	1.91152e-05	0.219423	0.523	0.258	1	OFT_FB	MANBAL	0.265	0.991632
SLC39A7	1.92594e-05	0.179845	0.538	0.3	1	OFT_FB	SLC39A7	0.238	0.821704
DNM3	1.95948e-05	0.28187	0.462	0.246	1	OFT_FB	DNM3	0.216	0.882383
SRM	1.98122e-05	0.267321	0.662	0.417	1	OFT_FB	SRM	0.245	0.654101
SCARA5	1.9853e-05	0.133518	0.092	0.014	1	OFT_FB	SCARA5	0.078	2.08283
RNF187	1.99074e-05	0.145333	0.554	0.303	1	OFT_FB	RNF187	0.251	0.849325
ATP6V0E1	2.0198e-05	0.260523	0.785	0.517	1	OFT_FB	ATP6V0E1	0.268	0.593059
FAM171B	2.07255e-05	0.23885	0.308	0.146	1	OFT_FB	FAM171B	0.162	1.02701
CACHD1	2.0768e-05	0.508265	0.492	0.273	1	OFT_FB	CACHD1	0.219	0.826661
VPS37D	2.09856e-05	0.131868	0.185	0.047	1	OFT_FB	VPS37D	0.138	1.77263
ZNF512B	2.12545e-05	0.264684	0.262	0.098	1	OFT_FB	ZNF512B	0.164	1.33176
RBM25	2.13039e-05	0.241921	0.738	0.475	1	OFT_FB	RBM25	0.263	0.624948
SSR2	2.16362e-05	0.356272	0.923	0.667	1	OFT_FB	SSR2	0.256	0.462662
RNFT1	2.20305e-05	0.167172	0.246	0.112	1	OFT_FB	RNFT1	0.134	1.06864
SNX15	2.27117e-05	0.183882	0.338	0.136	1	OFT_FB	SNX15	0.202	1.25254
CEP57L1	2.29078e-05	0.137767	0.385	0.189	1	OFT_FB	CEP57L1	0.196	0.988721
PENK	2.3304e-05	0.152588	0.2	0.062	1	OFT_FB	PENK	0.138	1.54299
KHDC1	2.35759e-05	0.181088	0.323	0.133	1	OFT_FB	KHDC1	0.19	1.21893
CCDC65	2.36386e-05	0.164557	0.323	0.17	1	OFT_FB	CCDC65	0.153	0.887153
NUP54	2.38133e-05	0.273943	0.508	0.284	1	OFT_FB	NUP54	0.224	0.816922
DDAH2	2.41042e-05	0.32206	0.831	0.557	1	OFT_FB	DDAH2	0.274	0.568673
BCAT1	2.43371e-05	0.215407	0.538	0.279	1	OFT_FB	BCAT1	0.259	0.922868
ZNF704	2.44656e-05	0.273776	0.677	0.414	1	OFT_FB	ZNF704	0.263	0.696114
ZNF131	2.44767e-05	0.245587	0.554	0.34	1	OFT_FB	ZNF131	0.214	0.688182
APELA	2.46152e-05	0.249204	0.077	0.008	1	OFT_FB	APELA	0.069	2.26662
KLF4	2.48961e-05	0.602082	0.569	0.272	1	OFT_FB	KLF4	0.297	1.0376
UAP1	2.50167e-05	0.454221	0.508	0.282	1	OFT_FB	UAP1	0.226	0.826766
FTX	2.52053e-05	0.16313	0.8	0.519	1	OFT_FB	FTX	0.281	0.614559
COLGALT2	2.56212e-05	0.278497	0.308	0.149	1	OFT_FB	COLGALT2	0.159	0.999542
SLC35B2	2.56918e-05	0.186285	0.385	0.193	1	OFT_FB	SLC35B2	0.192	0.960024
ASH1L	2.59859e-05	0.275533	0.769	0.469	1	OFT_FB	ASH1L	0.3	0.701481
ZNF43	2.61157e-05	0.244768	0.4	0.205	1	OFT_FB	ZNF43	0.195	0.930965
B4GALNT4	2.69788e-05	0.141738	0.308	0.104	1	OFT_FB	B4GALNT4	0.204	1.47917
ZNRF1	2.73187e-05	0.38671	0.477	0.256	1	OFT_FB	ZNRF1	0.221	0.872247
TM9SF3	2.73643e-05	0.234343	0.615	0.43	1	OFT_FB	TM9SF3	0.185	0.506255
AP3S1	2.75204e-05	0.396461	0.769	0.507	1	OFT_FB	AP3S1	0.262	0.591364
CCNG2	2.76311e-05	0.244496	0.508	0.288	1	OFT_FB	CCNG2	0.22	0.797432
HES4	2.77483e-05	0.478063	0.723	0.414	1	OFT_FB	HES4	0.309	0.789604
PRKD1	2.7909e-05	0.662743	0.585	0.337	1	OFT_FB	PRKD1	0.248	0.777779
MAP3K13	2.81615e-05	0.334503	0.646	0.406	1	OFT_FB	MAP3K13	0.24	0.656984
ANKS1A	2.83455e-05	0.357409	0.538	0.297	1	OFT_FB	ANKS1A	0.241	0.835729
SOCS1	2.83492e-05	0.432915	0.354	0.147	1	OFT_FB	SOCS1	0.207	1.21265
NAALADL2	2.84225e-05	0.487086	0.615	0.358	1	OFT_FB	NAALADL2	0.257	0.763988
CNTLN	2.89711e-05	0.238915	0.569	0.323	1	OFT_FB	CNTLN	0.246	0.797855
SLC9A9	2.91487e-05	0.248268	0.338	0.161	1	OFT_FB	SLC9A9	0.177	1.02466
TWSG1	2.95579e-05	0.369665	0.6	0.35	1	OFT_FB	TWSG1	0.25	0.760646
SEC63	3.00526e-05	0.398228	0.646	0.422	1	OFT_FB	SEC63	0.224	0.602549
BMP1	3.04354e-05	0.272458	0.492	0.255	1	OFT_FB	BMP1	0.237	0.921435
KIAA1328	3.08612e-05	0.250074	0.492	0.306	1	OFT_FB	KIAA1328	0.186	0.667592
SCUBE3	3.12673e-05	0.266098	0.231	0.08	1	OFT_FB	SCUBE3	0.151	1.42002
DSE	3.15731e-05	0.519105	0.677	0.385	1	OFT_FB	DSE	0.292	0.798301
DST	3.16429e-05	0.148839	0.738	0.408	1	OFT_FB	DST	0.33	0.839382
TUBA1A	3.20403e-05	0.580661	0.938	0.714	1	OFT_FB	TUBA1A	0.224	0.38885
TSBP1-AS1	3.23488e-05	0.379365	0.415	0.185	1	OFT_FB	TSBP1-AS1	0.23	1.12358
TMED3	3.24442e-05	0.24974	0.615	0.328	1	OFT_FB	TMED3	0.287	0.886635
IFT52	3.26252e-05	0.319937	0.523	0.286	1	OFT_FB	IFT52	0.237	0.84832
TCF25	3.26505e-05	0.296047	0.723	0.499	1	OFT_FB	TCF25	0.224	0.52606
PPM1D	3.27023e-05	0.358875	0.446	0.235	1	OFT_FB	PPM1D	0.211	0.895977
PHF14	3.29997e-05	0.125066	0.708	0.475	1	OFT_FB	PHF14	0.233	0.565902
LIFR	3.31073e-05	0.532995	0.615	0.321	1	OFT_FB	LIFR	0.294	0.916818
ITGAV	3.32795e-05	0.377959	0.615	0.377	1	OFT_FB	ITGAV	0.238	0.691379
KCNMB2	3.32858e-05	0.39167	0.385	0.166	1	OFT_FB	KCNMB2	0.219	1.16582
ILK	3.34937e-05	0.274516	0.862	0.557	1	OFT_FB	ILK	0.305	0.62089
DLG4	3.36919e-05	0.170323	0.292	0.136	1	OFT_FB	DLG4	0.156	1.04806
ARMH4	3.3997e-05	0.261536	0.492	0.276	1	OFT_FB	ARMH4	0.216	0.811453
ZEB2	3.40066e-05	0.474322	0.754	0.477	1	OFT_FB	ZEB2	0.277	0.649542
CYP27C1	3.41661e-05	0.252527	0.277	0.098	1	OFT_FB	CYP27C1	0.179	1.40918
CD164	3.43933e-05	0.413696	0.8	0.535	1	OFT_FB	CD164	0.265	0.571578
SPATA6	3.44638e-05	0.287156	0.446	0.25	1	OFT_FB	SPATA6	0.196	0.810281
STX18	3.46459e-05	0.242414	0.462	0.257	1	OFT_FB	STX18	0.205	0.82171
AC087477.2	3.47395e-05	0.239082	0.154	0.032	1	OFT_FB	AC087477.2	0.122	1.96266
XPNPEP1	3.47714e-05	0.319666	0.538	0.292	1	OFT_FB	XPNPEP1	0.246	0.859411
MXRA5	3.50268e-05	0.394885	0.369	0.182	1	OFT_FB	MXRA5	0.187	0.980717
GPX7	3.53576e-05	0.315306	0.631	0.351	1	OFT_FB	GPX7	0.28	0.828149
BEND6	3.57741e-05	0.143536	0.154	0.025	1	OFT_FB	BEND6	0.129	2.225
SUMO3	3.59384e-05	0.360451	0.662	0.425	1	OFT_FB	SUMO3	0.237	0.627328
RGL1	3.694e-05	0.335038	0.554	0.354	1	OFT_FB	RGL1	0.2	0.631615
DHX8	3.69451e-05	0.310107	0.385	0.19	1	OFT_FB	DHX8	0.195	0.981493
BMERB1	3.74016e-05	0.234153	0.492	0.265	1	OFT_FB	BMERB1	0.227	0.868016
ZNF146	3.81972e-05	0.146183	0.569	0.35	1	OFT_FB	ZNF146	0.219	0.685413
HECTD2	3.8203e-05	0.359644	0.462	0.3	1	OFT_FB	HECTD2	0.162	0.606357
AP002026.1	3.86698e-05	0.230257	0.262	0.091	1	OFT_FB	AP002026.1	0.171	1.42834
NOP58	3.87198e-05	0.412494	0.631	0.409	1	OFT_FB	NOP58	0.222	0.613254
KIAA1549L	3.9292e-05	0.203766	0.231	0.072	1	OFT_FB	KIAA1549L	0.159	1.55417
CTHRC1	4.01519e-05	0.213542	0.615	0.361	1	OFT_FB	CTHRC1	0.254	0.752277
SSBP2	4.03489e-05	0.394054	0.785	0.536	1	OFT_FB	SSBP2	0.249	0.54197
MARCHF6	4.09148e-05	0.335896	0.815	0.502	1	OFT_FB	MARCHF6	0.313	0.688142
CSAD	4.09215e-05	0.402845	0.446	0.231	1	OFT_FB	CSAD	0.215	0.919716
PCBP1-AS1	4.09582e-05	0.104653	0.446	0.258	1	OFT_FB	PCBP1-AS1	0.188	0.766577
LIMA1	4.19778e-05	0.167983	0.631	0.374	1	OFT_FB	LIMA1	0.257	0.739066
AZIN1	4.20753e-05	0.158324	0.6	0.39	1	OFT_FB	AZIN1	0.21	0.608684
RNF24	4.23548e-05	0.248492	0.585	0.341	1	OFT_FB	RNF24	0.244	0.761248
DENND2B	4.29823e-05	0.328555	0.569	0.31	1	OFT_FB	DENND2B	0.259	0.855288
SMIM15	4.32831e-05	0.197414	0.508	0.272	1	OFT_FB	SMIM15	0.236	0.877022
SLC41A2	4.33149e-05	0.340033	0.231	0.085	1	OFT_FB	SLC41A2	0.146	1.34211
TMEM117	4.34575e-05	0.26077	0.523	0.273	1	OFT_FB	TMEM117	0.25	0.913092
AC011389.1	4.3466e-05	0.117091	0.169	0.035	1	OFT_FB	AC011389.1	0.134	1.98954
ZBTB20	4.36057e-05	0.181956	0.754	0.506	1	OFT_FB	ZBTB20	0.248	0.56611
TNKS	4.3935e-05	0.239075	0.692	0.433	1	OFT_FB	TNKS	0.259	0.664043
FZD8	4.40034e-05	0.232615	0.246	0.075	1	OFT_FB	FZD8	0.171	1.58946
RWDD3	4.40968e-05	0.137398	0.4	0.219	1	OFT_FB	RWDD3	0.181	0.839995
AMPD2	4.41671e-05	0.120316	0.262	0.123	1	OFT_FB	AMPD2	0.139	1.03162
PCDH8	4.45163e-05	0.219404	0.108	0.01	1	OFT_FB	PCDH8	0.098	2.55468
ITM2C	4.4788e-05	0.354935	0.8	0.58	1	OFT_FB	ITM2C	0.22	0.45714
ANKRD13D	4.49271e-05	0.567176	0.415	0.21	1	OFT_FB	ANKRD13D	0.205	0.94964
PXDN	4.51485e-05	0.206608	0.754	0.474	1	OFT_FB	PXDN	0.28	0.658455
GATAD2B	4.57829e-05	0.26097	0.6	0.35	1	OFT_FB	GATAD2B	0.25	0.760646
AC079465.1	4.5829e-05	0.196051	0.154	0.038	1	OFT_FB	AC079465.1	0.116	1.77045
RYBP	4.77381e-05	0.283348	0.631	0.392	1	OFT_FB	RYBP	0.239	0.672994
EBF1	4.77877e-05	0.374448	0.738	0.445	1	OFT_FB	EBF1	0.293	0.717046
ORAI2	4.88115e-05	0.212164	0.354	0.166	1	OFT_FB	ORAI2	0.188	1.04794
RAD51B	4.88354e-05	0.377575	0.615	0.398	1	OFT_FB	RAD51B	0.217	0.615163
ZNF703	4.89971e-05	0.216011	0.292	0.107	1	OFT_FB	ZNF703	0.185	1.36728
LAMP2	5.03263e-05	0.345888	0.6	0.367	1	OFT_FB	LAMP2	0.233	0.694097
LANCL2	5.05965e-05	0.173563	0.277	0.136	1	OFT_FB	LANCL2	0.141	0.974592
PIGC	5.06457e-05	0.190656	0.431	0.236	1	OFT_FB	PIGC	0.195	0.841858
IL1R1	5.18139e-05	0.402426	0.338	0.171	1	OFT_FB	IL1R1	0.167	0.942711
SORCS2	5.2382e-05	0.380466	0.246	0.081	1	OFT_FB	SORCS2	0.165	1.49117
AL391097.1	5.27059e-05	0.172397	0.108	0.009	1	OFT_FB	AL391097.1	0.099	2.6283
SAMD14	5.27789e-05	0.285958	0.215	0.083	1	OFT_FB	SAMD14	0.132	1.2737
DLGAP1	5.4414e-05	0.547895	0.4	0.179	1	OFT_FB	DLGAP1	0.221	1.11682
RAPGEF4-AS1	5.47104e-05	0.891459	0.108	0.026	1	OFT_FB	RAPGEF4-AS1	0.082	1.70991
ADD3	5.51641e-05	0.442984	0.785	0.518	1	OFT_FB	ADD3	0.267	0.590324
CCN2	5.54462e-05	0.678719	0.615	0.399	1	OFT_FB	CCN2	0.216	0.611632
TMEM128	5.5815e-05	0.298815	0.385	0.184	1	OFT_FB	TMEM128	0.201	1.02541
AP2A1	5.59422e-05	0.298626	0.585	0.298	1	OFT_FB	AP2A1	0.287	0.949731
RDH14	5.59874e-05	0.180495	0.462	0.24	1	OFT_FB	RDH14	0.222	0.916585
TRA2B	5.64928e-05	0.158595	0.8	0.545	1	OFT_FB	TRA2B	0.255	0.545351
NFIB	5.676e-05	0.214746	0.954	0.642	1	OFT_FB	NFIB	0.312	0.564089
C19orf12	5.69382e-05	0.161725	0.308	0.148	1	OFT_FB	C19orf12	0.16	1.00864
GARNL3	5.75762e-05	0.198802	0.385	0.197	1	OFT_FB	GARNL3	0.188	0.931887
DHRS3	5.76288e-05	0.554998	0.508	0.262	1	OFT_FB	DHRS3	0.246	0.929091
LTBR	5.78541e-05	0.145643	0.415	0.219	1	OFT_FB	LTBR	0.196	0.891822
B3GAT3	5.79268e-05	0.221429	0.446	0.231	1	OFT_FB	B3GAT3	0.215	0.919716
NUDT10	5.84258e-05	0.143957	0.169	0.044	1	OFT_FB	NUDT10	0.125	1.72705
NENF	5.85366e-05	0.233909	0.708	0.462	1	OFT_FB	NENF	0.246	0.605091
AMZ2P1	5.99657e-05	0.11706	0.338	0.172	1	OFT_FB	AMZ2P1	0.166	0.934767
RBMS3-AS2	6.0288e-05	0.255313	0.4	0.208	1	OFT_FB	RBMS3-AS2	0.192	0.910983
LPAR4	6.03957e-05	0.209777	0.246	0.111	1	OFT_FB	LPAR4	0.135	1.0805
SGCE	6.07116e-05	0.154951	0.662	0.364	1	OFT_FB	SGCE	0.298	0.84525
FNBP4	6.14129e-05	0.416926	0.692	0.415	1	OFT_FB	FNBP4	0.277	0.723873
GPCPD1	6.17163e-05	0.261055	0.569	0.378	1	OFT_FB	GPCPD1	0.191	0.577383
PTPRA	6.18056e-05	0.187675	0.708	0.437	1	OFT_FB	PTPRA	0.271	0.683586
MPZL1	6.19275e-05	0.286394	0.6	0.371	1	OFT_FB	MPZL1	0.229	0.678875
SIL1	6.20006e-05	0.230494	0.554	0.33	1	OFT_FB	SIL1	0.224	0.72999
ABI3BP	6.29593e-05	0.324841	0.292	0.122	1	OFT_FB	ABI3BP	0.17	1.19339
SDC1	6.34461e-05	0.19913	0.2	0.035	1	OFT_FB	SDC1	0.165	2.21985
MALRD1	6.39506e-05	0.342651	0.262	0.077	1	OFT_FB	MALRD1	0.185	1.64338
ALDH1A1	6.43766e-05	0.438886	0.246	0.072	1	OFT_FB	ALDH1A1	0.174	1.64124
PDCD6	6.51481e-05	0.187723	0.708	0.448	1	OFT_FB	PDCD6	0.26	0.648521
SUCO	6.53574e-05	0.220839	0.554	0.337	1	OFT_FB	SUCO	0.217	0.700598
FSCN1	6.56436e-05	0.139011	0.785	0.475	1	OFT_FB	FSCN1	0.31	0.712853
RBMS3-AS3	6.57111e-05	0.21402	0.569	0.31	1	OFT_FB	RBMS3-AS3	0.259	0.855288
BAHD1	6.58414e-05	0.198614	0.215	0.094	1	OFT_FB	BAHD1	0.121	1.11259
AC090578.1	6.58586e-05	0.351672	0.385	0.168	1	OFT_FB	AC090578.1	0.217	1.14953
TOP2B	6.65708e-05	0.178092	0.754	0.446	1	OFT_FB	TOP2B	0.308	0.74441
FRMD6	6.70462e-05	0.492748	0.462	0.258	1	OFT_FB	FRMD6	0.204	0.816319
CCDC32	6.84636e-05	0.18896	0.462	0.251	1	OFT_FB	CCDC32	0.211	0.854488
CNTN6	6.89262e-05	0.681463	0.292	0.103	1	OFT_FB	CNTN6	0.189	1.41742
DACT3	6.93251e-05	0.185709	0.415	0.215	1	OFT_FB	DACT3	0.2	0.917233
LARP6	7.00976e-05	0.215756	0.369	0.175	1	OFT_FB	LARP6	0.194	1.03427
CDH12	7.01841e-05	0.91336	0.138	0.033	1	OFT_FB	CDH12	0.105	1.78079
C7	7.02607e-05	0.19969	0.477	0.266	1	OFT_FB	C7	0.211	0.819025
ADAMTS18	7.09612e-05	0.654364	0.123	0.02	1	OFT_FB	ADAMTS18	0.103	2.14464
FKBP11	7.17289e-05	0.216394	0.323	0.14	1	OFT_FB	FKBP11	0.183	1.15003
ARRDC4	7.24122e-05	0.168916	0.246	0.076	1	OFT_FB	ARRDC4	0.17	1.57261
TSPAN4	7.25324e-05	0.402724	0.554	0.346	1	OFT_FB	TSPAN4	0.208	0.663667
EXT2	7.3937e-05	0.176713	0.585	0.333	1	OFT_FB	EXT2	0.252	0.794501
KCNB2	7.44e-05	0.563848	0.246	0.113	1	OFT_FB	KCNB2	0.133	1.05687
CAPN6	7.45277e-05	0.205864	0.123	0.016	1	OFT_FB	CAPN6	0.107	2.35034
RARG	7.48348e-05	0.267464	0.385	0.174	1	OFT_FB	RARG	0.211	1.10172
CACNG4	7.52226e-05	0.153851	0.185	0.038	1	OFT_FB	CACNG4	0.147	2.02008
COL25A1	7.61832e-05	0.883402	0.369	0.173	1	OFT_FB	COL25A1	0.196	1.04994
RCN3	7.6222e-05	0.248684	0.462	0.228	1	OFT_FB	RCN3	0.234	0.987522
DLG5	7.63453e-05	0.220183	0.385	0.198	1	OFT_FB	DLG5	0.187	0.924938
IGSF8	7.69584e-05	0.244176	0.369	0.146	1	OFT_FB	IGSF8	0.223	1.2801
HDAC2-AS2	7.69783e-05	0.241564	0.154	0.058	1	OFT_FB	HDAC2-AS2	0.096	1.26884
TOX3	7.69988e-05	0.268913	0.123	0.013	1	OFT_FB	TOX3	0.11	2.52649
GRIA4	7.70754e-05	0.312158	0.185	0.043	1	OFT_FB	GRIA4	0.142	1.87741
PGD	7.85222e-05	0.24172	0.569	0.339	1	OFT_FB	PGD	0.23	0.73017
LPAR2	7.91226e-05	0.443971	0.154	0.04	1	OFT_FB	LPAR2	0.114	1.71167
PRKD3	7.92384e-05	0.380302	0.585	0.361	1	OFT_FB	PRKD3	0.224	0.681323
CACNB4	7.94376e-05	0.191188	0.2	0.077	1	OFT_FB	CACNB4	0.123	1.27032
COPA	7.99842e-05	0.301252	0.692	0.45	1	OFT_FB	COPA	0.242	0.609728
OTUD5	8.01464e-05	0.173385	0.385	0.179	1	OFT_FB	OTUD5	0.206	1.06306
WNK3	8.02456e-05	0.163911	0.292	0.129	1	OFT_FB	WNK3	0.163	1.1189
DENND2A	8.05479e-05	0.150561	0.6	0.341	1	OFT_FB	DENND2A	0.259	0.797162
SCML1	8.08966e-05	0.508235	0.4	0.215	1	OFT_FB	SCML1	0.185	0.865407
TNPO2	8.10049e-05	0.164914	0.369	0.203	1	OFT_FB	TNPO2	0.166	0.831045
HMGN1	8.11123e-05	0.416367	0.923	0.729	1	OFT_FB	HMGN1	0.194	0.336262
TIMP1	8.36445e-05	0.353566	0.862	0.56	1	OFT_FB	TIMP1	0.302	0.613278
TBX3	8.39145e-05	0.179112	0.369	0.151	1	OFT_FB	TBX3	0.218	1.23462
MAGI3	8.53113e-05	0.418389	0.585	0.352	1	OFT_FB	MAGI3	0.233	0.716742
CCNL1	8.58409e-05	0.181128	0.646	0.44	1	OFT_FB	CCNL1	0.206	0.543669
RRAS2	8.60512e-05	0.163277	0.462	0.287	1	OFT_FB	RRAS2	0.175	0.668142
EDA	8.64327e-05	0.416433	0.385	0.19	1	OFT_FB	EDA	0.195	0.981493
ADGRB3	8.7823e-05	0.225732	0.554	0.339	1	OFT_FB	ADGRB3	0.215	0.692309
IGLON5	8.79669e-05	0.299799	0.2	0.06	1	OFT_FB	IGLON5	0.14	1.58358
RFC1	8.89396e-05	0.144468	0.6	0.335	1	OFT_FB	RFC1	0.265	0.822029
PCCA-DT	8.92859e-05	0.125333	0.246	0.091	1	OFT_FB	PCCA-DT	0.155	1.34092
ZNF410	9.0721e-05	0.264941	0.508	0.264	1	OFT_FB	ZNF410	0.244	0.918526
HOTAIRM1	9.07692e-05	0.336511	0.246	0.078	1	OFT_FB	HOTAIRM1	0.168	1.53948
TBC1D12	9.1248e-05	0.307023	0.4	0.203	1	OFT_FB	TBC1D12	0.197	0.944442
ZNF521	9.13347e-05	0.313087	0.677	0.405	1	OFT_FB	ZNF521	0.272	0.72706
PTPRD-AS1	9.19619e-05	0.178046	0.154	0.041	1	OFT_FB	PTPRD-AS1	0.113	1.68316
SOBP	9.36537e-05	0.103023	0.538	0.339	1	OFT_FB	SOBP	0.199	0.650797
RNF111	9.46683e-05	0.223549	0.492	0.305	1	OFT_FB	RNF111	0.187	0.672163
EIF1AX	9.66197e-05	0.409139	0.754	0.467	1	OFT_FB	EIF1AX	0.287	0.679469
MYH10	9.66787e-05	0.241785	0.846	0.514	1	OFT_FB	MYH10	0.332	0.707936
GADD45B	0.000101026	0.645656	0.723	0.43	1	OFT_FB	GADD45B	0.293	0.736177
AC025279.1	0.000101541	0.187826	0.138	0.04	1	OFT_FB	AC025279.1	0.098	1.56367
TMEM9	0.000102347	0.449905	0.523	0.279	1	OFT_FB	TMEM9	0.244	0.882835
MAP2	0.000102545	0.279104	0.4	0.19	1	OFT_FB	MAP2	0.21	1.03525
P4HA2	0.00010314	0.442631	0.415	0.224	1	OFT_FB	P4HA2	0.191	0.860675
INKA1	0.000103858	0.107756	0.308	0.133	1	OFT_FB	INKA1	0.175	1.15245
RGS4	0.000105151	0.197696	0.262	0.081	1	OFT_FB	RGS4	0.181	1.5786
DYNC1I2	0.000105792	0.122814	0.723	0.464	1	OFT_FB	DYNC1I2	0.259	0.628818
ANXA1	0.000109387	0.520759	0.692	0.454	1	OFT_FB	ANXA1	0.238	0.59724
ENPP7P4	0.000114452	0.147499	0.185	0.063	1	OFT_FB	ENPP7P4	0.122	1.41626
IGF1	0.000114782	0.258582	0.369	0.169	1	OFT_FB	IGF1	0.2	1.08181
DHRS7	0.000115324	0.13158	0.477	0.254	1	OFT_FB	DHRS7	0.223	0.883131
RORA	0.000115625	0.209925	0.769	0.505	1	OFT_FB	RORA	0.264	0.596955
NUMBL	0.000117853	0.284053	0.292	0.106	1	OFT_FB	NUMBL	0.186	1.37965
ACKR3	0.000119154	0.487217	0.477	0.211	1	OFT_FB	ACKR3	0.266	1.13952
ACVR2A	0.000120005	0.200628	0.415	0.186	1	OFT_FB	ACVR2A	0.229	1.11621
RAI14	0.000120563	0.299707	0.677	0.412	1	OFT_FB	RAI14	0.265	0.702934
ZNF423	0.00012059	0.37995	0.446	0.247	1	OFT_FB	ZNF423	0.199	0.827018
OSTC	0.000123008	0.404194	0.923	0.645	1	OFT_FB	OSTC	0.278	0.510316
C3orf33	0.000123076	0.216423	0.2	0.063	1	OFT_FB	C3orf33	0.137	1.52312
SNAP25-AS1	0.000123477	0.406445	0.2	0.068	1	OFT_FB	SNAP25-AS1	0.132	1.42767
KIAA1217	0.000123511	0.429833	0.615	0.361	1	OFT_FB	KIAA1217	0.254	0.752277
NXT1	0.0001236	0.158573	0.492	0.269	1	OFT_FB	NXT1	0.223	0.84719
RLIM	0.000125518	0.402536	0.415	0.241	1	OFT_FB	RLIM	0.174	0.759538
RHOU	0.00012616	0.284186	0.369	0.162	1	OFT_FB	RHOU	0.207	1.13933
ZNF711	0.000126253	0.426319	0.538	0.294	1	OFT_FB	ZNF711	0.244	0.849891
AP002495.1	0.000126972	0.127102	0.231	0.109	1	OFT_FB	AP002495.1	0.122	1.01745
PJA2	0.000128203	0.304922	0.692	0.443	1	OFT_FB	PJA2	0.249	0.631846
TMTC4	0.000128563	0.344457	0.323	0.159	1	OFT_FB	TMTC4	0.164	0.978074
LY6E	0.000130085	0.482704	0.738	0.401	1	OFT_FB	LY6E	0.337	0.86374
NCAM2	0.000130982	0.211742	0.385	0.161	1	OFT_FB	NCAM2	0.224	1.20737
CNPY2	0.000134947	0.147532	0.6	0.362	1	OFT_FB	CNPY2	0.238	0.713354
EIF5B	0.000135179	0.194873	0.708	0.442	1	OFT_FB	EIF5B	0.266	0.667542
DNAJA1	0.000137228	0.427372	0.892	0.583	1	OFT_FB	DNAJA1	0.309	0.605011
PLP1	0.000137883	0.283908	0.369	0.133	1	OFT_FB	PLP1	0.236	1.40555
YWHAG	0.000138778	0.174251	0.569	0.412	1	OFT_FB	YWHAG	0.157	0.456227
TMEM39B	0.000139751	0.102961	0.354	0.188	1	OFT_FB	TMEM39B	0.166	0.878103
MBD1	0.000141411	0.136574	0.354	0.175	1	OFT_FB	MBD1	0.179	0.976026
CCL2	0.000141433	0.941465	0.4	0.198	1	OFT_FB	CCL2	0.202	0.978695
ARHGEF11	0.000141514	0.32881	0.477	0.258	1	OFT_FB	ARHGEF11	0.219	0.861444
SSPN	0.000142046	0.111786	0.385	0.2	1	OFT_FB	SSPN	0.185	0.911138
ROGDI	0.000142216	0.181631	0.415	0.225	1	OFT_FB	ROGDI	0.19	0.854525
WNT5B	0.000143184	0.283894	0.369	0.185	1	OFT_FB	WNT5B	0.184	0.958361
AUTS2	0.000144806	0.519972	0.862	0.603	1	OFT_FB	AUTS2	0.259	0.50837
CTSF	0.000145424	0.228571	0.369	0.17	1	OFT_FB	CTSF	0.199	1.07378
CETN2	0.000145491	0.104567	0.508	0.315	1	OFT_FB	CETN2	0.193	0.672345
EBF3	0.000146512	0.278026	0.462	0.263	1	OFT_FB	EBF3	0.199	0.789661
FAT1	0.0001473	0.255838	0.462	0.24	1	OFT_FB	FAT1	0.222	0.916585
H6PD	0.000147362	0.204179	0.308	0.148	1	OFT_FB	H6PD	0.16	1.00864
PCDH10	0.000148934	0.650702	0.262	0.097	1	OFT_FB	PCDH10	0.165	1.34517
MMP11	0.000151147	0.16221	0.292	0.118	1	OFT_FB	MMP11	0.174	1.23775
PTK7	0.00015167	0.140665	0.554	0.334	1	OFT_FB	PTK7	0.22	0.713121
EVI5L	0.000151728	0.141252	0.231	0.092	1	OFT_FB	EVI5L	0.139	1.23964
PLD3	0.000153075	0.272146	0.8	0.511	1	OFT_FB	PLD3	0.289	0.636539
C2orf88	0.000154006	0.180703	0.292	0.156	1	OFT_FB	C2orf88	0.136	0.86297
ATP2C1	0.000154333	0.196256	0.615	0.408	1	OFT_FB	ATP2C1	0.207	0.580238
GGCX	0.000154388	0.101061	0.323	0.172	1	OFT_FB	GGCX	0.151	0.871221
TRIP6	0.000154645	0.288043	0.508	0.28	1	OFT_FB	TRIP6	0.228	0.836678
FLG-AS1	0.000156859	0.317982	0.246	0.098	1	OFT_FB	FLG-AS1	0.148	1.24433
LSM7	0.000158178	0.240932	0.877	0.599	1	OFT_FB	LSM7	0.278	0.542417
OMD	0.000158281	0.132818	0.185	0.056	1	OFT_FB	OMD	0.129	1.56148
EPHX2	0.000158666	0.139583	0.262	0.118	1	OFT_FB	EPHX2	0.144	1.08686
TMEM45A	0.000163106	0.24709	0.462	0.258	1	OFT_FB	TMEM45A	0.204	0.816319
LRIG3	0.000164197	0.152053	0.385	0.191	1	OFT_FB	LRIG3	0.194	0.974301
TMEM248	0.00016611	0.141857	0.508	0.311	1	OFT_FB	TMEM248	0.197	0.690206
TMED11P	0.000166422	0.144993	0.169	0.045	1	OFT_FB	TMED11P	0.124	1.70062
CRK	0.000166536	0.320034	0.523	0.339	1	OFT_FB	CRK	0.184	0.610764
SELENOF	0.000166638	0.373707	0.8	0.525	1	OFT_FB	SELENOF	0.275	0.598291
CRACD	0.000167622	0.164113	0.385	0.195	1	OFT_FB	CRACD	0.19	0.945887
IDI1	0.00017013	0.214522	0.554	0.316	1	OFT_FB	IDI1	0.238	0.790635
ALPK1	0.000172665	0.152113	0.2	0.096	1	OFT_FB	ALPK1	0.104	0.985645
SEMA5B	0.00017484	0.397926	0.369	0.142	1	OFT_FB	SEMA5B	0.227	1.31755
SHISA4	0.000176763	0.106043	0.262	0.105	1	OFT_FB	SHISA4	0.157	1.24124
GMPPB	0.000176977	0.125462	0.308	0.119	1	OFT_FB	GMPPB	0.189	1.30098
SEMA3C	0.000178301	0.382572	0.323	0.118	1	OFT_FB	SEMA3C	0.205	1.37868
ARHGAP32	0.000179025	0.257696	0.523	0.308	1	OFT_FB	ARHGAP32	0.215	0.744924
GRIN2A	0.000179396	0.298737	0.108	0.022	1	OFT_FB	GRIN2A	0.086	1.87933
S1PR3	0.000179936	0.175843	0.308	0.119	1	OFT_FB	S1PR3	0.189	1.30098
B4GAT1	0.000182958	0.117442	0.338	0.193	1	OFT_FB	B4GAT1	0.145	0.777309
GLMP	0.000183358	0.276559	0.338	0.173	1	OFT_FB	GLMP	0.165	0.926866
SURF4	0.000183646	0.331605	0.646	0.402	1	OFT_FB	SURF4	0.244	0.67092
ZMYM5	0.00018382	0.215915	0.462	0.289	1	OFT_FB	ZMYM5	0.173	0.658463
SCGB2B2	0.000184102	0.163455	0.2	0.086	1	OFT_FB	SCGB2B2	0.114	1.12846
MAL2	0.00018682	0.210647	0.123	0.03	1	OFT_FB	MAL2	0.093	1.73081
PWRN1	0.000186844	0.329446	0.246	0.08	1	OFT_FB	PWRN1	0.166	1.5071
GAB1	0.000187123	0.2682	0.662	0.433	1	OFT_FB	GAB1	0.229	0.601042
SEMA3B	0.000188051	0.256616	0.323	0.113	1	OFT_FB	SEMA3B	0.21	1.43612
GALNTL6	0.000188612	1.05037	0.108	0.029	1	OFT_FB	GALNTL6	0.079	1.59474
ANKHD1	0.000191514	0.274809	0.646	0.393	1	OFT_FB	ANKHD1	0.253	0.702777
CPLANE1	0.000192731	0.104648	0.477	0.298	1	OFT_FB	CPLANE1	0.179	0.660818
ITFG2	0.000193132	0.257483	0.338	0.196	1	OFT_FB	ITFG2	0.142	0.756154
ANKDD1B	0.000193518	0.141758	0.138	0.04	1	OFT_FB	ANKDD1B	0.098	1.56367
SEC24D	0.000194602	0.539999	0.646	0.415	1	OFT_FB	SEC24D	0.231	0.626112
ARRDC3	0.000194685	0.183274	0.754	0.479	1	OFT_FB	ARRDC3	0.275	0.643631
YAP1	0.000201315	0.126154	0.723	0.457	1	OFT_FB	YAP1	0.266	0.650277
HS3ST5	0.000201321	0.2163	0.123	0.024	1	OFT_FB	HS3ST5	0.099	1.96464
KHDRBS3	0.000203736	0.467989	0.523	0.29	1	OFT_FB	KHDRBS3	0.233	0.828961
SKAP2	0.000206604	0.280859	0.308	0.144	1	OFT_FB	SKAP2	0.164	1.04561
SBF2	0.000206888	0.173611	0.831	0.533	1	OFT_FB	SBF2	0.298	0.631059
SNX29	0.000206919	0.196093	0.477	0.276	1	OFT_FB	SNX29	0.201	0.767696
SERTAD1	0.000207373	0.470154	0.569	0.33	1	OFT_FB	SERTAD1	0.239	0.767852
SEC62	0.000207471	0.180016	0.769	0.534	1	OFT_FB	SEC62	0.235	0.517936
KCNS3	0.000208595	0.19474	0.231	0.083	1	OFT_FB	KCNS3	0.148	1.37277
AC240274.1	0.000209052	0.105369	0.185	0.084	1	OFT_FB	AC240274.1	0.101	1.05194
PCDH9-AS1	0.000214068	0.104919	0.169	0.048	1	OFT_FB	PCDH9-AS1	0.121	1.62414
RAB3IL1	0.000215061	0.134076	0.262	0.113	1	OFT_FB	RAB3IL1	0.149	1.1443
FST	0.000215869	0.210465	0.138	0.042	1	OFT_FB	FST	0.096	1.5072
PTBP2	0.000217155	0.355729	0.754	0.469	1	OFT_FB	PTBP2	0.285	0.673434
RNF170	0.000219803	0.18459	0.323	0.165	1	OFT_FB	RNF170	0.158	0.927772
SEM1	0.000219847	0.29027	0.923	0.673	1	OFT_FB	SEM1	0.25	0.449934
MAPK8	0.000220411	0.142138	0.646	0.391	1	OFT_FB	MAPK8	0.255	0.709952
SCG5	0.000220481	0.177443	0.308	0.15	1	OFT_FB	SCG5	0.158	0.990503
RRP1B	0.000221221	0.116875	0.369	0.21	1	OFT_FB	RRP1B	0.159	0.784417
ITGA9	0.000224121	0.365234	0.492	0.304	1	OFT_FB	ITGA9	0.188	0.676749
SMCHD1	0.000225076	0.303786	0.754	0.437	1	OFT_FB	SMCHD1	0.317	0.773163
LINC00607	0.000226743	0.146944	0.123	0.038	1	OFT_FB	LINC00607	0.085	1.46838
ZNF652	0.000227154	0.344656	0.462	0.272	1	OFT_FB	ZNF652	0.19	0.742884
ZFP36	0.00022857	1.03011	0.554	0.353	1	OFT_FB	ZFP36	0.201	0.635583
SLC35F5	0.000232409	0.154151	0.538	0.327	1	OFT_FB	SLC35F5	0.211	0.701261
STXBP4	0.000233961	0.244039	0.354	0.187	1	OFT_FB	STXBP4	0.167	0.885404
DYNC1LI2	0.000234718	0.237104	0.585	0.379	1	OFT_FB	DYNC1LI2	0.206	0.61299
ALDH18A1	0.000235412	0.185849	0.446	0.237	1	OFT_FB	ALDH18A1	0.209	0.884252
ZDHHC9	0.000235473	0.219336	0.323	0.153	1	OFT_FB	ZDHHC9	0.17	1.03019
AC021088.1	0.000235668	0.343293	0.354	0.141	1	OFT_FB	AC021088.1	0.213	1.26883
MARK3	0.000235715	0.227948	0.662	0.426	1	OFT_FB	MARK3	0.236	0.624016
APMAP	0.000236225	0.110848	0.538	0.318	1	OFT_FB	APMAP	0.22	0.740302
RALY	0.000240051	0.301286	0.862	0.568	1	OFT_FB	RALY	0.294	0.593174
TMEM132A	0.000240943	0.299678	0.354	0.184	1	OFT_FB	TMEM132A	0.17	0.907531
UBAP1	0.000241118	0.424754	0.554	0.315	1	OFT_FB	UBAP1	0.239	0.795065
CCNK	0.000241348	0.168959	0.446	0.267	1	OFT_FB	CCNK	0.179	0.718941
TTC17	0.0002435	0.339122	0.631	0.425	1	OFT_FB	TTC17	0.206	0.559201
IER5L	0.000245024	0.267359	0.569	0.311	1	OFT_FB	IER5L	0.258	0.850788
SEMA3A	0.000245194	0.165463	0.4	0.182	1	OFT_FB	SEMA3A	0.218	1.09411
AC091946.1	0.000247729	0.111566	0.062	0.006	1	OFT_FB	AC091946.1	0.056	2.16287
MARVELD1	0.000248429	0.387834	0.369	0.225	1	OFT_FB	MARVELD1	0.144	0.689302
STX12	0.000249821	0.368197	0.538	0.357	1	OFT_FB	STX12	0.181	0.578265
ETNK2	0.000250534	0.125302	0.169	0.057	1	OFT_FB	ETNK2	0.112	1.41637
JAM3	0.000252054	0.233728	0.585	0.339	1	OFT_FB	JAM3	0.246	0.76949
FZD7	0.000252696	0.196642	0.246	0.078	1	OFT_FB	FZD7	0.168	1.53948
CAND1	0.000254389	0.256867	0.569	0.362	1	OFT_FB	CAND1	0.207	0.638121
DERL2	0.000259855	0.233823	0.477	0.268	1	OFT_FB	DERL2	0.209	0.808612
GLIPR1	0.000262703	0.176763	0.246	0.082	1	OFT_FB	GLIPR1	0.164	1.47542
PLEKHG2	0.000264233	0.155989	0.4	0.234	1	OFT_FB	PLEKHG2	0.166	0.748501
LRRC58	0.000267609	0.13011	0.354	0.192	1	OFT_FB	LRRC58	0.162	0.849262
LINC00674	0.000271599	0.18219	0.246	0.109	1	OFT_FB	LINC00674	0.137	1.10453
TMEM254	0.000273378	0.180597	0.277	0.119	1	OFT_FB	TMEM254	0.158	1.15306
LINC01916	0.000273874	0.12198	0.062	0.003	1	OFT_FB	LINC01916	0.059	2.46034
MAP9	0.000275836	0.301466	0.354	0.148	1	OFT_FB	MAP9	0.206	1.20349
NUP153	0.000276141	0.408119	0.477	0.322	1	OFT_FB	NUP153	0.155	0.552599
BGLAP	0.000277545	0.226083	0.215	0.089	1	OFT_FB	BGLAP	0.126	1.1836
ARMCX3	0.000278309	0.273378	0.692	0.462	1	OFT_FB	ARMCX3	0.23	0.572583
PPP3CA	0.00027981	0.255632	0.754	0.468	1	OFT_FB	PPP3CA	0.286	0.676448
DCHS1	0.0002823	0.196753	0.431	0.248	1	OFT_FB	DCHS1	0.183	0.773173
CRLF3	0.000284296	0.22471	0.477	0.271	1	OFT_FB	CRLF3	0.206	0.793132
SAR1A	0.000284589	0.414927	0.723	0.481	1	OFT_FB	SAR1A	0.242	0.577992
AC025682.1	0.00028489	0.235246	0.262	0.116	1	OFT_FB	AC025682.1	0.146	1.10956
SLC2A4RG	0.000286925	0.144669	0.492	0.295	1	OFT_FB	SLC2A4RG	0.197	0.718691
BNIP3L	0.000289062	0.264038	0.785	0.544	1	OFT_FB	BNIP3L	0.241	0.520989
PLK2	0.000289189	0.267035	0.631	0.36	1	OFT_FB	PLK2	0.271	0.792633
PMP22	0.00029108	0.378551	0.631	0.372	1	OFT_FB	PMP22	0.259	0.746598
SUN1	0.000291093	0.279683	0.585	0.358	1	OFT_FB	SUN1	0.227	0.693033
DMKN	0.000295978	0.301776	0.354	0.152	1	OFT_FB	DMKN	0.202	1.16745
CAMK4	0.000300264	0.345777	0.354	0.14	1	OFT_FB	CAMK4	0.214	1.27841
RMDN2	0.000301438	0.169395	0.231	0.095	1	OFT_FB	RMDN2	0.136	1.19786
SIRT2	0.000302106	0.13783	0.508	0.309	1	OFT_FB	SIRT2	0.199	0.69922
KIF1B	0.000302776	0.209391	0.692	0.431	1	OFT_FB	KIF1B	0.261	0.67057
TMC3-AS1	0.000303891	0.217722	0.215	0.074	1	OFT_FB	TMC3-AS1	0.141	1.42038
ADGRB2	0.00030393	0.212873	0.231	0.061	1	OFT_FB	ADGRB2	0.17	1.7617
TM2D1	0.00030652	0.253823	0.585	0.358	1	OFT_FB	TM2D1	0.227	0.693033
RALGAPA1	0.000309897	0.189713	0.554	0.379	1	OFT_FB	RALGAPA1	0.175	0.535809
B4GALT4	0.000311379	0.234152	0.354	0.152	1	OFT_FB	B4GALT4	0.202	1.16745
SCFD1	0.000311748	0.13449	0.692	0.474	1	OFT_FB	SCFD1	0.218	0.53637
PIK3R1	0.000312287	0.198828	0.508	0.333	1	OFT_FB	PIK3R1	0.175	0.5946
C12orf57	0.000313691	0.222669	0.877	0.659	1	OFT_FB	C12orf57	0.218	0.406874
ARHGAP24	0.000315058	0.102197	0.569	0.326	1	OFT_FB	ARHGAP24	0.243	0.78492
ADAMTSL4	0.000317692	0.106794	0.2	0.062	1	OFT_FB	ADAMTSL4	0.138	1.54299
SELENOP	0.000317846	0.385076	0.462	0.261	1	OFT_FB	SELENOP	0.201	0.800265
GFPT1	0.000319194	0.206817	0.569	0.34	1	OFT_FB	GFPT1	0.229	0.726044
PRPF3	0.00032158	0.112851	0.323	0.191	1	OFT_FB	PRPF3	0.132	0.728039
VPS8	0.000322288	0.429007	0.508	0.293	1	OFT_FB	VPS8	0.215	0.773435
CCN1	0.000327781	0.235652	0.677	0.416	1	OFT_FB	CCN1	0.261	0.689327
ZNF469	0.000330309	0.117776	0.215	0.072	1	OFT_FB	ZNF469	0.143	1.4551
GNB1	0.000332079	0.172513	0.769	0.521	1	OFT_FB	GNB1	0.248	0.552824
SETD5	0.000332122	0.167878	0.738	0.483	1	OFT_FB	SETD5	0.255	0.60135
LSP1P5	0.000332602	0.387049	0.415	0.234	1	OFT_FB	LSP1P5	0.181	0.800327
GOLPH3L	0.000334302	0.103271	0.292	0.141	1	OFT_FB	GOLPH3L	0.151	0.999518
KIF21A	0.000334555	0.192694	0.462	0.248	1	OFT_FB	KIF21A	0.214	0.87116
IKZF4	0.000336726	0.167942	0.277	0.127	1	OFT_FB	IKZF4	0.15	1.06632
CNOT4	0.000338008	0.244306	0.523	0.382	1	OFT_FB	CNOT4	0.141	0.443184
ODR4	0.000342096	0.153102	0.477	0.281	1	OFT_FB	ODR4	0.196	0.742701
PIAS3	0.000345427	0.282474	0.277	0.144	1	OFT_FB	PIAS3	0.133	0.897682
UNC5D	0.000346497	0.335543	0.2	0.062	1	OFT_FB	UNC5D	0.138	1.54299
PHIP	0.000347698	0.374366	0.708	0.459	1	OFT_FB	PHIP	0.249	0.614288
UGGT2	0.000348469	0.164372	0.569	0.355	1	OFT_FB	UGGT2	0.214	0.665519
FN1	0.000350513	0.190193	0.862	0.579	1	OFT_FB	FN1	0.283	0.56598
HIF3A	0.000354888	0.211443	0.646	0.414	1	OFT_FB	HIF3A	0.232	0.62951
CDKN1C	0.00035594	0.291759	0.615	0.411	1	OFT_FB	CDKN1C	0.204	0.569923
MRFAP1	0.000357775	0.208724	0.8	0.555	1	OFT_FB	MRFAP1	0.245	0.519593
ACBD3	0.000359732	0.252624	0.6	0.364	1	OFT_FB	ACBD3	0.236	0.70562
CHD3	0.000361577	0.289404	0.462	0.26	1	OFT_FB	CHD3	0.202	0.805597
GTF2IRD2B	0.000362467	0.363337	0.338	0.17	1	OFT_FB	GTF2IRD2B	0.168	0.9507
AL445250.1	0.00036346	0.163102	0.092	0.026	1	OFT_FB	AL445250.1	0.066	1.49989
RIPK1	0.000372136	0.378281	0.446	0.25	1	OFT_FB	RIPK1	0.196	0.810281
CRISPLD1	0.000373435	0.331568	0.446	0.229	1	OFT_FB	CRISPLD1	0.217	0.931733
FSTL3	0.000376542	0.158121	0.338	0.15	1	OFT_FB	FSTL3	0.188	1.12052
SLC16A9	0.000376677	0.165026	0.277	0.098	1	OFT_FB	SLC16A9	0.179	1.40918
TRPC4AP	0.00037855	0.30427	0.631	0.385	1	OFT_FB	TRPC4AP	0.246	0.69833
WHRN	0.000383204	0.143918	0.262	0.101	1	OFT_FB	WHRN	0.161	1.29227
PPFIA2	0.000383319	0.100731	0.338	0.169	1	OFT_FB	PPFIA2	0.169	0.958733
UXS1	0.000391362	0.122341	0.431	0.284	1	OFT_FB	UXS1	0.147	0.584797
MIR762HG	0.000396231	0.126658	0.231	0.099	1	OFT_FB	MIR762HG	0.132	1.14397
DNAJC25	0.000397225	0.225644	0.338	0.158	1	OFT_FB	DNAJC25	0.18	1.05018
VEZT	0.000397327	0.105155	0.631	0.394	1	OFT_FB	VEZT	0.237	0.665836
RBP1	0.000397852	0.359164	0.8	0.556	1	OFT_FB	RBP1	0.244	0.517042
CMPK1	0.000402648	0.375408	0.677	0.423	1	OFT_FB	CMPK1	0.254	0.665819
RHBDD1	0.000405064	0.177908	0.308	0.177	1	OFT_FB	RHBDD1	0.131	0.765668
MEX3B	0.000408075	0.297567	0.308	0.144	1	OFT_FB	MEX3B	0.164	1.04561
H3-3B	0.000411595	0.383487	0.969	0.844	1	OFT_FB	H3-3B	0.125	0.197051
STT3B	0.000418074	0.254299	0.615	0.387	1	OFT_FB	STT3B	0.228	0.654583
COL4A5	0.000421829	0.435407	0.446	0.281	1	OFT_FB	COL4A5	0.165	0.647834
PPP1R15A	0.00042445	0.719678	0.769	0.476	1	OFT_FB	PPP1R15A	0.293	0.680554
SPTY2D1	0.000424465	0.307553	0.446	0.213	1	OFT_FB	SPTY2D1	0.233	1.03166
GLT8D1	0.000424673	0.35477	0.569	0.312	1	OFT_FB	GLT8D1	0.257	0.846302
HEPH	0.000425128	0.221626	0.354	0.172	1	OFT_FB	HEPH	0.182	0.9996
GALNT11	0.000430769	0.170584	0.508	0.294	1	OFT_FB	GALNT11	0.214	0.768683
GOLM2	0.000432798	0.173021	0.569	0.366	1	OFT_FB	GOLM2	0.203	0.622695
TLN2	0.000440548	0.228717	0.523	0.339	1	OFT_FB	TLN2	0.184	0.610764
TXNDC12	0.000442034	0.276834	0.615	0.383	1	OFT_FB	TXNDC12	0.232	0.669189
FNBP1L	0.000442128	0.282585	0.677	0.43	1	OFT_FB	FNBP1L	0.247	0.642688
PRMT2	0.000442498	0.281178	0.708	0.466	1	OFT_FB	PRMT2	0.242	0.592919
AC080112.4	0.000445549	0.160732	0.108	0.022	1	OFT_FB	AC080112.4	0.086	1.87933
CSRNP3	0.000448895	0.436589	0.446	0.254	1	OFT_FB	CSRNP3	0.192	0.788264
SPSB1	0.000450694	0.271683	0.277	0.137	1	OFT_FB	SPSB1	0.14	0.964751
RBPJ	0.000453021	0.122183	0.708	0.465	1	OFT_FB	RBPJ	0.243	0.595953
TEAD3	0.000453093	0.107022	0.431	0.227	1	OFT_FB	TEAD3	0.204	0.895607
SRGAP3	0.000453421	0.227402	0.262	0.101	1	OFT_FB	SRGAP3	0.161	1.29227
LINC02544	0.000455454	0.109979	0.092	0.022	1	OFT_FB	LINC02544	0.07	1.66931
IRF9	0.000458398	0.157491	0.338	0.198	1	OFT_FB	IRF9	0.14	0.742222
SPTLC3	0.00046247	0.243045	0.138	0.04	1	OFT_FB	SPTLC3	0.098	1.56367
FAAP20	0.00046997	0.448465	0.723	0.465	1	OFT_FB	FAAP20	0.258	0.625778
THBS1	0.000472493	0.137217	0.369	0.209	1	OFT_FB	THBS1	0.16	0.790986
CST3	0.000477876	0.261993	0.754	0.525	1	OFT_FB	CST3	0.229	0.513952
TMEM135	0.000483146	0.276427	0.569	0.377	1	OFT_FB	TMEM135	0.192	0.581105
MGAT1	0.000483226	0.198186	0.569	0.34	1	OFT_FB	MGAT1	0.229	0.726044
AC092422.1	0.000487942	0.13558	0.108	0.016	1	OFT_FB	AC092422.1	0.092	2.17784
QPRT	0.00048835	0.175717	0.523	0.279	1	OFT_FB	QPRT	0.244	0.882835
CAMKMT	0.000491185	0.206203	0.523	0.325	1	OFT_FB	CAMKMT	0.198	0.669813
DHX36	0.000491791	0.123256	0.569	0.4	1	OFT_FB	DHX36	0.169	0.497836
TPTE2P1	0.000491877	0.2146	0.169	0.054	1	OFT_FB	TPTE2P1	0.115	1.48235
ADGRL1	0.000491888	0.172762	0.369	0.2	1	OFT_FB	ADGRL1	0.169	0.851499
MFSD11	0.000492738	0.138433	0.415	0.26	1	OFT_FB	MFSD11	0.155	0.654307
CDK14	0.000494423	0.192789	0.738	0.435	1	OFT_FB	CDK14	0.303	0.7491
AL021368.2	0.000495362	0.144047	0.108	0.027	1	OFT_FB	AL021368.2	0.081	1.67049
SPATS2L	0.000501692	0.311823	0.708	0.428	1	OFT_FB	SPATS2L	0.28	0.712923
CDK4	0.000506606	0.197336	0.662	0.454	1	OFT_FB	CDK4	0.208	0.534239
ARID1B	0.000513047	0.214498	0.8	0.559	1	OFT_FB	ARID1B	0.241	0.509417
BPHL	0.000517194	0.186262	0.338	0.184	1	OFT_FB	BPHL	0.154	0.842698
BOD1	0.000518325	0.144096	0.631	0.391	1	OFT_FB	BOD1	0.24	0.676586
HAS2	0.000518929	0.410631	0.308	0.151	1	OFT_FB	HAS2	0.157	0.981519
PHTF2	0.000522912	0.137565	0.492	0.304	1	OFT_FB	PHTF2	0.188	0.676749
ANKRD17	0.000523855	0.181031	0.723	0.483	1	OFT_FB	ANKRD17	0.24	0.572129
PSMG3	0.000524805	0.173922	0.415	0.236	1	OFT_FB	PSMG3	0.179	0.788555
RNF103	0.000527861	0.147368	0.338	0.188	1	OFT_FB	RNF103	0.15	0.81327
GTF2H5	0.000529523	0.156181	0.754	0.465	1	OFT_FB	GTF2H5	0.289	0.685529
ALK	0.000534072	0.176739	0.108	0.027	1	OFT_FB	ALK	0.081	1.67049
CTDSP2	0.000534493	0.130082	0.492	0.323	1	OFT_FB	CTDSP2	0.169	0.592018
FNDC3A	0.000536138	0.165606	0.6	0.438	1	OFT_FB	FNDC3A	0.162	0.445224
S100A11	0.000539892	0.419549	0.908	0.624	1	OFT_FB	S100A11	0.284	0.53394
DNAH14	0.000540816	0.314131	0.369	0.178	1	OFT_FB	DNAH14	0.191	1.01107
SNAI2	0.000543492	0.270983	0.477	0.264	1	OFT_FB	SNAI2	0.213	0.829513
AL157392.3	0.000544841	0.62567	0.231	0.115	1	OFT_FB	AL157392.3	0.116	0.946544
PURG	0.000545552	0.106586	0.215	0.112	1	OFT_FB	PURG	0.103	0.882497
TMEM241	0.000546653	0.253843	0.369	0.219	1	OFT_FB	TMEM241	0.15	0.726598
HS3ST3A1	0.000547711	0.134716	0.123	0.036	1	OFT_FB	HS3ST3A1	0.087	1.52965
ANAPC13	0.000548924	0.188064	0.585	0.354	1	OFT_FB	ANAPC13	0.231	0.708796
PJA1	0.00055068	0.12049	0.323	0.157	1	OFT_FB	PJA1	0.166	0.995239
AEBP2	0.000551431	0.128534	0.677	0.389	1	OFT_FB	AEBP2	0.288	0.783768
PDXDC1	0.00055459	0.121958	0.554	0.344	1	OFT_FB	PDXDC1	0.21	0.671793
USP48	0.00055563	0.258467	0.585	0.354	1	OFT_FB	USP48	0.231	0.708796
SCRG1	0.000565828	0.161296	0.308	0.156	1	OFT_FB	SCRG1	0.152	0.937424
NFKBIZ	0.000566004	0.328968	0.554	0.318	1	OFT_FB	NFKBIZ	0.236	0.781813
LOXL2	0.000570818	0.217584	0.6	0.376	1	OFT_FB	LOXL2	0.224	0.66007
CSTB	0.000571218	0.176012	0.8	0.546	1	OFT_FB	CSTB	0.254	0.542755
CROCC	0.000571249	0.179123	0.431	0.248	1	OFT_FB	CROCC	0.183	0.773173
IL17RC	0.000572635	0.136289	0.246	0.121	1	OFT_FB	IL17RC	0.125	0.966034
FAM172A	0.000575725	0.15045	0.6	0.422	1	OFT_FB	FAM172A	0.178	0.49768
TOB2	0.000581763	0.149701	0.431	0.26	1	OFT_FB	TOB2	0.171	0.70761
C12orf45	0.000581906	0.117436	0.338	0.161	1	OFT_FB	C12orf45	0.177	1.02466
ARSB	0.000583376	0.466723	0.369	0.19	1	OFT_FB	ARSB	0.179	0.921854
TRERF1	0.000585817	0.210079	0.477	0.312	1	OFT_FB	TRERF1	0.165	0.596708
LZIC	0.000589723	0.171052	0.508	0.314	1	OFT_FB	LZIC	0.194	0.67679
TCP1	0.000590958	0.38771	0.785	0.513	1	OFT_FB	TCP1	0.272	0.604049
APTR	0.000592604	0.219597	0.369	0.187	1	OFT_FB	APTR	0.182	0.943647
ZNF395	0.000593582	0.104566	0.462	0.258	1	OFT_FB	ZNF395	0.204	0.816319
RAB5B	0.000603804	0.154172	0.431	0.243	1	OFT_FB	RAB5B	0.188	0.801396
HNRNPH1	0.000608155	0.324565	0.8	0.596	1	OFT_FB	HNRNPH1	0.204	0.418544
TIAM1	0.00060946	0.246814	0.415	0.257	1	OFT_FB	TIAM1	0.158	0.67042
TRAF4	0.000610383	0.321666	0.415	0.227	1	OFT_FB	TRAF4	0.188	0.842304
MBNL2	0.000611342	0.200003	0.723	0.467	1	OFT_FB	MBNL2	0.256	0.619717
PHACTR2	0.00061173	0.171409	0.585	0.379	1	OFT_FB	PHACTR2	0.206	0.61299
SORBS3	0.000613142	0.210492	0.615	0.38	1	OFT_FB	SORBS3	0.235	0.680242
ERLEC1	0.000615814	0.29911	0.554	0.339	1	OFT_FB	ERLEC1	0.215	0.692309
MAGT1	0.000626664	0.166262	0.477	0.294	1	OFT_FB	MAGT1	0.183	0.67967
TMEM131L	0.000627837	0.161075	0.462	0.297	1	OFT_FB	TMEM131L	0.165	0.620382
ATXN2	0.000629886	0.202969	0.615	0.417	1	OFT_FB	ATXN2	0.198	0.549512
UBR2	0.000631948	0.142046	0.585	0.358	1	OFT_FB	UBR2	0.227	0.693033
ODF2L	0.000634709	0.115902	0.477	0.313	1	OFT_FB	ODF2L	0.164	0.592236
NCS1	0.000639763	0.126082	0.4	0.174	1	OFT_FB	NCS1	0.226	1.15548
SCAPER	0.000646481	0.13558	0.508	0.33	1	OFT_FB	SCAPER	0.178	0.60727
CRMP1	0.000647926	0.366975	0.4	0.219	1	OFT_FB	CRMP1	0.181	0.839995
MIA3	0.000648815	0.152061	0.462	0.264	1	OFT_FB	MIA3	0.198	0.784388
ASCC3	0.000648923	0.474486	0.523	0.354	1	OFT_FB	ASCC3	0.169	0.55007
MFSD14A	0.000649264	0.149124	0.415	0.222	1	OFT_FB	MFSD14A	0.193	0.873053
MIDEAS	0.000649967	0.362987	0.446	0.263	1	OFT_FB	MIDEAS	0.183	0.739919
LCA5	0.000652751	0.136033	0.277	0.14	1	OFT_FB	LCA5	0.137	0.935625
ATP6AP2	0.000653267	0.197554	0.692	0.429	1	OFT_FB	ATP6AP2	0.263	0.677126
C1RL	0.000653757	0.140906	0.246	0.133	1	OFT_FB	C1RL	0.113	0.839679
PITPNC1	0.000654811	0.117963	0.554	0.323	1	OFT_FB	PITPNC1	0.231	0.759994
TAF1D	0.000662409	0.240961	0.646	0.444	1	OFT_FB	TAF1D	0.202	0.530905
ATN1	0.000670928	0.381142	0.492	0.306	1	OFT_FB	ATN1	0.186	0.667592
TSPYL2	0.000671068	0.259322	0.462	0.249	1	OFT_FB	TSPYL2	0.213	0.865581
ROCK2	0.00067292	0.261204	0.631	0.425	1	OFT_FB	ROCK2	0.206	0.559201
FKBP7	0.000672951	0.246119	0.477	0.304	1	OFT_FB	FKBP7	0.173	0.632992
SLC40A1	0.000677437	0.228891	0.477	0.268	1	OFT_FB	SLC40A1	0.209	0.808612
BEX3	0.000684151	0.35061	0.908	0.771	1	OFT_FB	BEX3	0.137	0.233144
ZNF846	0.000691639	0.253847	0.369	0.205	1	OFT_FB	ZNF846	0.164	0.817568
TSHZ3	0.000694339	0.314323	0.323	0.188	1	OFT_FB	TSHZ3	0.135	0.749723
NORAD	0.000695777	0.185505	0.646	0.44	1	OFT_FB	NORAD	0.206	0.543669
AP001528.1	0.000699894	0.206757	0.4	0.227	1	OFT_FB	AP001528.1	0.173	0.790477
CEBPB	0.000700959	0.169784	0.508	0.3	1	OFT_FB	CEBPB	0.208	0.740495
MAP2K4	0.000703789	0.271049	0.554	0.341	1	OFT_FB	MAP2K4	0.213	0.684067
MDFIC	0.000703895	0.304423	0.538	0.348	1	OFT_FB	MDFIC	0.19	0.614075
ATAT1	0.000704284	0.204305	0.308	0.162	1	OFT_FB	ATAT1	0.146	0.886229
PPT1	0.000706345	0.130145	0.446	0.274	1	OFT_FB	PPT1	0.172	0.682949
AC097716.1	0.000707459	0.104131	0.154	0.032	1	OFT_FB	AC097716.1	0.122	1.96266
ZMYM1	0.000711856	0.157042	0.308	0.166	1	OFT_FB	ZMYM1	0.142	0.853082
TGFB2-OT1	0.000719277	0.4088	0.215	0.079	1	OFT_FB	TGFB2-OT1	0.136	1.33706
TEAD1	0.000721863	0.182385	0.677	0.448	1	OFT_FB	TEAD1	0.229	0.584856
NOLC1	0.000725383	0.165449	0.415	0.25	1	OFT_FB	NOLC1	0.165	0.708734
DIDO1	0.000727729	0.126597	0.446	0.266	1	OFT_FB	DIDO1	0.18	0.724157
ARF3	0.000728997	0.196323	0.262	0.104	1	OFT_FB	ARF3	0.158	1.25383
PLEKHA5	0.000733946	0.159952	0.708	0.477	1	OFT_FB	PLEKHA5	0.231	0.559966
ZFAS1	0.000734623	0.17927	0.938	0.704	1	OFT_FB	ZFAS1	0.234	0.408913
ARF5	0.000740173	0.345221	0.815	0.521	1	OFT_FB	ARF5	0.294	0.635584
ACAP2	0.00074087	0.327551	0.646	0.428	1	OFT_FB	ACAP2	0.218	0.582654
AC011603.3	0.000742532	0.122826	0.262	0.119	1	OFT_FB	AC011603.3	0.143	1.07564
STIMATE	0.000755085	0.156097	0.231	0.108	1	OFT_FB	STIMATE	0.123	1.02962
STAT2	0.000757361	0.556568	0.385	0.215	1	OFT_FB	STAT2	0.17	0.811649
TMEFF1	0.000757469	0.181496	0.323	0.16	1	OFT_FB	TMEFF1	0.163	0.969568
SPIDR	0.000758452	0.214021	0.6	0.424	1	OFT_FB	SPIDR	0.176	0.491017
TASOR	0.000763341	0.127348	0.446	0.279	1	OFT_FB	TASOR	0.167	0.65778
CENPV	0.000764218	0.154018	0.369	0.168	1	OFT_FB	CENPV	0.201	1.08989
IFT57	0.000765789	0.266876	0.446	0.271	1	OFT_FB	IFT57	0.175	0.698265
PLEKHA3	0.000773112	0.166778	0.415	0.232	1	OFT_FB	PLEKHA3	0.183	0.812197
PCNX1	0.000783729	0.147406	0.569	0.371	1	OFT_FB	PCNX1	0.198	0.603642
AL354993.2	0.000789415	0.11404	0.077	0.011	1	OFT_FB	AL354993.2	0.066	2.04538
DNASE1	0.000789883	0.197192	0.369	0.191	1	OFT_FB	DNASE1	0.178	0.914662
ZNF10	0.000792704	0.495976	0.477	0.281	1	OFT_FB	ZNF10	0.196	0.742701
ZER1	0.00079761	0.128744	0.308	0.179	1	OFT_FB	ZER1	0.129	0.750328
HM13	0.000798972	0.200217	0.585	0.405	1	OFT_FB	HM13	0.18	0.519672
GLUD1	0.000799288	0.188686	0.554	0.363	1	OFT_FB	GLUD1	0.191	0.596387
GUSBP1	0.000805374	0.216551	0.431	0.261	1	OFT_FB	GUSBP1	0.17	0.702279
GANAB	0.000807291	0.151206	0.431	0.325	1	OFT_FB	GANAB	0.106	0.396513
H2AC6	0.000807461	0.379393	0.477	0.314	1	OFT_FB	H2AC6	0.163	0.587777
AC005480.1	0.000813036	0.279959	0.262	0.105	1	OFT_FB	AC005480.1	0.157	1.24124
GALNT16	0.000817951	0.11001	0.154	0.033	1	OFT_FB	GALNT16	0.121	1.92879
RNF115	0.000819212	0.201992	0.585	0.382	1	OFT_FB	RNF115	0.203	0.601909
ADK	0.000821836	0.154872	0.585	0.372	1	OFT_FB	ADK	0.213	0.63918
NHSL2	0.000828752	0.212663	0.385	0.212	1	OFT_FB	NHSL2	0.173	0.831006
TGFB3	0.000829733	0.230232	0.292	0.129	1	OFT_FB	TGFB3	0.163	1.1189
DPF1	0.000832027	0.182505	0.2	0.045	1	OFT_FB	DPF1	0.155	1.93093
GYPC	0.000833439	0.239009	0.769	0.474	1	OFT_FB	GYPC	0.295	0.686502
KDSR	0.000834512	0.135441	0.446	0.285	1	OFT_FB	KDSR	0.161	0.628145
NKTR	0.000838925	0.262537	0.723	0.457	1	OFT_FB	NKTR	0.266	0.650277
NLGN4X	0.000841536	0.141535	0.262	0.09	1	OFT_FB	NLGN4X	0.172	1.44269
CUL7	0.000846198	0.202227	0.246	0.129	1	OFT_FB	CUL7	0.117	0.88058
PRAF2	0.00084919	0.266625	0.431	0.244	1	OFT_FB	PRAF2	0.187	0.795707
NHEJ1	0.000849291	0.103833	0.169	0.069	1	OFT_FB	NHEJ1	0.1	1.17901
AP1S1	0.000857283	0.332234	0.508	0.289	1	OFT_FB	AP1S1	0.219	0.792601
ARMCX5-GPRASP2	0.000858594	0.325129	0.354	0.206	1	OFT_FB	ARMCX5-GPRASP2	0.148	0.752633
SYVN1	0.00085981	0.212474	0.231	0.098	1	OFT_FB	SYVN1	0.133	1.15726
AL136456.1	0.000861568	0.242859	0.138	0.041	1	OFT_FB	AL136456.1	0.097	1.53516
BRMS1L	0.000864124	0.183822	0.323	0.175	1	OFT_FB	BRMS1L	0.148	0.847647
LRFN3	0.000865025	0.121392	0.123	0.047	1	OFT_FB	LRFN3	0.076	1.22093
MON2	0.000866919	0.291378	0.569	0.39	1	OFT_FB	MON2	0.179	0.533451
RASSF2	0.000867988	0.151456	0.262	0.123	1	OFT_FB	RASSF2	0.139	1.03162
SPIN1	0.000872553	0.106773	0.585	0.418	1	OFT_FB	SPIN1	0.167	0.475183
CEP290	0.00087518	0.157074	0.446	0.279	1	OFT_FB	CEP290	0.167	0.65778
SUB1	0.000884768	0.433208	0.938	0.747	1	OFT_FB	SUB1	0.191	0.324555
AZI2	0.000899003	0.373468	0.523	0.318	1	OFT_FB	AZI2	0.205	0.700269
MIR503HG	0.000899251	0.227324	0.4	0.206	1	OFT_FB	MIR503HG	0.194	0.924273
AARSD1	0.000904388	0.271295	0.415	0.243	1	OFT_FB	AARSD1	0.172	0.748092
ANKIB1	0.000905268	0.140367	0.554	0.366	1	OFT_FB	ANKIB1	0.188	0.584833
CNTNAP5	0.000910228	0.601021	0.123	0.028	1	OFT_FB	CNTNAP5	0.095	1.80462
AC074032.1	0.000910725	0.157056	0.369	0.208	1	OFT_FB	AC074032.1	0.161	0.797586
HDLBP	0.000911269	0.305645	0.692	0.484	1	OFT_FB	HDLBP	0.208	0.506873
VAPB	0.000911727	0.29418	0.446	0.256	1	OFT_FB	VAPB	0.19	0.777379
SZT2	0.000923041	0.133301	0.215	0.104	1	OFT_FB	SZT2	0.111	0.980261
TMED2	0.000926904	0.363384	0.815	0.562	1	OFT_FB	TMED2	0.253	0.528301
PIBF1	0.000928157	0.211622	0.538	0.366	1	OFT_FB	PIBF1	0.172	0.543322
ARL13B	0.000931726	0.338805	0.492	0.271	1	OFT_FB	ARL13B	0.221	0.836889
ILF3	0.000934228	0.120174	0.615	0.47	1	OFT_FB	ILF3	0.145	0.380751
PRRC1	0.000937009	0.139694	0.4	0.262	1	OFT_FB	PRRC1	0.138	0.591837
DENR	0.000942714	0.201909	0.646	0.394	1	OFT_FB	DENR	0.252	0.699202
SLC35A5	0.000945163	0.112932	0.308	0.171	1	OFT_FB	SLC35A5	0.137	0.81269
ZC3H12B	0.000945415	0.316093	0.215	0.068	1	OFT_FB	ZC3H12B	0.147	1.52716
LRP10	0.000951621	0.327309	0.415	0.239	1	OFT_FB	LRP10	0.176	0.771075
AL008633.1	0.000952922	0.297834	0.4	0.25	1	OFT_FB	AL008633.1	0.15	0.656907
ADPGK	0.000960074	0.108739	0.385	0.224	1	OFT_FB	ADPGK	0.161	0.75509
MSC-AS1	0.000967649	0.61717	0.246	0.111	1	OFT_FB	MSC-AS1	0.135	1.0805
TBC1D32	0.000970532	0.385257	0.462	0.244	1	OFT_FB	TBC1D32	0.218	0.893693
TBL1X	0.000972359	0.507141	0.523	0.332	1	OFT_FB	TBL1X	0.191	0.639987
FOXC1	0.000975408	0.23574	0.431	0.206	1	OFT_FB	FOXC1	0.225	1.0294
MAGEH1	0.000981311	0.175099	0.492	0.277	1	OFT_FB	MAGEH1	0.215	0.806419
DCTD	0.000985702	0.362722	0.508	0.334	1	OFT_FB	DCTD	0.174	0.590401
PCNX2	0.00100291	0.334293	0.277	0.12	1	OFT_FB	PCNX2	0.157	1.14193
CASC15	0.0010031	0.227696	0.677	0.419	1	OFT_FB	CASC15	0.258	0.679205
CHID1	0.00100342	0.136812	0.569	0.387	1	OFT_FB	CHID1	0.182	0.544309
AC007681.1	0.00100727	0.196395	0.123	0.047	1	OFT_FB	AC007681.1	0.076	1.22093
CELF4	0.00101553	0.178228	0.138	0.063	1	OFT_FB	CELF4	0.075	1.01862
MYO1C	0.00101675	0.250291	0.492	0.327	1	OFT_FB	MYO1C	0.165	0.574797
CEBPZ	0.00101738	0.148991	0.477	0.311	1	OFT_FB	CEBPZ	0.166	0.601194
TMEM87A	0.0010232	0.214328	0.538	0.36	1	OFT_FB	TMEM87A	0.178	0.566523
TCF24	0.00102465	0.392242	0.092	0.01	1	OFT_FB	TCF24	0.082	2.34466
CCDC6	0.00103118	0.131815	0.446	0.273	1	OFT_FB	CCDC6	0.173	0.688036
ANGPTL6	0.00107846	0.163615	0.185	0.051	1	OFT_FB	ANGPTL6	0.134	1.67495
TCTN3	0.00108211	0.202503	0.446	0.25	1	OFT_FB	TCTN3	0.196	0.810281
RAB6B	0.00108301	0.164008	0.2	0.073	1	OFT_FB	RAB6B	0.127	1.33815
ZNF518A	0.00108334	0.200569	0.569	0.366	1	OFT_FB	ZNF518A	0.203	0.622695
CDH10	0.00108435	0.681573	0.108	0.025	1	OFT_FB	CDH10	0.083	1.75044
TRIB2	0.00108593	0.220556	0.446	0.279	1	OFT_FB	TRIB2	0.167	0.65778
JPT1	0.00108983	0.168446	0.754	0.496	1	OFT_FB	JPT1	0.258	0.594338
DMXL2	0.00109097	0.129747	0.354	0.194	1	OFT_FB	DMXL2	0.16	0.835055
TPT1-AS1	0.0010998	0.240921	0.569	0.332	1	OFT_FB	TPT1-AS1	0.237	0.759393
ADIPOR2	0.00110417	0.259478	0.492	0.292	1	OFT_FB	ADIPOR2	0.2	0.732947
PAF1	0.00111231	0.108762	0.354	0.198	1	OFT_FB	PAF1	0.156	0.807055
KIRREL1	0.0011144	0.151324	0.508	0.303	1	OFT_FB	KIRREL1	0.205	0.726605
COL8A2	0.00111561	0.108365	0.2	0.052	1	OFT_FB	COL8A2	0.148	1.75839
PNISR	0.00111934	0.320721	0.769	0.533	1	OFT_FB	PNISR	0.236	0.52059
RAB6A	0.00112129	0.212031	0.646	0.447	1	OFT_FB	RAB6A	0.199	0.521405
DDX50	0.00112692	0.144439	0.523	0.33	1	OFT_FB	DDX50	0.193	0.648446
IRS1	0.00113271	0.122207	0.262	0.108	1	OFT_FB	IRS1	0.154	1.20412
EPB41L1	0.00113328	0.142504	0.308	0.154	1	OFT_FB	EPB41L1	0.154	0.954901
MARCHF3	0.00113901	0.484917	0.538	0.341	1	OFT_FB	MARCHF3	0.197	0.642556
AL162726.3	0.00114185	0.133411	0.092	0.019	1	OFT_FB	AL162726.3	0.073	1.81086
UVSSA	0.00114423	0.467167	0.323	0.162	1	OFT_FB	UVSSA	0.161	0.952704
TMEM106B	0.00116122	0.122403	0.523	0.312	1	OFT_FB	TMEM106B	0.211	0.726896
AXL	0.00116787	0.201526	0.492	0.275	1	OFT_FB	AXL	0.217	0.816504
ST6GALNAC5	0.00116855	0.126381	0.262	0.099	1	OFT_FB	ST6GALNAC5	0.163	1.31848
AASS	0.00116958	0.215614	0.492	0.281	1	OFT_FB	AASS	0.211	0.786458
ARHGAP22	0.0011856	0.146457	0.123	0.038	1	OFT_FB	ARHGAP22	0.085	1.46838
DLC1	0.00119649	0.171072	0.862	0.583	1	OFT_FB	DLC1	0.279	0.556217
CPSF6	0.00120146	0.164673	0.631	0.449	1	OFT_FB	CPSF6	0.182	0.48174
SOAT1	0.00122312	0.279312	0.308	0.198	1	OFT_FB	SOAT1	0.11	0.612201
TMEM59L	0.00122669	0.131674	0.108	0.026	1	OFT_FB	TMEM59L	0.082	1.70991
PCF11	0.00122956	0.237597	0.446	0.295	1	OFT_FB	PCF11	0.151	0.580066
SC5D	0.00123196	0.206489	0.354	0.168	1	OFT_FB	SC5D	0.186	1.03164
RTN4	0.00123855	0.398284	0.877	0.622	1	OFT_FB	RTN4	0.255	0.488943
GBF1	0.00124502	0.266539	0.523	0.344	1	OFT_FB	GBF1	0.179	0.590248
NFIC	0.00124671	0.239265	0.585	0.407	1	OFT_FB	NFIC	0.178	0.512738
VANGL2	0.0012625	0.116416	0.2	0.095	1	OFT_FB	VANGL2	0.105	0.999307
THRA	0.00127	0.154091	0.446	0.236	1	OFT_FB	THRA	0.21	0.890103
PHLDA1	0.0012719	0.12076	0.538	0.347	1	OFT_FB	PHLDA1	0.191	0.61811
MRGBP	0.00127219	0.267604	0.323	0.165	1	OFT_FB	MRGBP	0.158	0.927772
PCDH18	0.00127352	0.231052	0.323	0.194	1	OFT_FB	PCDH18	0.129	0.706676
TULP3	0.00127472	0.163567	0.446	0.286	1	OFT_FB	TULP3	0.16	0.623264
BMP4	0.0012805	0.253263	0.338	0.158	1	OFT_FB	BMP4	0.18	1.05018
SHROOM3	0.00128058	0.264066	0.369	0.225	1	OFT_FB	SHROOM3	0.144	0.689302
LAMP5	0.00128684	0.162453	0.154	0.029	1	OFT_FB	LAMP5	0.125	2.06931
GUCY1B1	0.00129441	0.187683	0.385	0.19	1	OFT_FB	GUCY1B1	0.195	0.981493
COL5A3	0.00130381	0.231794	0.292	0.106	1	OFT_FB	COL5A3	0.186	1.37965
GRN	0.00130821	0.122324	0.615	0.436	1	OFT_FB	GRN	0.179	0.486719
PHACTR4	0.00130935	0.194619	0.585	0.371	1	OFT_FB	PHACTR4	0.214	0.642961
LURAP1L	0.00131137	0.199222	0.338	0.17	1	OFT_FB	LURAP1L	0.168	0.9507
ASXL1	0.00132507	0.305439	0.662	0.414	1	OFT_FB	ASXL1	0.248	0.66427
SNX18	0.00132537	0.141012	0.338	0.179	1	OFT_FB	SNX18	0.159	0.880349
CENPP	0.00132595	0.209881	0.415	0.264	1	OFT_FB	CENPP	0.151	0.633098
HDAC7	0.00132961	0.1038	0.523	0.321	1	OFT_FB	HDAC7	0.202	0.687138
CPNE4	0.00133096	0.221215	0.108	0.039	1	OFT_FB	CPNE4	0.069	1.2662
HS6ST2	0.00133096	0.117811	0.108	0.04	1	OFT_FB	HS6ST2	0.068	1.23711
PPP2R2A	0.00133157	0.247555	0.692	0.446	1	OFT_FB	PPP2R2A	0.246	0.622325
FAP	0.00133195	0.223752	0.215	0.075	1	OFT_FB	FAP	0.14	1.40332
GPR153	0.00133608	0.131298	0.246	0.083	1	OFT_FB	GPR153	0.163	1.45984
INTS9	0.0013371	0.365779	0.308	0.152	1	OFT_FB	INTS9	0.156	0.972592
POLR2A	0.00133859	0.234535	0.523	0.311	1	OFT_FB	POLR2A	0.212	0.731382
ZFP36L1	0.00134947	0.120191	0.923	0.612	1	OFT_FB	ZFP36L1	0.311	0.584884
GOLM1	0.00135336	0.20003	0.554	0.351	1	OFT_FB	GOLM1	0.203	0.643551
TAF7	0.00135953	0.16162	0.677	0.451	1	OFT_FB	TAF7	0.226	0.575439
RAF1	0.00136034	0.210978	0.6	0.392	1	OFT_FB	RAF1	0.208	0.60149
MRPL3	0.00136541	0.117105	0.6	0.368	1	OFT_FB	MRPL3	0.232	0.690276
JKAMP	0.00136671	0.111377	0.431	0.282	1	OFT_FB	JKAMP	0.149	0.594642
ZNF503-AS2	0.0013675	0.108043	0.108	0.036	1	OFT_FB	ZNF503-AS2	0.072	1.35715
NCOA1	0.00137515	0.217254	0.708	0.491	1	OFT_FB	NCOA1	0.217	0.519085
C8orf37-AS1	0.00137568	0.183133	0.123	0.047	1	OFT_FB	C8orf37-AS1	0.076	1.22093
COPB1	0.00137706	0.173453	0.677	0.442	1	OFT_FB	COPB1	0.235	0.603877
SH3RF1	0.00137865	0.154126	0.4	0.227	1	OFT_FB	SH3RF1	0.173	0.790477
CEP95	0.00138422	0.32186	0.4	0.26	1	OFT_FB	CEP95	0.14	0.60248
RABAC1	0.00139314	0.36247	0.769	0.55	1	OFT_FB	RABAC1	0.219	0.476123
KBTBD7	0.0013957	0.150294	0.292	0.147	1	OFT_FB	KBTBD7	0.145	0.943339
SYCE1L	0.00140074	0.249788	0.338	0.177	1	OFT_FB	SYCE1L	0.161	0.895689
MED4	0.00141674	0.391545	0.569	0.382	1	OFT_FB	MED4	0.187	0.56259
SIGMAR1	0.00141696	0.24053	0.4	0.195	1	OFT_FB	SIGMAR1	0.205	0.999645
TRA2A	0.00141981	0.410969	0.738	0.543	1	OFT_FB	TRA2A	0.195	0.43569
CERT1	0.00142125	0.417514	0.538	0.382	1	OFT_FB	CERT1	0.156	0.483216
ERN1	0.0014336	0.206002	0.415	0.232	1	OFT_FB	ERN1	0.183	0.812197
PAWR	0.00143536	0.111501	0.462	0.245	1	OFT_FB	PAWR	0.217	0.888027
MTA3	0.00144777	0.135903	0.462	0.315	1	OFT_FB	MTA3	0.147	0.538208
SNAP25	0.00145293	0.456148	0.262	0.092	1	OFT_FB	SNAP25	0.17	1.41415
NAA50	0.0014626	0.117951	0.569	0.351	1	OFT_FB	NAA50	0.218	0.681413
HDAC3	0.00147024	0.144505	0.415	0.259	1	OFT_FB	HDAC3	0.156	0.659658
AF117829.1	0.001471	0.247849	0.462	0.265	1	OFT_FB	AF117829.1	0.197	0.779134
POFUT2	0.00148024	0.207027	0.369	0.199	1	OFT_FB	POFUT2	0.17	0.858382
SMARCA1	0.00148425	0.219313	0.615	0.419	1	OFT_FB	SMARCA1	0.196	0.542772
KALRN	0.00148448	0.437902	0.554	0.364	1	OFT_FB	KALRN	0.19	0.592526
DHX29	0.00148687	0.125655	0.492	0.27	1	OFT_FB	DHX29	0.222	0.84203
EZH2	0.00152352	0.445221	0.477	0.311	1	OFT_FB	EZH2	0.166	0.601194
FIGN	0.00153194	0.10869	0.385	0.168	1	OFT_FB	FIGN	0.217	1.14953
WSB1	0.00153536	0.448979	0.862	0.661	1	OFT_FB	WSB1	0.201	0.377965
WDR61	0.0015411	0.104253	0.569	0.374	1	OFT_FB	WDR61	0.195	0.592329
ZNF44	0.00155075	0.156926	0.369	0.233	1	OFT_FB	ZNF44	0.136	0.641026
CBLN2	0.00155312	0.122723	0.154	0.059	1	OFT_FB	CBLN2	0.095	1.24781
ADH1B	0.00155371	0.343421	0.062	0.01	1	OFT_FB	ADH1B	0.052	1.84275
ARHGEF40	0.00155521	0.471409	0.4	0.208	1	OFT_FB	ARHGEF40	0.192	0.910983
TMED9	0.00155602	0.291314	0.754	0.508	1	OFT_FB	TMED9	0.246	0.56053
CTSL	0.00155818	0.189284	0.569	0.34	1	OFT_FB	CTSL	0.229	0.726044
PCNP	0.00156483	0.203756	0.723	0.505	1	OFT_FB	PCNP	0.218	0.509157
SUPT6H	0.00156612	0.134217	0.415	0.251	1	OFT_FB	SUPT6H	0.164	0.703198
CHIC2	0.00157175	0.150272	0.554	0.357	1	OFT_FB	CHIC2	0.197	0.619776
MAP3K2	0.00157813	0.152602	0.569	0.356	1	OFT_FB	MAP3K2	0.213	0.661573
ADAMTS5	0.00158095	0.390079	0.246	0.094	1	OFT_FB	ADAMTS5	0.152	1.29873
YIPF3	0.00158445	0.190817	0.646	0.419	1	OFT_FB	YIPF3	0.227	0.612601
AL445623.2	0.00158544	0.101858	0.062	0.014	1	OFT_FB	AL445623.2	0.048	1.58093
NPM3	0.00158621	0.168321	0.338	0.2	1	OFT_FB	NPM3	0.138	0.728423
ADD1	0.00159407	0.179588	0.662	0.458	1	OFT_FB	ADD1	0.204	0.521858
DOCK7	0.00161433	0.215404	0.554	0.331	1	OFT_FB	DOCK7	0.223	0.725754
SMC5	0.0016211	0.143039	0.646	0.421	1	OFT_FB	SMC5	0.225	0.605892
BCLAF1	0.00162391	0.423391	0.615	0.417	1	OFT_FB	BCLAF1	0.198	0.549512
MIR924HG	0.00162879	0.62677	0.308	0.159	1	OFT_FB	MIR924HG	0.149	0.9116
DNAJC1	0.00164844	0.35017	0.723	0.499	1	OFT_FB	DNAJC1	0.224	0.52606
AL390334.1	0.00165069	0.314089	0.062	0.015	1	OFT_FB	AL390334.1	0.047	1.52227
TMCO3	0.00167282	0.12825	0.446	0.262	1	OFT_FB	TMCO3	0.184	0.745211
MACROD2	0.00169876	0.252807	0.369	0.222	1	OFT_FB	MACROD2	0.147	0.707829
TCF7L2	0.00170056	0.562428	0.615	0.466	1	OFT_FB	TCF7L2	0.149	0.392822
AC092535.4	0.00170355	0.150144	0.138	0.046	1	OFT_FB	AC092535.4	0.092	1.40048
PTGIR	0.00170891	0.21941	0.2	0.083	1	OFT_FB	PTGIR	0.117	1.17421
LINC00963	0.0017178	0.14906	0.338	0.207	1	OFT_FB	LINC00963	0.131	0.68114
NIPBL	0.00171827	0.322904	0.692	0.488	1	OFT_FB	NIPBL	0.204	0.49524
CNTN5	0.00172649	0.470756	0.277	0.137	1	OFT_FB	CNTN5	0.14	0.964751
DOCK3	0.00175141	0.105458	0.123	0.038	1	OFT_FB	DOCK3	0.085	1.46838
SCARF2	0.00175378	0.222199	0.338	0.184	1	OFT_FB	SCARF2	0.154	0.842698
DZIP1	0.0017545	0.125709	0.4	0.206	1	OFT_FB	DZIP1	0.194	0.924273
VSIG10L	0.00176042	0.101374	0.138	0.04	1	OFT_FB	VSIG10L	0.098	1.56367
SEC61A1	0.00176251	0.133894	0.492	0.325	1	OFT_FB	SEC61A1	0.167	0.583382
TYRO3	0.00176292	0.150718	0.308	0.144	1	OFT_FB	TYRO3	0.164	1.04561
GNA14-AS1	0.00176826	0.279363	0.2	0.061	1	OFT_FB	GNA14-AS1	0.139	1.56314
MBD5	0.00176873	0.250674	0.708	0.5	1	OFT_FB	MBD5	0.208	0.493404
FAM3C	0.00178507	0.22402	0.538	0.34	1	OFT_FB	FAM3C	0.198	0.646671
UBXN4	0.00178584	0.18358	0.708	0.514	1	OFT_FB	UBXN4	0.194	0.454342
A2ML1-AS1	0.0018012	0.151016	0.277	0.143	1	OFT_FB	A2ML1-AS1	0.134	0.907075
NF1	0.00180319	0.120361	0.662	0.5	1	OFT_FB	NF1	0.162	0.397895
PDE7A	0.00180943	0.37331	0.508	0.317	1	OFT_FB	PDE7A	0.191	0.663497
LRRC20	0.00181402	0.17701	0.2	0.082	1	OFT_FB	LRRC20	0.118	1.18979
FBXO9	0.00182181	0.252866	0.369	0.222	1	OFT_FB	FBXO9	0.147	0.707829
NECTIN3	0.00182388	0.176851	0.369	0.239	1	OFT_FB	NECTIN3	0.13	0.605851
SUMO1	0.00183844	0.153818	0.892	0.612	1	OFT_FB	SUMO1	0.28	0.53614
KIF3A	0.0018579	0.177059	0.308	0.177	1	OFT_FB	KIF3A	0.131	0.765668
IGF2BP2-AS1	0.00186852	0.163711	0.231	0.095	1	OFT_FB	IGF2BP2-AS1	0.136	1.19786
RETREG2	0.00187088	0.248329	0.385	0.2	1	OFT_FB	RETREG2	0.185	0.911138
UBLCP1	0.00187716	0.224512	0.369	0.242	1	OFT_FB	UBLCP1	0.127	0.58858
PRDX4	0.00189848	0.177994	0.769	0.504	1	OFT_FB	PRDX4	0.265	0.599759
AREL1	0.00189878	0.1497	0.262	0.141	1	OFT_FB	AREL1	0.121	0.848629
IFT20	0.00192766	0.103033	0.492	0.303	1	OFT_FB	IFT20	0.189	0.681349
ATRAID	0.00193398	0.155726	0.723	0.492	1	OFT_FB	ATRAID	0.231	0.546034
EMILIN2	0.00193621	0.21445	0.323	0.187	1	OFT_FB	EMILIN2	0.136	0.757025
UPF2	0.00193875	0.120377	0.446	0.3	1	OFT_FB	UPF2	0.146	0.556615
NAT9	0.00194858	0.192373	0.323	0.194	1	OFT_FB	NAT9	0.129	0.706676
RNF216P1	0.00194926	0.190202	0.446	0.245	1	OFT_FB	RNF216P1	0.201	0.838285
ACYP2	0.00194934	0.107927	0.508	0.321	1	OFT_FB	ACYP2	0.187	0.645962
PLIN3	0.00195758	0.272294	0.554	0.332	1	OFT_FB	PLIN3	0.222	0.721531
ATP2B4	0.00196294	0.221223	0.6	0.386	1	OFT_FB	ATP2B4	0.214	0.62318
MAB21L1	0.00196894	0.16214	0.123	0.025	1	OFT_FB	MAB21L1	0.098	1.92294
LYRM7	0.00197642	0.36908	0.262	0.143	1	OFT_FB	LYRM7	0.119	0.829659
PBX3	0.00197969	0.143507	0.585	0.405	1	OFT_FB	PBX3	0.18	0.519672
PPIB	0.00198209	0.266987	0.908	0.66	1	OFT_FB	PPIB	0.248	0.454274
TPD52L2	0.00198216	0.196843	0.538	0.353	1	OFT_FB	TPD52L2	0.185	0.594071
AAMDC	0.00199737	0.174587	0.708	0.46	1	OFT_FB	AAMDC	0.248	0.611216
PLS3	0.002	0.326511	0.631	0.425	1	OFT_FB	PLS3	0.206	0.559201
CIRBP	0.00200793	0.24488	0.923	0.784	1	OFT_FB	CIRBP	0.139	0.232711
ALG11	0.00201594	0.109141	0.369	0.245	1	OFT_FB	ALG11	0.124	0.571514
THOC1	0.00202138	0.120365	0.415	0.263	1	OFT_FB	THOC1	0.152	0.638371
SSR1	0.00202649	0.309227	0.569	0.367	1	OFT_FB	SSR1	0.202	0.618864
BACH2	0.00203798	0.279059	0.508	0.344	1	OFT_FB	BACH2	0.164	0.549072
TSC2	0.00204386	0.285268	0.431	0.245	1	OFT_FB	TSC2	0.186	0.79004
SDF2	0.00204535	0.29756	0.508	0.34	1	OFT_FB	SDF2	0.168	0.565462
FNDC4	0.0020464	0.236238	0.246	0.102	1	OFT_FB	FNDC4	0.144	1.19191
MICU3	0.00204778	0.247319	0.338	0.213	1	OFT_FB	MICU3	0.125	0.641809
LDOC1	0.00205937	0.135069	0.354	0.164	1	OFT_FB	LDOC1	0.19	1.06441
HECTD1	0.00206678	0.170216	0.6	0.404	1	OFT_FB	HECTD1	0.196	0.559065
PKNOX1	0.00206981	0.152658	0.338	0.199	1	OFT_FB	PKNOX1	0.139	0.735306
ZNF432	0.00207248	0.215646	0.262	0.12	1	OFT_FB	ZNF432	0.142	1.06451
DNAJC16	0.00207671	0.193747	0.246	0.13	1	OFT_FB	DNAJC16	0.116	0.870246
ZCCHC7	0.00208135	0.100477	0.615	0.436	1	OFT_FB	ZCCHC7	0.179	0.486719
LRCH2	0.00208474	0.144564	0.308	0.166	1	OFT_FB	LRCH2	0.142	0.853082
PRKCG	0.00209448	0.326427	0.2	0.09	1	OFT_FB	PRKCG	0.11	1.06963
CHST14	0.00209838	0.196789	0.338	0.183	1	OFT_FB	CHST14	0.155	0.85015
UBR1	0.00209948	0.390143	0.554	0.384	1	OFT_FB	UBR1	0.17	0.517388
GOLT1B	0.00210125	0.224364	0.431	0.277	1	OFT_FB	GOLT1B	0.154	0.619551
PDLIM7	0.0021246	0.381294	0.831	0.535	1	OFT_FB	PDLIM7	0.296	0.625755
TAX1BP1	0.00212808	0.437693	0.708	0.482	1	OFT_FB	TAX1BP1	0.226	0.545232
PRPSAP2	0.00212837	0.151885	0.4	0.232	1	OFT_FB	PRPSAP2	0.168	0.76037
CRKL	0.00213224	0.105948	0.323	0.158	1	OFT_FB	CRKL	0.165	0.986631
GPR85	0.00213568	0.189055	0.123	0.038	1	OFT_FB	GPR85	0.085	1.46838
AGBL4	0.00213568	0.154117	0.123	0.054	1	OFT_FB	AGBL4	0.069	1.0541
ATXN7L3B	0.00213598	0.190018	0.385	0.254	1	OFT_FB	ATXN7L3B	0.131	0.581132
NFAT5	0.00213638	0.256886	0.615	0.475	1	OFT_FB	NFAT5	0.14	0.365804
SUPT16H	0.00214035	0.28012	0.492	0.346	1	OFT_FB	SUPT16H	0.146	0.495691
OPHN1	0.00214189	0.182929	0.462	0.258	1	OFT_FB	OPHN1	0.204	0.816319
STARD3	0.00216095	0.118372	0.338	0.193	1	OFT_FB	STARD3	0.145	0.777309
NKAIN3	0.0021636	0.318374	0.231	0.098	1	OFT_FB	NKAIN3	0.133	1.15726
BLOC1S6	0.00216637	0.203082	0.492	0.308	1	OFT_FB	BLOC1S6	0.184	0.658493
SLC41A3	0.0021728	0.106774	0.323	0.18	1	OFT_FB	SLC41A3	0.143	0.809194
SPATS2	0.00217555	0.132466	0.554	0.403	1	OFT_FB	SPATS2	0.151	0.449459
AP001160.1	0.0021772	0.306267	0.2	0.081	1	OFT_FB	AP001160.1	0.119	1.20554
ARL16	0.00217802	0.179922	0.477	0.291	1	OFT_FB	ARL16	0.186	0.693973
MBTPS1	0.00218421	0.185363	0.538	0.333	1	OFT_FB	MBTPS1	0.205	0.675808
PI16	0.00218959	0.390662	0.108	0.028	1	OFT_FB	PI16	0.08	1.63212
HNRNPDL	0.00219842	0.165473	0.954	0.75	1	OFT_FB	HNRNPDL	0.204	0.342993
KDM5B	0.00220201	0.197879	0.569	0.411	1	OFT_FB	KDM5B	0.158	0.459649
RER1	0.00220624	0.204605	0.615	0.41	1	OFT_FB	RER1	0.205	0.573353
INVS	0.00223336	0.268317	0.492	0.286	1	OFT_FB	INVS	0.206	0.761888
STARD4-AS1	0.00223459	0.209387	0.338	0.175	1	OFT_FB	STARD4-AS1	0.163	0.911193
TMED8	0.00224247	0.277279	0.292	0.118	1	OFT_FB	TMED8	0.174	1.23775
MECR	0.00225651	0.14676	0.323	0.182	1	OFT_FB	MECR	0.141	0.794095
TFPI2	0.0022678	0.197697	0.262	0.137	1	OFT_FB	TFPI2	0.125	0.887335
PISD	0.0022686	0.174701	0.308	0.175	1	OFT_FB	PISD	0.133	0.781172
RHBDF1	0.00227344	0.230781	0.277	0.133	1	OFT_FB	RHBDF1	0.144	1.00452
EBAG9	0.0022737	0.105164	0.308	0.177	1	OFT_FB	EBAG9	0.131	0.765668
ADAMTS7	0.0022825	0.172369	0.323	0.17	1	OFT_FB	ADAMTS7	0.153	0.887153
ARID4A	0.00229389	0.213702	0.492	0.354	1	OFT_FB	ARID4A	0.138	0.463639
TCF3	0.00229405	0.262758	0.415	0.265	1	OFT_FB	TCF3	0.15	0.627844
CARM1	0.00229594	0.24353	0.431	0.242	1	OFT_FB	CARM1	0.189	0.807107
SPON2	0.00230739	0.263323	0.431	0.248	1	OFT_FB	SPON2	0.183	0.773173
CENPX	0.00231071	0.105665	0.6	0.378	1	OFT_FB	CENPX	0.222	0.652616
ERLIN1	0.00231718	0.213409	0.354	0.208	1	OFT_FB	ERLIN1	0.146	0.739342
EHMT2	0.00231819	0.244463	0.369	0.191	1	OFT_FB	EHMT2	0.178	0.914662
PDGFC	0.00234136	0.2127	0.369	0.202	1	OFT_FB	PDGFC	0.167	0.837831
CCDC25	0.00234255	0.114692	0.354	0.24	1	OFT_FB	CCDC25	0.114	0.541828
GSE1	0.00236101	0.185846	0.492	0.284	1	OFT_FB	GSE1	0.208	0.771666
LINC01473	0.0023622	0.37761	0.446	0.314	1	OFT_FB	LINC01473	0.132	0.49291
EIF2AK4	0.0023658	0.242182	0.431	0.283	1	OFT_FB	EIF2AK4	0.148	0.589711
ZNF14	0.00239425	0.118662	0.2	0.091	1	OFT_FB	ZNF14	0.109	1.05529
IGFBP5	0.00242146	0.253429	0.6	0.341	1	OFT_FB	IGFBP5	0.259	0.797162
FGD5-AS1	0.0024222	0.176374	0.523	0.32	1	OFT_FB	FGD5-AS1	0.203	0.691501
PTP4A2	0.00243269	0.190161	0.462	0.312	1	OFT_FB	PTP4A2	0.15	0.551582
FNDC1	0.00243436	0.313612	0.2	0.084	1	OFT_FB	FNDC1	0.116	1.1588
AL590666.4	0.00245487	0.182172	0.138	0.028	1	OFT_FB	AL590666.4	0.11	1.95868
AKAP9	0.00245791	0.171517	0.708	0.471	1	OFT_FB	AKAP9	0.237	0.577847
NPW	0.00246057	0.104548	0.292	0.156	1	OFT_FB	NPW	0.136	0.86297
LITAF	0.00246517	0.291366	0.585	0.36	1	OFT_FB	LITAF	0.225	0.685215
MTMR3	0.0024757	0.241844	0.431	0.298	1	OFT_FB	MTMR3	0.133	0.517706
TNFAIP3	0.00249251	0.258786	0.323	0.165	1	OFT_FB	TNFAIP3	0.158	0.927772
FUS	0.00249351	0.285363	0.815	0.576	1	OFT_FB	FUS	0.239	0.493421
AKAP7	0.00249643	0.115281	0.292	0.162	1	OFT_FB	AKAP7	0.13	0.811775
RAB40C	0.0025002	0.136948	0.308	0.137	1	OFT_FB	RAB40C	0.171	1.11268
DBN1	0.00250886	0.152072	0.585	0.382	1	OFT_FB	DBN1	0.203	0.601909
SHLD2	0.00251744	0.143206	0.338	0.213	1	OFT_FB	SHLD2	0.125	0.641809
SWI5	0.00252591	0.19131	0.508	0.304	1	OFT_FB	SWI5	0.204	0.722005
MAD2L2	0.00252863	0.39041	0.369	0.197	1	OFT_FB	MAD2L2	0.172	0.872248
AC079760.2	0.00253397	0.114922	0.077	0.017	1	OFT_FB	AC079760.2	0.06	1.68434
IER2	0.00253828	0.518934	0.738	0.543	1	OFT_FB	IER2	0.195	0.43569
DNAJB9	0.00254384	0.180423	0.462	0.273	1	OFT_FB	DNAJB9	0.189	0.737779
CLCN5	0.00254561	0.152535	0.292	0.17	1	OFT_FB	CLCN5	0.122	0.746225
TUBB	0.00254681	0.37269	0.938	0.841	1	OFT_FB	TUBB	0.097	0.15571
NPM1	0.00255612	0.172678	0.954	0.816	1	OFT_FB	NPM1	0.138	0.222866
AC008731.1	0.00257228	0.237711	0.231	0.087	1	OFT_FB	AC008731.1	0.144	1.31208
AP001160.2	0.00257639	0.170663	0.108	0.039	1	OFT_FB	AP001160.2	0.069	1.2662
UBE2J2	0.00258876	0.125271	0.415	0.239	1	OFT_FB	UBE2J2	0.176	0.771075
ARID4B	0.00258952	0.247419	0.723	0.504	1	OFT_FB	ARID4B	0.219	0.51196
JUN	0.00260043	0.592462	0.877	0.685	1	OFT_FB	JUN	0.192	0.351876
RPN2	0.00260522	0.181402	0.646	0.461	1	OFT_FB	RPN2	0.185	0.477882
MLEC	0.00261225	0.103634	0.569	0.377	1	OFT_FB	MLEC	0.192	0.581105
CAMLG	0.00263154	0.276161	0.646	0.454	1	OFT_FB	CAMLG	0.192	0.499479
PSMD9	0.00263312	0.144397	0.092	0.034	1	OFT_FB	PSMD9	0.058	1.21111
EMC4	0.00263834	0.216887	0.569	0.388	1	OFT_FB	EMC4	0.181	0.54068
CDC42	0.0026389	0.345227	0.862	0.685	1	OFT_FB	CDC42	0.177	0.327273
PARP6	0.00264294	0.405311	0.277	0.162	1	OFT_FB	PARP6	0.115	0.738303
PIGK	0.00264662	0.16225	0.369	0.207	1	OFT_FB	PIGK	0.162	0.804216
HIPK1	0.0026467	0.175655	0.4	0.248	1	OFT_FB	HIPK1	0.152	0.668044
GPSM2	0.00265869	0.163071	0.292	0.137	1	OFT_FB	GPSM2	0.155	1.03822
ZNF32	0.0026612	0.157	0.4	0.252	1	OFT_FB	ZNF32	0.148	0.645856
RSF1	0.00266143	0.147966	0.662	0.451	1	OFT_FB	RSF1	0.211	0.543595
ENSA	0.00267431	0.258766	0.677	0.446	1	OFT_FB	ENSA	0.231	0.591169
ACAT2	0.00267467	0.178644	0.385	0.221	1	OFT_FB	ACAT2	0.164	0.773698
INTS10	0.00269953	0.159991	0.446	0.268	1	OFT_FB	INTS10	0.178	0.713744
PDE3A	0.00270503	0.112044	0.708	0.419	1	OFT_FB	PDE3A	0.289	0.742869
STAG1	0.00270525	0.155898	0.8	0.543	1	OFT_FB	STAG1	0.257	0.550559
USP32	0.00271263	0.235503	0.431	0.284	1	OFT_FB	USP32	0.147	0.584797
FPGT	0.00271607	0.126019	0.308	0.148	1	OFT_FB	FPGT	0.16	1.00864
SPG21	0.00271901	0.134883	0.477	0.309	1	OFT_FB	SPG21	0.168	0.610208
ARL1	0.00272449	0.117341	0.569	0.387	1	OFT_FB	ARL1	0.182	0.544309
IK	0.00274126	0.161221	0.569	0.354	1	OFT_FB	IK	0.215	0.669476
FANCC	0.00274192	0.103766	0.415	0.25	1	OFT_FB	FANCC	0.165	0.708734
SMC3	0.00274494	0.240822	0.523	0.354	1	OFT_FB	SMC3	0.169	0.55007
TRHDE	0.00274758	0.18011	0.123	0.031	1	OFT_FB	TRHDE	0.092	1.69528
AP2A2	0.00275295	0.150363	0.554	0.352	1	OFT_FB	AP2A2	0.202	0.639561
SPTAN1	0.00275496	0.262722	0.708	0.482	1	OFT_FB	SPTAN1	0.226	0.545232
PRKCSH	0.00276853	0.119592	0.538	0.354	1	OFT_FB	PRKCSH	0.184	0.590103
PUM1	0.00277518	0.172296	0.646	0.467	1	OFT_FB	PUM1	0.179	0.459623
ZNF586	0.00278325	0.198632	0.354	0.207	1	OFT_FB	ZNF586	0.147	0.745972
ZNF438	0.00279445	0.16039	0.369	0.203	1	OFT_FB	ZNF438	0.166	0.831045
INPP5B	0.00282124	0.241244	0.262	0.142	1	OFT_FB	INPP5B	0.12	0.839113
HARS1	0.00285311	0.138434	0.385	0.268	1	OFT_FB	HARS1	0.117	0.506613
GPR173	0.00285897	0.197045	0.4	0.214	1	OFT_FB	GPR173	0.186	0.87183
ADNP	0.00286864	0.269232	0.785	0.486	1	OFT_FB	ADNP	0.299	0.680504
SNED1	0.00288582	0.299961	0.169	0.076	1	OFT_FB	SNED1	0.093	1.05667
INTS6	0.00289188	0.101444	0.585	0.379	1	OFT_FB	INTS6	0.206	0.61299
NUCB2	0.00289681	0.372943	0.585	0.368	1	OFT_FB	NUCB2	0.217	0.654363
AC015971.1	0.00289691	0.152269	0.2	0.089	1	OFT_FB	AC015971.1	0.111	1.08411
NELL1	0.00289923	0.118428	0.092	0.024	1	OFT_FB	NELL1	0.068	1.58211
PARGP1	0.0029035	0.279286	0.338	0.158	1	OFT_FB	PARGP1	0.18	1.05018
ANKRD13C	0.00290697	0.193716	0.477	0.288	1	OFT_FB	ANKRD13C	0.189	0.70842
ITGAE	0.00292816	0.113282	0.446	0.282	1	OFT_FB	ITGAE	0.164	0.642886
SEC22A	0.00293296	0.179987	0.385	0.244	1	OFT_FB	SEC22A	0.141	0.636819
PAG1	0.00293296	0.139304	0.415	0.222	1	OFT_FB	PAG1	0.193	0.873053
KHSRP	0.00293346	0.137196	0.477	0.289	1	OFT_FB	KHSRP	0.188	0.703588
CDK6	0.00293409	0.341797	0.662	0.456	1	OFT_FB	CDK6	0.206	0.528035
DAPK1	0.00293973	0.251463	0.431	0.273	1	OFT_FB	DAPK1	0.158	0.639792
HIVEP3	0.00294067	0.290783	0.354	0.213	1	OFT_FB	HIVEP3	0.141	0.706642
IWS1	0.00294818	0.287778	0.462	0.3	1	OFT_FB	IWS1	0.162	0.606357
FAM126B	0.00295163	0.13844	0.369	0.228	1	OFT_FB	FAM126B	0.141	0.671009
CREBBP	0.00295243	0.216267	0.615	0.443	1	OFT_FB	CREBBP	0.172	0.464257
ZEB1-AS1	0.00296023	0.365349	0.277	0.149	1	OFT_FB	ZEB1-AS1	0.128	0.851615
OXCT1	0.00296651	0.37988	0.385	0.23	1	OFT_FB	OXCT1	0.155	0.71858
FAM133B	0.00296673	0.15103	0.462	0.318	1	OFT_FB	FAM133B	0.144	0.524956
ZNF322	0.00296815	0.114923	0.231	0.124	1	OFT_FB	ZNF322	0.107	0.846318
ZNF223	0.00297965	0.241178	0.092	0.045	1	OFT_FB	ZNF223	0.047	0.889846
COLEC12	0.00299399	0.383862	0.477	0.262	1	OFT_FB	COLEC12	0.215	0.840079
ZFYVE9	0.00301154	0.163159	0.431	0.259	1	OFT_FB	ZFYVE9	0.172	0.712961
SH3D21	0.00301723	0.313114	0.138	0.063	1	OFT_FB	SH3D21	0.075	1.01862
DUSP1	0.0030257	0.237362	0.754	0.501	1	OFT_FB	DUSP1	0.253	0.580155
LRIG2	0.00304926	0.119074	0.292	0.187	1	OFT_FB	LRIG2	0.105	0.616096
ZNF343	0.00307052	0.148206	0.169	0.088	1	OFT_FB	ZNF343	0.081	0.868434
HNRNPA0	0.0030806	0.115254	0.908	0.656	1	OFT_FB	HNRNPA0	0.252	0.462912
PITHD1	0.00308932	0.160753	0.415	0.278	1	OFT_FB	PITHD1	0.137	0.561231
SREBF2	0.00308952	0.16536	0.523	0.325	1	OFT_FB	SREBF2	0.198	0.669813
ZC3H8	0.00309074	0.16591	0.323	0.161	1	OFT_FB	ZC3H8	0.162	0.961111
DNAJC3	0.00310868	0.17719	0.538	0.36	1	OFT_FB	DNAJC3	0.178	0.566523
EFEMP2	0.00311106	0.231521	0.723	0.487	1	OFT_FB	EFEMP2	0.236	0.560473
BBS9	0.00311895	0.184271	0.538	0.356	1	OFT_FB	BBS9	0.182	0.5822
SIAH1	0.00312035	0.275966	0.538	0.296	1	OFT_FB	SIAH1	0.242	0.840434
SARS2	0.00312523	0.337703	0.169	0.088	1	OFT_FB	SARS2	0.081	0.868434
PTBP3	0.00314663	0.253439	0.523	0.351	1	OFT_FB	PTBP3	0.172	0.562006
PTGR1	0.00317881	0.250727	0.477	0.307	1	OFT_FB	PTGR1	0.17	0.619279
FERMT2	0.00318235	0.339078	0.692	0.478	1	OFT_FB	FERMT2	0.214	0.524499
CCDC14	0.00320442	0.334791	0.492	0.329	1	OFT_FB	CCDC14	0.163	0.566263
RECK	0.00322834	0.228393	0.492	0.301	1	OFT_FB	RECK	0.191	0.690595
ZNF511	0.00323719	0.119225	0.154	0.056	1	OFT_FB	ZNF511	0.098	1.31184
IRF1-AS1	0.0032391	0.342424	0.369	0.205	1	OFT_FB	IRF1-AS1	0.164	0.817568
ZNF821	0.00327546	0.18302	0.369	0.207	1	OFT_FB	ZNF821	0.162	0.804216
BCL2A1	0.0032774	0.168368	0.092	0.028	1	OFT_FB	BCL2A1	0.064	1.4221
MEOX2	0.0032987	0.428052	0.262	0.135	1	OFT_FB	MEOX2	0.127	0.907085
FAT3	0.00333883	0.353111	0.231	0.127	1	OFT_FB	FAT3	0.104	0.814398
PKN2	0.00334467	0.124787	0.615	0.439	1	OFT_FB	PKN2	0.176	0.477049
AC008892.1	0.00338478	0.204827	0.185	0.097	1	OFT_FB	AC008892.1	0.088	0.865249
DTWD1	0.00339371	0.130812	0.446	0.29	1	OFT_FB	DTWD1	0.156	0.603905
DIP2C	0.00339695	0.102504	0.569	0.38	1	OFT_FB	DIP2C	0.189	0.569967
MOSPD3	0.00341492	0.160816	0.338	0.219	1	OFT_FB	MOSPD3	0.119	0.603522
SNHG19	0.00341665	0.443941	0.277	0.153	1	OFT_FB	SNHG19	0.124	0.815793
LRSAM1	0.00343412	0.195418	0.308	0.158	1	OFT_FB	LRSAM1	0.15	0.920157
KMT5B	0.00343926	0.240705	0.523	0.331	1	OFT_FB	KMT5B	0.192	0.64421
ULK2	0.00345934	0.16671	0.354	0.211	1	OFT_FB	ULK2	0.143	0.719633
ARL4D	0.00346748	0.168827	0.415	0.251	1	OFT_FB	ARL4D	0.164	0.703198
PIP5K1A	0.00346797	0.215424	0.492	0.307	1	OFT_FB	PIP5K1A	0.185	0.663035
SEMA5A	0.00348486	0.224047	0.631	0.372	1	OFT_FB	SEMA5A	0.259	0.746598
ZNF823	0.00348539	0.120119	0.308	0.169	1	OFT_FB	ZNF823	0.139	0.828711
BBS5	0.0035067	0.118058	0.215	0.086	1	OFT_FB	BBS5	0.129	1.22795
PKN2-AS1	0.00351355	0.161405	0.138	0.053	1	OFT_FB	PKN2-AS1	0.085	1.23085
SPAG1	0.00353312	0.149279	0.215	0.097	1	OFT_FB	SPAG1	0.118	1.0716
EXOC7	0.00353363	0.149885	0.415	0.269	1	OFT_FB	EXOC7	0.146	0.607018
TMEM97	0.00355242	0.190753	0.277	0.145	1	OFT_FB	TMEM97	0.132	0.88835
MYNN	0.00356737	0.120861	0.354	0.226	1	OFT_FB	MYNN	0.128	0.624935
CBX1	0.00359321	0.290315	0.646	0.418	1	OFT_FB	CBX1	0.228	0.615967
LINC02861	0.00359599	0.132236	0.169	0.084	1	OFT_FB	LINC02861	0.085	0.928491
PCYOX1	0.00359996	0.151252	0.369	0.223	1	OFT_FB	PCYOX1	0.146	0.701627
ACLY	0.00360785	0.413328	0.431	0.266	1	OFT_FB	ACLY	0.165	0.675913
RBM39	0.003618	0.470673	0.862	0.649	1	OFT_FB	RBM39	0.213	0.403996
DMXL1	0.00363	0.22201	0.477	0.298	1	OFT_FB	DMXL1	0.179	0.660818
NFKBIA	0.00364142	0.196801	0.569	0.366	1	OFT_FB	NFKBIA	0.203	0.622695
CYP1B1	0.00365537	0.241743	0.154	0.066	1	OFT_FB	CYP1B1	0.088	1.1086
JRKL	0.00366647	0.192281	0.2	0.091	1	OFT_FB	JRKL	0.109	1.05529
GALNT1	0.00371102	0.26203	0.538	0.344	1	OFT_FB	GALNT1	0.194	0.630281
ARG2	0.00371826	0.22631	0.308	0.165	1	OFT_FB	ARG2	0.143	0.861298
ELOVL5	0.00372417	0.69697	0.615	0.414	1	OFT_FB	ELOVL5	0.201	0.559681
JPX	0.00372417	0.215706	0.615	0.453	1	OFT_FB	JPX	0.162	0.432762
CDH20	0.00372786	0.40295	0.123	0.03	1	OFT_FB	CDH20	0.093	1.73081
PYGO1	0.00373366	0.242271	0.231	0.129	1	OFT_FB	PYGO1	0.102	0.793505
MORF4L2	0.00374029	0.240475	0.877	0.661	1	OFT_FB	MORF4L2	0.216	0.402568
MAFF	0.00375195	0.451877	0.446	0.258	1	OFT_FB	MAFF	0.188	0.766577
BAD	0.00375677	0.189151	0.6	0.369	1	OFT_FB	BAD	0.231	0.686466
MAPK7	0.00375836	0.165373	0.231	0.096	1	OFT_FB	MAPK7	0.135	1.1842
RAB28	0.00376135	0.25173	0.446	0.315	1	OFT_FB	RAB28	0.131	0.488465
KIF7	0.00376736	0.26171	0.262	0.146	1	OFT_FB	KIF7	0.116	0.801662
ADAMTSL4-AS1	0.00377794	0.270498	0.4	0.251	1	OFT_FB	ADAMTSL4-AS1	0.149	0.651371
PDIA3	0.00378276	0.381638	0.815	0.585	1	OFT_FB	PDIA3	0.23	0.471436
PLK3	0.00379802	0.320161	0.338	0.175	1	OFT_FB	PLK3	0.163	0.911193
PKP4	0.00381251	0.159067	0.538	0.368	1	OFT_FB	PKP4	0.17	0.53567
SCPEP1	0.00382498	0.211417	0.308	0.18	1	OFT_FB	SCPEP1	0.128	0.742719
BAG2	0.00382987	0.136209	0.323	0.176	1	OFT_FB	BAG2	0.147	0.839874
CDCA4	0.00384114	0.268473	0.292	0.168	1	OFT_FB	CDCA4	0.124	0.762335
LSM5	0.00384761	0.161963	0.754	0.491	1	OFT_FB	LSM5	0.263	0.608662
GIGYF2	0.00386012	0.198205	0.492	0.339	1	OFT_FB	GIGYF2	0.153	0.524333
EPM2AIP1	0.00386607	0.215363	0.462	0.28	1	OFT_FB	EPM2AIP1	0.182	0.70254
TRRAP	0.00387739	0.236344	0.446	0.305	1	OFT_FB	TRRAP	0.141	0.533539
GCN1	0.00390958	0.506202	0.231	0.157	1	OFT_FB	GCN1	0.074	0.528917
AFF4	0.00393388	0.477556	0.631	0.465	1	OFT_FB	AFF4	0.166	0.432317
SLC35B3	0.0039408	0.119941	0.385	0.209	1	OFT_FB	SLC35B3	0.176	0.850625
TXN	0.0039707	0.206862	0.862	0.618	1	OFT_FB	TXN	0.244	0.473499
HNRNPLL	0.00398753	0.151761	0.477	0.34	1	OFT_FB	HNRNPLL	0.137	0.47645
MECOM	0.00399269	0.14288	0.615	0.424	1	OFT_FB	MECOM	0.191	0.526059
ENOX1	0.00399755	0.241643	0.446	0.265	1	OFT_FB	ENOX1	0.181	0.729392
AL133346.1	0.00399908	0.333523	0.262	0.129	1	OFT_FB	AL133346.1	0.133	0.968009
HNMT	0.00400475	0.130998	0.338	0.208	1	OFT_FB	HNMT	0.13	0.67451
S100PBP	0.00404092	0.15319	0.354	0.224	1	OFT_FB	S100PBP	0.13	0.637208
CHODL	0.00405241	0.171042	0.138	0.043	1	OFT_FB	CHODL	0.095	1.47977
HMOX2	0.00407249	0.262363	0.446	0.3	1	OFT_FB	HMOX2	0.146	0.556615
PACS2	0.00409388	0.11789	0.415	0.232	1	OFT_FB	PACS2	0.183	0.812197
MYO15B	0.00411848	0.228117	0.369	0.233	1	OFT_FB	MYO15B	0.136	0.641026
AC079142.1	0.00412206	0.430047	0.308	0.156	1	OFT_FB	AC079142.1	0.152	0.937424
EIF4G2	0.00414357	0.27082	0.908	0.677	1	OFT_FB	EIF4G2	0.231	0.418131
AC012618.3	0.00415303	0.268765	0.246	0.101	1	OFT_FB	AC012618.3	0.145	1.20484
DNAJB11	0.00415979	0.174796	0.538	0.341	1	OFT_FB	DNAJB11	0.197	0.642556
PICALM	0.00418139	0.162466	0.723	0.483	1	OFT_FB	PICALM	0.24	0.572129
CSRNP2	0.00419287	0.183216	0.277	0.136	1	OFT_FB	CSRNP2	0.141	0.974592
HSPH1	0.00420285	0.631465	0.569	0.422	1	OFT_FB	HSPH1	0.147	0.422446
LDLRAD3	0.0042368	0.216275	0.415	0.303	1	OFT_FB	LDLRAD3	0.112	0.441178
BBOF1	0.00427391	0.123996	0.292	0.145	1	OFT_FB	BBOF1	0.147	0.961823
MACF1	0.00427786	0.179276	0.815	0.569	1	OFT_FB	MACF1	0.246	0.510756
NBEA	0.00429035	0.196235	0.477	0.347	1	OFT_FB	NBEA	0.13	0.447889
SNTB2	0.0043081	0.219321	0.385	0.248	1	OFT_FB	SNTB2	0.137	0.614286
NID2	0.00432686	0.160814	0.492	0.29	1	OFT_FB	NID2	0.202	0.742529
PAMR1	0.00434042	0.222693	0.262	0.095	1	OFT_FB	PAMR1	0.167	1.37237
MOV10	0.00435395	0.103095	0.323	0.179	1	OFT_FB	MOV10	0.144	0.816803
ERG28	0.00435853	0.180837	0.462	0.259	1	OFT_FB	ERG28	0.203	0.810948
SYNC	0.00436195	0.179544	0.308	0.176	1	OFT_FB	SYNC	0.132	0.773399
DENND4C	0.004377	0.145219	0.554	0.366	1	OFT_FB	DENND4C	0.188	0.584833
AKR7A2	0.00439622	0.204862	0.554	0.36	1	OFT_FB	AKR7A2	0.194	0.608034
SF3B1	0.00442453	0.174599	0.692	0.519	1	OFT_FB	SF3B1	0.173	0.408135
PAK1	0.00444306	0.209117	0.385	0.227	1	OFT_FB	PAK1	0.158	0.73672
PGAP1	0.00444896	0.173978	0.477	0.313	1	OFT_FB	PGAP1	0.164	0.592236
NNAT	0.00449007	0.297833	0.308	0.156	1	OFT_FB	NNAT	0.152	0.937424
MFSD14C	0.00450664	0.126824	0.477	0.302	1	OFT_FB	MFSD14C	0.175	0.642208
PNRC2	0.00450786	0.162864	0.554	0.343	1	OFT_FB	PNRC2	0.211	0.675873
ULK3	0.00454997	0.343831	0.215	0.1	1	OFT_FB	ULK3	0.115	1.03174
HAS1	0.00455243	0.358163	0.138	0.041	1	OFT_FB	HAS1	0.097	1.53516
C11orf80	0.00457788	0.152069	0.323	0.179	1	OFT_FB	C11orf80	0.144	0.816803
AC097448.1	0.00461152	0.15416	0.231	0.108	1	OFT_FB	AC097448.1	0.123	1.02962
HELZ	0.00462192	0.188778	0.554	0.366	1	OFT_FB	HELZ	0.188	0.584833
PSMB5	0.00462862	0.254403	0.846	0.592	1	OFT_FB	PSMB5	0.254	0.507775
LINC01422	0.00465604	0.546528	0.169	0.065	1	OFT_FB	LINC01422	0.104	1.25387
OS9	0.00467028	0.191642	0.538	0.38	1	OFT_FB	OS9	0.158	0.490594
SYS1	0.00468074	0.112578	0.308	0.162	1	OFT_FB	SYS1	0.146	0.886229
FILIP1L	0.00470126	0.136854	0.6	0.39	1	OFT_FB	FILIP1L	0.21	0.608684
LMAN2L	0.0047147	0.356852	0.338	0.173	1	OFT_FB	LMAN2L	0.165	0.926866
EXOC6B	0.00473288	0.197986	0.662	0.468	1	OFT_FB	EXOC6B	0.194	0.491363
AR	0.00473537	0.218624	0.246	0.122	1	OFT_FB	AR	0.124	0.955071
IQCG	0.00473698	0.160986	0.292	0.165	1	OFT_FB	IQCG	0.127	0.786844
PLA2G6	0.00473856	0.427688	0.338	0.196	1	OFT_FB	PLA2G6	0.142	0.756154
TBC1D23	0.00474236	0.166445	0.462	0.304	1	OFT_FB	TBC1D23	0.158	0.587867
NIP7	0.00476598	0.125538	0.292	0.151	1	OFT_FB	NIP7	0.141	0.907065
DICER1	0.00480272	0.179123	0.446	0.298	1	OFT_FB	DICER1	0.148	0.56595
SPOCK1	0.00481051	0.423156	0.2	0.09	1	OFT_FB	SPOCK1	0.11	1.06963
TOX4	0.00483387	0.222966	0.477	0.294	1	OFT_FB	TOX4	0.183	0.67967
ZNF609	0.00484616	0.177459	0.554	0.373	1	OFT_FB	ZNF609	0.181	0.558229
DSEL	0.00485581	0.243503	0.415	0.259	1	OFT_FB	DSEL	0.156	0.659658
EPC1	0.00487418	0.171518	0.631	0.462	1	OFT_FB	EPC1	0.169	0.441456
RNF169	0.00487792	0.196585	0.415	0.256	1	OFT_FB	RNF169	0.159	0.675832
IFI6	0.00487852	0.190799	0.4	0.23	1	OFT_FB	IFI6	0.17	0.772338
CARMIL1	0.00492077	0.145505	0.415	0.237	1	OFT_FB	CARMIL1	0.178	0.782705
THRAP3	0.00493716	0.119295	0.631	0.462	1	OFT_FB	THRAP3	0.169	0.441456
PGLS	0.00493926	0.176028	0.708	0.476	1	OFT_FB	PGLS	0.232	0.562931
TMEM9B	0.00495307	0.240748	0.415	0.251	1	OFT_FB	TMEM9B	0.164	0.703198
GPBP1	0.0049604	0.19098	0.754	0.506	1	OFT_FB	GPBP1	0.248	0.56611
PHETA2	0.00496071	0.13054	0.185	0.086	1	OFT_FB	PHETA2	0.099	1.0216
TMEM216	0.00496267	0.105907	0.246	0.133	1	OFT_FB	TMEM216	0.113	0.839679
EDEM3	0.00497883	0.181296	0.369	0.228	1	OFT_FB	EDEM3	0.141	0.671009
NIPA2	0.00500874	0.334359	0.4	0.265	1	OFT_FB	NIPA2	0.135	0.576018
CTSC	0.00502514	0.198092	0.477	0.336	1	OFT_FB	CTSC	0.141	0.493028
CSTF1	0.00502674	0.105321	0.262	0.122	1	OFT_FB	CSTF1	0.14	1.0425
CLSTN2	0.00506617	0.209903	0.215	0.076	1	OFT_FB	CLSTN2	0.139	1.38647
EMID1	0.00507472	0.111738	0.185	0.076	1	OFT_FB	EMID1	0.109	1.18012
GGA3	0.00508963	0.126992	0.2	0.123	1	OFT_FB	GGA3	0.077	0.658562
ENTPD1-AS1	0.00510193	0.119125	0.446	0.273	1	OFT_FB	ENTPD1-AS1	0.173	0.688036
NABP1	0.00511168	0.179217	0.323	0.181	1	OFT_FB	NABP1	0.142	0.801624
ERGIC2	0.00517925	0.255057	0.585	0.401	1	OFT_FB	ERGIC2	0.184	0.533642
CDK10	0.00518251	0.178861	0.338	0.23	1	OFT_FB	CDK10	0.108	0.535865
NAA16	0.00519193	0.180754	0.415	0.259	1	OFT_FB	NAA16	0.156	0.659658
CCBE1	0.00523674	0.175342	0.185	0.081	1	OFT_FB	CCBE1	0.104	1.09868
ZNF844	0.00525351	0.162799	0.323	0.198	1	OFT_FB	ZNF844	0.125	0.678676
EFNA2	0.00526919	0.10574	0.2	0.09	1	OFT_FB	EFNA2	0.11	1.06963
PCDHB14	0.00527528	0.114772	0.123	0.059	1	OFT_FB	PCDHB14	0.064	0.945743
TBC1D14	0.00529866	0.117154	0.262	0.148	1	OFT_FB	TBC1D14	0.114	0.783296
C1GALT1	0.00529912	0.367925	0.338	0.199	1	OFT_FB	C1GALT1	0.139	0.735306
KMT2A	0.00529939	0.1527	0.554	0.4	1	OFT_FB	KMT2A	0.154	0.459974
SLC30A5	0.00533836	0.136191	0.415	0.263	1	OFT_FB	SLC30A5	0.152	0.638371
AP000442.1	0.00535651	0.464491	0.215	0.108	1	OFT_FB	AP000442.1	0.107	0.930551
MORF4L1	0.00536085	0.381546	0.938	0.731	1	OFT_FB	MORF4L1	0.207	0.355371
HTATSF1	0.00536501	0.18399	0.492	0.321	1	OFT_FB	HTATSF1	0.171	0.600706
BTG2	0.00538284	0.473366	0.538	0.375	1	OFT_FB	BTG2	0.163	0.509205
KRTCAP2	0.00541441	0.103417	0.185	0.118	1	OFT_FB	KRTCAP2	0.067	0.606939
NUCKS1	0.00543653	0.170609	0.877	0.645	1	OFT_FB	NUCKS1	0.232	0.437381
MIER1	0.0054533	0.131788	0.492	0.336	1	OFT_FB	MIER1	0.156	0.536784
INTS12	0.00548814	0.315685	0.323	0.205	1	OFT_FB	INTS12	0.118	0.630945
DYNC2H1	0.00552518	0.104004	0.431	0.284	1	OFT_FB	DYNC2H1	0.147	0.584797
B3GLCT	0.00555718	0.336929	0.338	0.222	1	OFT_FB	B3GLCT	0.116	0.584753
VSTM2L	0.00556596	0.185941	0.123	0.042	1	OFT_FB	VSTM2L	0.081	1.35314
XKR6	0.00561233	0.201323	0.292	0.168	1	OFT_FB	XKR6	0.124	0.762335
TOPORS	0.00562907	0.401427	0.385	0.24	1	OFT_FB	TOPORS	0.145	0.659711
JDP2	0.00564422	0.17708	0.292	0.176	1	OFT_FB	JDP2	0.116	0.698945
WFDC21P	0.00565249	0.102096	0.062	0.007	1	OFT_FB	WFDC21P	0.055	2.07594
REV3L	0.00565736	0.200304	0.631	0.454	1	OFT_FB	REV3L	0.177	0.466113
MPIG6B	0.00566775	0.30099	0.092	0.032	1	OFT_FB	MPIG6B	0.06	1.27807
COL9A3	0.0056699	0.41638	0.431	0.264	1	OFT_FB	COL9A3	0.167	0.686401
CERS1	0.00570664	0.120266	0.185	0.076	1	OFT_FB	CERS1	0.109	1.18012
ATP6V0A1	0.00571817	0.21742	0.354	0.226	1	OFT_FB	ATP6V0A1	0.128	0.624935
SOCS4	0.00574759	0.111172	0.215	0.13	1	OFT_FB	SOCS4	0.085	0.684105
ARF6	0.00574985	0.170531	0.6	0.379	1	OFT_FB	ARF6	0.221	0.648903
RAB1A	0.00575402	0.235542	0.831	0.563	1	OFT_FB	RAB1A	0.268	0.55349
OXR1	0.0057903	0.291127	0.569	0.398	1	OFT_FB	OXR1	0.171	0.504889
PPP1R11	0.00580329	0.14616	0.446	0.261	1	OFT_FB	PPP1R11	0.185	0.750523
RPTOR	0.005823	0.263617	0.385	0.254	1	OFT_FB	RPTOR	0.131	0.581132
METTL6	0.00582371	0.168478	0.277	0.151	1	OFT_FB	METTL6	0.126	0.833593
TRAM2-AS1	0.00583616	0.109366	0.123	0.053	1	OFT_FB	TRAM2-AS1	0.07	1.07679
SRRM2	0.00584868	0.120288	0.754	0.547	1	OFT_FB	SRRM2	0.207	0.455824
ITGA9-AS1	0.00587874	0.171797	0.323	0.192	1	OFT_FB	ITGA9-AS1	0.131	0.720883
MIR181A2HG	0.00588739	0.128954	0.292	0.174	1	OFT_FB	MIR181A2HG	0.118	0.714533
ALG5	0.00589332	0.120091	0.4	0.266	1	OFT_FB	ALG5	0.134	0.570783
ZNF561	0.00590026	0.125084	0.292	0.182	1	OFT_FB	ZNF561	0.11	0.653166
LUC7L2	0.00590283	0.175921	0.723	0.506	1	OFT_FB	LUC7L2	0.217	0.506359
ALMS1	0.00592364	0.116001	0.369	0.246	1	OFT_FB	ALMS1	0.123	0.565869
PANX1	0.0059255	0.162067	0.231	0.109	1	OFT_FB	PANX1	0.122	1.01745
GABPB1-AS1	0.0059281	0.257919	0.385	0.239	1	OFT_FB	GABPB1-AS1	0.146	0.665491
PSEN1	0.00593052	0.161644	0.462	0.291	1	OFT_FB	PSEN1	0.171	0.648848
NLGN2	0.00596088	0.129325	0.231	0.11	1	OFT_FB	NLGN2	0.121	1.00539
PLOD1	0.00596823	0.111813	0.523	0.346	1	OFT_FB	PLOD1	0.177	0.582122
AC083870.1	0.00597308	0.217608	0.4	0.241	1	OFT_FB	AC083870.1	0.159	0.707711
AC007938.3	0.00597677	0.136842	0.077	0.024	1	OFT_FB	AC007938.3	0.053	1.35287
SPDYE21	0.00597715	0.121244	0.246	0.104	1	OFT_FB	SPDYE21	0.142	1.1664
PDE1A	0.00603907	0.418944	0.292	0.171	1	OFT_FB	PDE1A	0.121	0.738236
SMPD1	0.00604069	0.12599	0.308	0.162	1	OFT_FB	SMPD1	0.146	0.886229
HPCA	0.00604272	0.119408	0.062	0.007	1	OFT_FB	HPCA	0.055	2.07594
SLX4IP	0.00605127	0.243782	0.323	0.185	1	OFT_FB	SLX4IP	0.138	0.771738
AK6	0.0060657	0.11382	0.446	0.264	1	OFT_FB	AK6	0.182	0.734646
BLOC1S2	0.00606633	0.126382	0.354	0.209	1	OFT_FB	BLOC1S2	0.145	0.732743
MFSD4B	0.00607151	0.184979	0.338	0.218	1	OFT_FB	MFSD4B	0.12	0.609833
IFRD1	0.00607466	0.134144	0.554	0.372	1	OFT_FB	IFRD1	0.182	0.561999
INO80	0.00609401	0.360876	0.446	0.263	1	OFT_FB	INO80	0.183	0.739919
ESRRG	0.00610022	0.168631	0.446	0.232	1	OFT_FB	ESRRG	0.214	0.913744
ARL6IP5	0.00612685	0.251664	0.677	0.421	1	OFT_FB	ARL6IP5	0.256	0.672496
TMTC2	0.00613567	0.348846	0.477	0.344	1	OFT_FB	TMTC2	0.133	0.46006
DYNC2LI1	0.00614541	0.149688	0.338	0.223	1	OFT_FB	DYNC2LI1	0.115	0.578551
DAB1	0.00616423	0.168031	0.215	0.132	1	OFT_FB	DAB1	0.083	0.663656
AC068587.4	0.00618396	0.113548	0.338	0.194	1	OFT_FB	AC068587.4	0.144	0.770223
SPCS2	0.00620946	0.186188	0.8	0.511	1	OFT_FB	SPCS2	0.289	0.636539
HOXA2	0.00623242	0.125923	0.077	0.017	1	OFT_FB	HOXA2	0.06	1.68434
TBL2	0.00625122	0.270861	0.308	0.159	1	OFT_FB	TBL2	0.149	0.9116
ZC3H13	0.00628044	0.105443	0.508	0.353	1	OFT_FB	ZC3H13	0.155	0.512862
FOXO1	0.00628292	0.111234	0.431	0.278	1	OFT_FB	FOXO1	0.153	0.614534
GOSR1	0.00631796	0.305349	0.431	0.279	1	OFT_FB	GOSR1	0.152	0.609535
SPANXA2-OT1	0.00631979	0.120033	0.077	0.032	1	OFT_FB	SPANXA2-OT1	0.045	1.04883
MYL6B	0.00634919	0.120662	0.723	0.487	1	OFT_FB	MYL6B	0.236	0.560473
VGLL3	0.00635091	0.144027	0.231	0.093	1	OFT_FB	VGLL3	0.138	1.22558
TTLL3	0.00635481	0.125179	0.323	0.174	1	OFT_FB	TTLL3	0.149	0.855462
RELN	0.00638464	0.138226	0.308	0.139	1	OFT_FB	RELN	0.169	1.09319
CABIN1	0.00638709	0.340288	0.385	0.259	1	OFT_FB	CABIN1	0.126	0.554074
VSTM4	0.00640788	0.122408	0.262	0.129	1	OFT_FB	VSTM4	0.133	0.968009
EFCAB6	0.00640827	0.107904	0.077	0.031	1	OFT_FB	EFCAB6	0.046	1.08352
NIPBL-DT	0.00642708	0.109236	0.215	0.106	1	OFT_FB	NIPBL-DT	0.109	0.955192
APPBP2	0.00643475	0.166956	0.508	0.336	1	OFT_FB	APPBP2	0.172	0.58204
SENP6	0.00644492	0.142254	0.677	0.479	1	OFT_FB	SENP6	0.198	0.49039
GTDC1	0.00649322	0.192382	0.508	0.358	1	OFT_FB	GTDC1	0.15	0.493132
AL391097.2	0.00649786	0.136144	0.077	0.012	1	OFT_FB	AL391097.2	0.065	1.97858
POLR2C	0.00651899	0.230385	0.492	0.326	1	OFT_FB	POLR2C	0.166	0.579083
SHPRH	0.00655196	0.269047	0.415	0.314	1	OFT_FB	SHPRH	0.101	0.391362
PDZD8	0.00655999	0.285958	0.385	0.249	1	OFT_FB	PDZD8	0.136	0.608707
CUL1	0.00658273	0.116372	0.508	0.358	1	OFT_FB	CUL1	0.15	0.493132
SLC39A13	0.00660805	0.252622	0.369	0.212	1	OFT_FB	SLC39A13	0.157	0.771366
SLC25A25	0.00661358	0.272497	0.415	0.23	1	OFT_FB	SLC25A25	0.185	0.824164
RAB7A	0.00662137	0.197004	0.8	0.553	1	OFT_FB	RAB7A	0.247	0.524708
HSPA1B	0.00664793	0.623756	0.692	0.496	1	OFT_FB	HSPA1B	0.196	0.472253
INPP5F	0.00666332	0.163821	0.369	0.232	1	OFT_FB	INPP5F	0.137	0.646973
INSIG1	0.00667918	0.240175	0.338	0.191	1	OFT_FB	INSIG1	0.147	0.791586
OSER1	0.00671829	0.242919	0.446	0.252	1	OFT_FB	OSER1	0.194	0.79923
MAP1LC3A	0.00673168	0.108854	0.677	0.449	1	OFT_FB	MAP1LC3A	0.228	0.581711
GOLGA7	0.0067394	0.186773	0.523	0.372	1	OFT_FB	GOLGA7	0.151	0.480455
CARF	0.00676759	0.255715	0.185	0.09	1	OFT_FB	CARF	0.095	0.962765
SENP2	0.00679392	0.115579	0.338	0.222	1	OFT_FB	SENP2	0.116	0.584753
PEAK1	0.00683904	0.281195	0.769	0.516	1	OFT_FB	PEAK1	0.253	0.566471
SRBD1	0.00685046	0.182119	0.369	0.24	1	OFT_FB	SRBD1	0.129	0.600071
SLC38A6	0.00697157	0.186904	0.292	0.143	1	OFT_FB	SLC38A6	0.149	0.980547
AC139795.1	0.00699807	0.115723	0.231	0.119	1	OFT_FB	AC139795.1	0.112	0.901137
PAFAH1B1	0.00700079	0.206093	0.677	0.489	1	OFT_FB	PAFAH1B1	0.188	0.46119
GLO1	0.00707618	0.13103	0.692	0.481	1	OFT_FB	GLO1	0.211	0.515659
PHGDH	0.00712565	0.134858	0.523	0.316	1	OFT_FB	PHGDH	0.207	0.70909
ECD	0.00720231	0.373997	0.4	0.258	1	OFT_FB	ECD	0.142	0.613203
UNK	0.00723146	0.400718	0.4	0.261	1	OFT_FB	UNK	0.139	0.597149
SEC24B	0.00724025	0.213824	0.477	0.346	1	OFT_FB	SEC24B	0.131	0.451934
CMTR2	0.00727298	0.197391	0.277	0.152	1	OFT_FB	CMTR2	0.125	0.824665
IDH1	0.00729122	0.120556	0.385	0.261	1	OFT_FB	IDH1	0.124	0.543391
USP39	0.00732448	0.113469	0.585	0.396	1	OFT_FB	USP39	0.189	0.551296
STX5	0.00736394	0.154808	0.538	0.381	1	OFT_FB	STX5	0.157	0.486901
SEPTIN9	0.00736927	0.274801	0.6	0.418	1	OFT_FB	SEPTIN9	0.182	0.511097
PDS5A	0.00748087	0.211992	0.615	0.407	1	OFT_FB	PDS5A	0.208	0.583693
PLXNA3	0.00748883	0.105595	0.246	0.11	1	OFT_FB	PLXNA3	0.136	1.09246
ERGIC1	0.00752522	0.190046	0.462	0.31	1	OFT_FB	ERGIC1	0.152	0.560568
MRPL18	0.00758919	0.355969	0.631	0.419	1	OFT_FB	MRPL18	0.212	0.579234
ADAMTS3	0.00759338	0.331106	0.246	0.126	1	OFT_FB	ADAMTS3	0.12	0.912035
CUX1	0.00762409	0.215632	0.677	0.521	1	OFT_FB	CUX1	0.156	0.371536
RCOR3	0.00763761	0.280387	0.4	0.299	1	OFT_FB	RCOR3	0.101	0.407901
WDFY2	0.0076412	0.25277	0.508	0.334	1	OFT_FB	WDFY2	0.174	0.590401
KHDRBS1	0.00767416	0.206657	0.831	0.588	1	OFT_FB	KHDRBS1	0.243	0.49189
C20orf194	0.00772727	0.114082	0.569	0.377	1	OFT_FB	C20orf194	0.192	0.581105
NME3	0.00774454	0.227974	0.508	0.332	1	OFT_FB	NME3	0.176	0.598811
TAF3	0.00777118	0.179155	0.369	0.266	1	OFT_FB	TAF3	0.103	0.457386
AP4E1	0.00779399	0.254959	0.231	0.132	1	OFT_FB	AP4E1	0.099	0.762721
LMF1	0.00781676	0.270751	0.292	0.188	1	OFT_FB	LMF1	0.104	0.608795
NFATC2	0.00783146	0.409493	0.338	0.225	1	OFT_FB	NFATC2	0.113	0.566225
SRPK2	0.00786156	0.345747	0.723	0.489	1	OFT_FB	SRPK2	0.234	0.55468
MINDY3	0.00786669	0.191201	0.4	0.263	1	OFT_FB	MINDY3	0.137	0.586545
FBLN7	0.00787941	0.107859	0.231	0.106	1	OFT_FB	FBLN7	0.125	1.05426
KLF3-AS1	0.0078912	0.196983	0.308	0.173	1	OFT_FB	KLF3-AS1	0.135	0.796845
SFT2D1	0.00795673	0.152331	0.477	0.34	1	OFT_FB	SFT2D1	0.137	0.47645
HOMER1	0.00798612	0.190958	0.462	0.29	1	OFT_FB	HOMER1	0.172	0.653647
AASDH	0.00799677	0.215167	0.323	0.201	1	OFT_FB	AASDH	0.122	0.658026
ZBED3	0.0080331	0.230978	0.308	0.173	1	OFT_FB	ZBED3	0.135	0.796845
TM9SF4	0.00804929	0.206425	0.385	0.249	1	OFT_FB	TM9SF4	0.136	0.608707
FUCA1	0.00806133	0.1195	0.215	0.11	1	OFT_FB	FUCA1	0.105	0.906324
PRPF40B	0.00807019	0.29146	0.323	0.198	1	OFT_FB	PRPF40B	0.125	0.678676
DENND5A	0.00807132	0.231676	0.646	0.468	1	OFT_FB	DENND5A	0.178	0.456602
AC007193.2	0.00810939	0.119948	0.108	0.048	1	OFT_FB	AC007193.2	0.06	1.02339
KRAS	0.00814231	0.167564	0.569	0.38	1	OFT_FB	KRAS	0.189	0.569967
TUG1	0.00820826	0.238659	0.508	0.364	1	OFT_FB	TUG1	0.144	0.469806
PPIC	0.00821563	0.192385	0.708	0.45	1	OFT_FB	PPIC	0.258	0.642236
TDG	0.00822789	0.182582	0.369	0.253	1	OFT_FB	TDG	0.116	0.526966
AC092902.4	0.00823148	0.122768	0.138	0.039	1	OFT_FB	AC092902.4	0.099	1.59276
GTF2B	0.00826127	0.303853	0.446	0.271	1	OFT_FB	GTF2B	0.175	0.698265
ACACA	0.00828186	0.112941	0.446	0.294	1	OFT_FB	ACACA	0.152	0.584803
DBF4	0.00831525	0.12162	0.292	0.174	1	OFT_FB	DBF4	0.118	0.714533
SCD5	0.00831544	0.100488	0.246	0.168	1	OFT_FB	SCD5	0.078	0.524017
ARSJ	0.00832238	0.382147	0.2	0.101	1	OFT_FB	ARSJ	0.099	0.919211
TMEM214	0.00832963	0.250133	0.308	0.188	1	OFT_FB	TMEM214	0.12	0.683249
PLEKHM3	0.00835354	0.295738	0.308	0.172	1	OFT_FB	PLEKHM3	0.136	0.804746
DACT3-AS1	0.00836854	0.100736	0.108	0.054	1	OFT_FB	DACT3-AS1	0.054	0.881602
SKI	0.00837154	0.191535	0.492	0.328	1	OFT_FB	SKI	0.164	0.570523
NBEAL1	0.00839391	0.126677	0.538	0.38	1	OFT_FB	NBEAL1	0.158	0.490594
EMC1-AS1	0.00839599	0.203728	0.354	0.201	1	OFT_FB	EMC1-AS1	0.153	0.786405
TOB1	0.00843911	0.367368	0.415	0.254	1	OFT_FB	TOB1	0.161	0.686716
BHLHB9	0.00847247	0.145946	0.246	0.137	1	OFT_FB	BHLHB9	0.109	0.799906
RB1CC1	0.00847514	0.224667	0.554	0.394	1	OFT_FB	RB1CC1	0.16	0.481238
PDS5B	0.00852434	0.252094	0.646	0.454	1	OFT_FB	PDS5B	0.192	0.499479
AL139317.5	0.00854174	0.410439	0.354	0.219	1	OFT_FB	AL139317.5	0.135	0.668355
FAM155A	0.00855445	0.58043	0.385	0.238	1	OFT_FB	FAM155A	0.147	0.671294
LAMTOR1	0.00856607	0.186342	0.738	0.49	1	OFT_FB	LAMTOR1	0.248	0.581014
ADAMTS14	0.00860569	0.105567	0.138	0.06	1	OFT_FB	ADAMTS14	0.078	1.07907
CHST10	0.00862525	0.117122	0.215	0.092	1	OFT_FB	CHST10	0.123	1.14058
DKK1	0.00863508	0.146736	0.108	0.036	1	OFT_FB	DKK1	0.072	1.35715
GORASP2	0.00865445	0.193058	0.508	0.355	1	OFT_FB	GORASP2	0.153	0.504938
SGO1-AS1	0.00868354	0.287373	0.215	0.11	1	OFT_FB	SGO1-AS1	0.105	0.906324
NTNG1	0.00868598	0.31293	0.246	0.131	1	OFT_FB	NTNG1	0.115	0.859985
IMPDH2	0.00869296	0.209555	0.677	0.478	1	OFT_FB	IMPDH2	0.199	0.493342
NEDD4L	0.00869712	0.109788	0.431	0.299	1	OFT_FB	NEDD4L	0.132	0.513031
MED30	0.00871376	0.180297	0.462	0.29	1	OFT_FB	MED30	0.172	0.653647
ZNF682	0.00871481	0.112134	0.262	0.146	1	OFT_FB	ZNF682	0.116	0.801662
AC013287.1	0.0087256	0.125906	0.108	0.047	1	OFT_FB	AC013287.1	0.061	1.04843
RETREG3	0.00873452	0.103629	0.292	0.181	1	OFT_FB	RETREG3	0.111	0.660696
WTAP	0.0087629	0.210404	0.677	0.474	1	OFT_FB	WTAP	0.203	0.505214
SPCS1	0.00876571	0.109638	0.738	0.543	1	OFT_FB	SPCS1	0.195	0.43569
SLC30A7	0.00883198	0.152556	0.4	0.254	1	OFT_FB	SLC30A7	0.146	0.634889
HSP90B1	0.00899838	0.234297	0.862	0.624	1	OFT_FB	HSP90B1	0.238	0.459783
HMCN2	0.00900226	0.124325	0.108	0.038	1	OFT_FB	HMCN2	0.07	1.29588
CLK4	0.0090424	0.145922	0.385	0.275	1	OFT_FB	CLK4	0.11	0.470748
OGA	0.0090747	0.211326	0.646	0.444	1	OFT_FB	OGA	0.202	0.530905
TBC1D8B	0.00917941	0.114547	0.2	0.108	1	OFT_FB	TBC1D8B	0.092	0.831062
SLC35E3	0.00922877	0.285369	0.292	0.165	1	OFT_FB	SLC35E3	0.127	0.786844
KDM4A	0.00923201	0.126399	0.277	0.165	1	OFT_FB	KDM4A	0.112	0.713371
PALM	0.0092446	0.191461	0.385	0.268	1	OFT_FB	PALM	0.117	0.506613
AL161772.1	0.00924647	0.127211	0.185	0.072	1	OFT_FB	AL161772.1	0.113	1.24875
RUFY3	0.00927951	0.278556	0.508	0.337	1	OFT_FB	RUFY3	0.171	0.577878
COPS8	0.00928238	0.167898	0.554	0.424	1	OFT_FB	COPS8	0.13	0.377923
HNRNPA1	0.00930651	0.304643	0.938	0.739	1	OFT_FB	HNRNPA1	0.199	0.339881
GPR180	0.00933206	0.279525	0.277	0.172	1	OFT_FB	GPR180	0.105	0.656819
PNPLA8	0.00933554	0.100465	0.477	0.35	1	OFT_FB	PNPLA8	0.127	0.435819
FAM13A	0.00934448	0.414141	0.569	0.392	1	OFT_FB	FAM13A	0.177	0.526257
SRSF7	0.00935461	0.28977	0.815	0.585	1	OFT_FB	SRSF7	0.23	0.471436
KIF9-AS1	0.00935874	0.228444	0.323	0.2	1	OFT_FB	KIF9-AS1	0.123	0.664877
VKORC1L1	0.00939542	0.119328	0.354	0.23	1	OFT_FB	VKORC1L1	0.124	0.600697
DNMT3A	0.00945436	0.118314	0.477	0.316	1	OFT_FB	DNMT3A	0.161	0.578902
RING1	0.00952036	0.171183	0.354	0.245	1	OFT_FB	RING1	0.109	0.51327
SCFD2	0.00959206	0.125828	0.369	0.248	1	OFT_FB	SCFD2	0.121	0.554647
COX10-AS1	0.0096089	0.194014	0.185	0.107	1	OFT_FB	COX10-AS1	0.078	0.736468
TCEAL9	0.00964815	0.115754	0.846	0.595	1	OFT_FB	TCEAL9	0.251	0.500605
FRMPD4	0.00965078	0.420316	0.138	0.054	1	OFT_FB	FRMPD4	0.084	1.20816
AC020916.1	0.00967331	0.19367	0.369	0.195	1	OFT_FB	AC020916.1	0.174	0.886248
CREBL2	0.00974655	0.14545	0.262	0.138	1	OFT_FB	CREBL2	0.124	0.877561
SH3YL1	0.0097689	0.22912	0.308	0.195	1	OFT_FB	SH3YL1	0.113	0.63315
PRDM2	0.00982382	0.255799	0.523	0.348	1	OFT_FB	PRDM2	0.175	0.574042
LMNA	0.00989807	0.290696	0.831	0.521	1	OFT_FB	LMNA	0.31	0.663293
RDH10-AS1	0.00989967	0.138129	0.169	0.063	1	OFT_FB	RDH10-AS1	0.106	1.29281
FAM32A	0.00990798	0.325871	0.523	0.342	1	OFT_FB	FAM32A	0.181	0.59842
USPL1	0.00991253	0.548695	0.369	0.251	1	OFT_FB	USPL1	0.118	0.537974
IFT172	0.0099207	0.105212	0.262	0.172	1	OFT_FB	IFT172	0.09	0.579403
SOWAHC	0.00997178	0.160206	0.231	0.115	1	OFT_FB	SOWAHC	0.116	0.946544
IQCE	0.00997463	0.106175	0.169	0.087	1	OFT_FB	IQCE	0.082	0.883215
TXLNG	0.00998384	0.362361	0.308	0.163	1	OFT_FB	TXLNG	0.145	0.877871
SCN7A	2.29464e-48	2.66826	0.909	0.176	1.3342e-43	Int_FB	SCN7A	0.733	2.30414
C71	2.85535e-43	2.58998	0.889	0.238	1.66022e-38	Int_FB	C7	0.651	1.85756
DCN1	7.7563e-43	2.76155	0.96	0.318	4.50982e-38	Int_FB	DCN	0.642	1.56399
TCF21	3.18327e-39	1.99127	0.869	0.185	1.85088e-34	Int_FB	TCF21	0.684	2.17181
FREM1	8.88665e-39	2.4884	0.859	0.205	5.16706e-34	Int_FB	FREM1	0.654	2.01451
ABCA9	1.89991e-38	2.08957	0.667	0.096	1.10468e-33	Int_FB	ABCA9	0.571	2.67393
ADAMTS19	2.57852e-38	2.23597	0.828	0.179	1.49925e-33	Int_FB	ADAMTS19	0.649	2.14797
EGFEM1P	6.27845e-38	2.31632	0.859	0.227	3.65054e-33	Int_FB	EGFEM1P	0.632	1.87402
LUM1	6.73881e-37	2.56234	0.869	0.243	3.91822e-32	Int_FB	LUM	0.626	1.79632
COL24A1	6.09779e-36	1.96882	0.707	0.116	3.5455e-31	Int_FB	COL24A1	0.591	2.5076
ABCA8	3.07039e-35	2.03617	0.838	0.265	1.78525e-30	Int_FB	ABCA8	0.573	1.62427
EBF21	5.53463e-34	2.10302	0.788	0.19	3.21805e-29	Int_FB	EBF2	0.598	1.99584
COL6A11	5.57953e-33	1.83999	0.96	0.488	3.24416e-28	Int_FB	COL6A1	0.472	0.961697
COL6A61	5.14031e-32	1.6008	0.838	0.218	2.98878e-27	Int_FB	COL6A6	0.62	1.89456
COL9A1	7.9317e-32	1.47565	0.758	0.175	4.61181e-27	Int_FB	COL9A1	0.583	2.05298
BICC11	6.9046e-31	1.49465	0.869	0.36	4.01461e-26	Int_FB	BICC1	0.509	1.24811
COL6A21	2.19444e-30	1.58406	0.97	0.58	1.27593e-25	Int_FB	COL6A2	0.39	0.731969
ROBO2	3.80111e-30	1.93429	0.707	0.176	2.21012e-25	Int_FB	ROBO2	0.531	1.94609
COL6A3	7.88033e-30	1.83632	0.889	0.335	4.58194e-25	Int_FB	COL6A3	0.554	1.38146
PTN1	6.91158e-29	1.85872	0.96	0.412	4.01867e-24	Int_FB	PTN	0.548	1.20055
HHIP	1.04675e-28	1.37793	0.626	0.128	6.08622e-24	Int_FB	HHIP	0.498	2.20353
DPP10	1.16437e-28	1.57457	0.616	0.123	6.77009e-24	Int_FB	DPP10	0.493	2.23387
CCDC102B	3.9194e-28	1.7741	0.737	0.207	2.2789e-23	Int_FB	CCDC102B	0.53	1.78294
MMP21	7.76908e-28	1.5927	0.899	0.43	4.51726e-23	Int_FB	MMP2	0.469	1.04661
NRK1	1.2885e-27	1.52051	0.687	0.173	7.49187e-23	Int_FB	NRK	0.514	1.92873
TARID	1.50333e-27	1.05551	0.525	0.083	8.74095e-23	Int_FB	TARID	0.442	2.52294
ADGRB31	2.37126e-27	1.62982	0.818	0.319	1.37874e-22	Int_FB	ADGRB3	0.499	1.33128
COL21A11	2.6257e-27	1.91414	0.818	0.3	1.52668e-22	Int_FB	COL21A1	0.518	1.41707
GPC31	4.12181e-27	1.64541	0.869	0.277	2.39659e-22	Int_FB	GPC3	0.592	1.61447
ADAMTSL3	9.84048e-27	1.66757	0.758	0.251	5.72165e-22	Int_FB	ADAMTSL3	0.507	1.55669
PCDH181	1.79833e-26	1.15908	0.707	0.169	1.04562e-21	Int_FB	PCDH18	0.538	2.0014
COL12A11	2.00093e-26	1.88824	0.707	0.235	1.16342e-21	Int_FB	COL12A1	0.472	1.5488
COL1A11	3.00862e-26	1.24896	0.99	0.596	1.74933e-21	Int_FB	COL1A1	0.394	0.722516
SPON21	3.19265e-26	1.44473	0.778	0.224	1.85633e-21	Int_FB	SPON2	0.554	1.75125
TBX20	4.7493e-26	1.56393	0.859	0.328	2.76143e-21	Int_FB	TBX20	0.531	1.36207
TGFBI	8.89659e-26	1.36264	0.758	0.249	5.17283e-21	Int_FB	TGFBI	0.509	1.56778
PID11	2.11812e-25	1.30035	0.596	0.125	1.23156e-20	Int_FB	PID1	0.471	2.16552
TRIL	2.53011e-25	0.790414	0.556	0.126	1.47111e-20	Int_FB	TRIL	0.43	2.05638
ALDH1A2	4.42696e-25	1.28387	0.758	0.242	2.57401e-20	Int_FB	ALDH1A2	0.516	1.60729
PCDH91	6.75362e-25	1.56177	0.879	0.342	3.92682e-20	Int_FB	PCDH9	0.537	1.33636
NDST4	1.04828e-24	0.966103	0.394	0.027	6.09512e-20	Int_FB	NDST4	0.367	3.44519
COL15A1	2.60571e-24	1.01567	0.778	0.25	1.51506e-19	Int_FB	COL15A1	0.528	1.59931
[truncated: 47,601 more rows]

## Sheet: Supplementary Table 3
	p_val	avg_log2FC	pct.1	pct.2	p_val_adj	cluster	gene	pct.diff	log.pct.diff
MYH7	6.35349e-258	1.07314	0.919	0.646	2.16069e-253	vCM_5	MYH7	0.273	0.501918
NAV1	4.42347e-223	1.27861	0.598	0.285	1.50434e-218	vCM_5	NAV1	0.313	1.0431
NLGN1	1.01101e-183	1.25438	0.377	0.136	3.43824e-179	vCM_5	NLGN1	0.241	1.40574
PCDH7	9.20435e-177	1.30797	0.499	0.234	3.13022e-172	vCM_5	PCDH7	0.265	1.06047
C15orf41	3.11213e-154	0.813437	0.35	0.13	1.05837e-149	vCM_5	C15orf41	0.22	1.36193
FRMD5	2.30537e-152	0.995462	0.385	0.157	7.84009e-148	vCM_5	FRMD5	0.228	1.2415
MARCHF11	4.5347e-150	0.611434	0.215	0.057	1.54216e-145	vCM_5	MARCHF11	0.158	1.74617
HEY2	3.27523e-148	0.596686	0.404	0.156	1.11384e-143	vCM_5	HEY2	0.248	1.31792
PHACTR1	1.83789e-146	0.993524	0.335	0.126	6.2503e-142	vCM_5	PHACTR1	0.209	1.34234
FGF18	5.78356e-133	0.496229	0.285	0.098	1.96687e-128	vCM_5	FGF18	0.187	1.44883
PLCXD3	1.66872e-128	1.02137	0.469	0.239	5.67498e-124	vCM_5	PLCXD3	0.23	0.943599
PDK4	5.53908e-126	0.650353	0.215	0.065	1.88373e-121	vCM_5	PDK4	0.15	1.58367
LBH	3.14731e-124	0.596526	0.547	0.28	1.07034e-119	vCM_5	LBH	0.267	0.941384
FHL2	8.0959e-121	0.800568	0.766	0.564	2.75325e-116	vCM_5	FHL2	0.202	0.43494
SORCS3	3.16286e-119	0.605613	0.109	0.02	1.07563e-114	vCM_5	SORCS3	0.089	1.9843
SIPA1L1	2.60463e-118	0.847115	0.366	0.159	8.85781e-114	vCM_5	SIPA1L1	0.207	1.15323
NIBAN1	1.66174e-114	0.62168	0.197	0.059	5.65125e-110	vCM_5	NIBAN1	0.138	1.58356
FGF12	5.64927e-113	0.839953	0.877	0.666	1.9212e-108	vCM_5	FGF12	0.211	0.39186
MYL2	2.59002e-112	0.4149	0.929	0.695	8.80814e-108	vCM_5	MYL2	0.234	0.41345
IPO9-AS1	5.12882e-107	0.766168	0.27	0.102	1.74421e-102	vCM_5	IPO9-AS1	0.168	1.32115
SORBS2	4.42034e-106	0.805561	0.864	0.654	1.50327e-101	vCM_5	SORBS2	0.21	0.396397
RIPOR2	8.28763e-105	0.480368	0.152	0.04	2.81846e-100	vCM_5	RIPOR2	0.112	1.69398
TOX	5.05324e-104	0.492794	0.125	0.029	1.71851e-99	vCM_5	TOX	0.096	1.78876
LPL	8.93973e-104	0.489794	0.246	0.09	3.04022e-99	vCM_5	LPL	0.156	1.35526
MEIS2	3.84616e-98	0.86377	0.558	0.347	1.308e-93	vCM_5	MEIS2	0.211	0.669815
MASP1	1.83201e-96	0.413341	0.276	0.109	6.2303e-92	vCM_5	MASP1	0.167	1.26434
CTNNA3	1.84408e-95	0.983321	0.614	0.428	6.27133e-91	vCM_5	CTNNA3	0.186	0.510516
SLC8A1	1.24233e-94	0.953707	0.803	0.634	4.22493e-90	vCM_5	SLC8A1	0.169	0.336148
PRDM16	9.0557e-91	0.415938	0.235	0.087	3.07966e-86	vCM_5	PRDM16	0.148	1.33582
NAV3	1.69078e-90	0.76186	0.231	0.089	5.75e-86	vCM_5	NAV3	0.142	1.28267
TMEM65	2.03717e-90	0.684924	0.539	0.333	6.92802e-86	vCM_5	TMEM65	0.206	0.678438
S100A4	2.96316e-90	0.337649	0.389	0.183	1.00771e-85	vCM_5	S100A4	0.206	1.0474
HECW2	5.06732e-90	0.680377	0.273	0.115	1.72329e-85	vCM_5	HECW2	0.158	1.17822
TNNI3K	9.78927e-90	0.925983	0.473	0.284	3.32914e-85	vCM_5	TNNI3K	0.189	0.716013
SLC27A6	1.10049e-88	0.709497	0.341	0.164	3.74253e-84	vCM_5	SLC27A6	0.177	1.01196
KCNQ5	2.05678e-88	0.751292	0.465	0.256	6.99468e-84	vCM_5	KCNQ5	0.209	0.83626
VWC2	6.78413e-85	0.403801	0.138	0.039	2.30715e-80	vCM_5	VWC2	0.099	1.59276
LCLAT1	9.53788e-85	0.648931	0.267	0.116	3.24364e-80	vCM_5	LCLAT1	0.151	1.13583
DLC1	6.4919e-83	0.855199	0.524	0.338	2.20777e-78	vCM_5	DLC1	0.186	0.617607
TRDN-AS1	7.22467e-83	0.578019	0.451	0.248	2.45696e-78	vCM_5	TRDN-AS1	0.203	0.837147
INPP4B	2.44139e-82	0.750985	0.483	0.284	8.3027e-78	vCM_5	INPP4B	0.199	0.745571
NPNT	1.02616e-79	0.546972	0.266	0.118	3.48976e-75	vCM_5	NPNT	0.148	1.10791
MARCHF11-AS1	1.06708e-79	0.284969	0.182	0.063	3.62891e-75	vCM_5	MARCHF11-AS1	0.119	1.3939
MAOB	2.20243e-79	0.302741	0.207	0.078	7.49003e-75	vCM_5	MAOB	0.129	1.30114
MYL3	4.05935e-78	0.384486	0.976	0.884	1.3805e-73	vCM_5	MYL3	0.092	0.141298
STK39	2.84133e-77	0.710326	0.491	0.304	9.66279e-73	vCM_5	STK39	0.187	0.673873
ATP1A3	5.76409e-77	0.310171	0.216	0.084	1.96025e-72	vCM_5	ATP1A3	0.132	1.26469
GPRIN3	1.05622e-76	0.578547	0.323	0.162	3.59198e-72	vCM_5	GPRIN3	0.161	0.952704
CGNL1	5.6528e-76	0.636645	0.292	0.14	1.9224e-71	vCM_5	CGNL1	0.152	1.0091
PRRX1	1.68411e-75	0.373512	0.164	0.056	5.72734e-71	vCM_5	PRRX1	0.108	1.39718
PPP1R12B	8.79799e-73	0.828706	0.671	0.498	2.99202e-68	vCM_5	PPP1R12B	0.173	0.422753
IRX4	2.717e-71	0.288673	0.254	0.11	9.23999e-67	vCM_5	IRX4	0.144	1.13684
TENT5A	4.33115e-71	0.69305	0.282	0.137	1.47294e-66	vCM_5	TENT5A	0.145	0.98966
PDLIM5	1.10547e-70	0.545432	0.839	0.658	3.75949e-66	vCM_5	PDLIM5	0.181	0.34587
XPO4	1.31592e-70	0.60518	0.348	0.186	4.47519e-66	vCM_5	XPO4	0.162	0.86877
MYOM1	5.51746e-70	0.584952	0.716	0.513	1.87638e-65	vCM_5	MYOM1	0.203	0.473081
PHLDB2	8.89771e-70	0.417657	0.228	0.098	3.02593e-65	vCM_5	PHLDB2	0.13	1.13919
SMYD1	4.04263e-68	0.513477	0.57	0.384	1.37482e-63	vCM_5	SMYD1	0.186	0.557739
HSDL2	5.45206e-68	0.389485	0.39	0.218	1.85414e-63	vCM_5	HSDL2	0.172	0.810691
CUX2	9.72061e-68	0.374942	0.138	0.045	3.30578e-63	vCM_5	CUX2	0.093	1.42643
KIDINS220	1.33633e-67	0.836521	0.392	0.236	4.54459e-63	vCM_5	KIDINS220	0.156	0.708307
MTUS2	2.51715e-66	0.551653	0.698	0.488	8.56031e-62	vCM_5	MTUS2	0.21	0.507517
CDK6	9.26386e-66	0.62114	0.415	0.248	3.15045e-61	vCM_5	CDK6	0.167	0.71987
CPT1B	7.85519e-65	0.321449	0.394	0.22	2.67139e-60	vCM_5	CPT1B	0.174	0.812449
PSD3	8.41345e-65	0.73731	0.523	0.351	2.86125e-60	vCM_5	PSD3	0.172	0.562006
NREP	2.60679e-64	0.438273	0.813	0.701	8.86517e-60	vCM_5	NREP	0.112	0.211015
PDGFD	4.78222e-64	0.414341	0.243	0.109	1.62634e-59	vCM_5	PDGFD	0.134	1.08753
FBXL7	2.23508e-63	0.692501	0.595	0.418	7.60105e-59	vCM_5	FBXL7	0.177	0.499225
ROR1	3.27393e-63	0.683323	0.403	0.237	1.1134e-58	vCM_5	ROR1	0.166	0.741394
FILIP1	1.3841e-62	0.506643	0.656	0.454	4.70706e-58	vCM_5	FILIP1	0.202	0.521302
ENOX1	4.14952e-62	0.587404	0.25	0.119	1.41117e-57	vCM_5	ENOX1	0.131	1.01057
PAIP2B	4.43672e-62	0.265638	0.344	0.182	1.50884e-57	vCM_5	PAIP2B	0.162	0.882296
HAND1	1.38579e-61	0.28449	0.293	0.143	4.7128e-57	vCM_5	HAND1	0.15	0.985315
GRID1	1.11771e-60	0.317445	0.173	0.068	3.80112e-56	vCM_5	GRID1	0.105	1.22923
SLC1A3	2.41089e-60	0.48789	0.326	0.175	8.19894e-56	vCM_5	SLC1A3	0.151	0.860582
COL21A1	3.03338e-60	0.306146	0.358	0.191	1.03159e-55	vCM_5	COL21A1	0.167	0.872181
SYNDIG1	7.247e-60	0.436796	0.208	0.092	2.46456e-55	vCM_5	SYNDIG1	0.116	1.095
RHOQ	1.39782e-59	0.420229	0.486	0.314	4.75371e-55	vCM_5	RHOQ	0.172	0.61419
GAB1	2.32284e-59	0.652901	0.397	0.243	7.89951e-55	vCM_5	GAB1	0.154	0.685674
FZD1	4.41206e-59	0.335962	0.254	0.124	1.50045e-54	vCM_5	FZD1	0.13	0.97777
FHOD3	8.34508e-58	0.698302	0.536	0.375	2.838e-53	vCM_5	FHOD3	0.161	0.503931
EMILIN2	9.8504e-58	0.419039	0.274	0.141	3.34993e-53	vCM_5	EMILIN2	0.133	0.910891
ERBB4	1.37511e-57	0.664881	0.615	0.449	4.67647e-53	vCM_5	ERBB4	0.166	0.445278
ITSN2	1.53202e-57	0.56874	0.358	0.207	5.2101e-53	vCM_5	ITSN2	0.151	0.761735
PYGL	1.83117e-57	0.313967	0.203	0.09	6.22744e-53	vCM_5	PYGL	0.113	1.09008
LAMA2	5.06883e-57	0.748586	0.506	0.358	1.72381e-52	vCM_5	LAMA2	0.148	0.487552
PKP2	8.14632e-57	0.493454	0.424	0.263	2.7704e-52	vCM_5	PKP2	0.161	0.668596
ASB2	2.05906e-56	0.370034	0.273	0.139	7.00245e-52	vCM_5	ASB2	0.134	0.925027
FBN2	3.17698e-56	0.772801	0.506	0.355	1.08043e-51	vCM_5	FBN2	0.151	0.499358
GAS7	2.15207e-55	0.265128	0.126	0.044	7.31874e-51	vCM_5	GAS7	0.082	1.33095
CKMT2	2.17997e-55	0.420806	0.404	0.245	7.41366e-51	vCM_5	CKMT2	0.159	0.698914
MEF2A	6.72723e-55	0.554423	0.547	0.376	2.2878e-50	vCM_5	MEF2A	0.171	0.528961
ADAMTSL1	8.21559e-55	0.515278	0.235	0.113	2.79396e-50	vCM_5	ADAMTSL1	0.122	0.993534
RBFOX1	3.87134e-54	0.517914	0.317	0.177	1.31656e-49	vCM_5	RBFOX1	0.14	0.805919
QKI	1.30225e-53	0.475598	0.72	0.538	4.4287e-49	vCM_5	QKI	0.182	0.413654
LAMB1	2.09246e-53	0.38268	0.216	0.101	7.11604e-49	vCM_5	LAMB1	0.115	1.0251
CACNA1C	2.27817e-53	0.687043	0.55	0.393	7.74759e-49	vCM_5	CACNA1C	0.157	0.474546
CHN2	4.62525e-53	0.602115	0.273	0.145	1.57295e-48	vCM_5	CHN2	0.128	0.868109
CACNB2	5.43411e-53	0.643776	0.538	0.379	1.84803e-48	vCM_5	CACNB2	0.159	0.494297
LRRC14B	5.62137e-53	0.270583	0.189	0.084	1.91171e-48	vCM_5	LRRC14B	0.105	1.08122
ABHD18	2.3753e-52	0.546639	0.29	0.16	8.07793e-48	vCM_5	ABHD18	0.13	0.819056
C1QTNF1-AS1	2.7722e-52	0.250078	0.131	0.048	9.42768e-48	vCM_5	C1QTNF1-AS1	0.083	1.28009
IL17RD	2.50212e-51	0.266269	0.135	0.051	8.5092e-47	vCM_5	IL17RD	0.084	1.24779
STRIP2	2.58567e-51	0.434596	0.266	0.141	8.79334e-47	vCM_5	STRIP2	0.125	0.869683
DAB1	2.6609e-51	0.548148	0.233	0.117	9.04917e-47	vCM_5	DAB1	0.116	0.93558
ARHGAP29	3.95707e-51	0.440314	0.283	0.152	1.34572e-46	vCM_5	ARHGAP29	0.131	0.854505
GJA1	9.32503e-51	0.47259	0.272	0.145	3.17126e-46	vCM_5	GJA1	0.127	0.863004
SOX6	1.13946e-49	0.636808	0.315	0.183	3.87506e-45	vCM_5	SOX6	0.132	0.751532
TTN	1.36579e-49	0.655794	0.792	0.661	4.64479e-45	vCM_5	TTN	0.131	0.257254
PDZD2	1.58142e-49	0.501456	0.243	0.126	5.37811e-45	vCM_5	PDZD2	0.117	0.895035
LARGE1	1.83222e-49	0.763618	0.377	0.239	6.23101e-45	vCM_5	LARGE1	0.138	0.635979
GLUL	3.6488e-49	0.30872	0.402	0.246	1.24089e-44	vCM_5	GLUL	0.156	0.686285
ANTXR1	3.77627e-49	0.468876	0.222	0.11	1.28423e-44	vCM_5	ANTXR1	0.112	0.950505
RASD1	5.22665e-49	0.367414	0.345	0.199	1.77748e-44	vCM_5	RASD1	0.146	0.764029
SMYD2	1.44311e-48	0.303152	0.461	0.288	4.90772e-44	vCM_5	SMYD2	0.173	0.660235
EGFEM1P	1.50262e-48	0.636142	0.338	0.201	5.11011e-44	vCM_5	EGFEM1P	0.137	0.721573
FAM110B	1.94148e-48	0.47019	0.262	0.14	6.60259e-44	vCM_5	FAM110B	0.122	0.858209
SCUBE3	1.97381e-47	0.299574	0.14	0.057	6.71252e-43	vCM_5	SCUBE3	0.083	1.16153
VPS8	2.21322e-47	0.364734	0.257	0.136	7.52673e-43	vCM_5	VPS8	0.121	0.870419
CAMK2D	3.37789e-47	0.547134	0.579	0.42	1.14875e-42	vCM_5	CAMK2D	0.159	0.45384
LIN9	5.48211e-47	0.255729	0.224	0.111	1.86435e-42	vCM_5	LIN9	0.113	0.95092
RYR2	9.89839e-47	0.564123	0.646	0.496	3.36624e-42	vCM_5	RYR2	0.15	0.374493
MITF	1.00098e-46	0.434205	0.461	0.301	3.40415e-42	vCM_5	MITF	0.16	0.598653
SUPT3H	1.55745e-46	0.496477	0.381	0.239	5.29659e-42	vCM_5	SUPT3H	0.142	0.65081
PALLD	1.85785e-46	0.45234	0.709	0.529	6.31817e-42	vCM_5	PALLD	0.18	0.415639
VEGFA	2.18655e-46	0.353502	0.396	0.244	7.43603e-42	vCM_5	VEGFA	0.152	0.676437
VIPR2	2.56153e-46	0.269052	0.189	0.089	8.71125e-42	vCM_5	VIPR2	0.1	1.00653
SDHA	4.95174e-46	0.307621	0.509	0.345	1.68399e-41	vCM_5	SDHA	0.164	0.547786
RBM20	1.0435e-44	0.582467	0.525	0.38	3.54875e-40	vCM_5	RBM20	0.145	0.455964
TNS1	1.42022e-44	0.33025	0.242	0.128	4.82988e-40	vCM_5	TNS1	0.114	0.868278
OPHN1	1.52103e-44	0.488559	0.19	0.092	5.17272e-40	vCM_5	OPHN1	0.098	0.970731
COBL	2.28783e-44	0.262232	0.337	0.196	7.78044e-40	vCM_5	COBL	0.141	0.752004
SGIP1	2.35861e-44	0.489491	0.284	0.16	8.02115e-40	vCM_5	SGIP1	0.124	0.78992
PLEKHA2	2.3967e-44	0.265146	0.209	0.105	8.1507e-40	vCM_5	PLEKHA2	0.104	0.928696
KIF21A	1.14123e-43	0.372124	0.311	0.182	3.88109e-39	vCM_5	KIF21A	0.129	0.741162
TSPAN5	1.56793e-43	0.362056	0.242	0.13	5.33223e-39	vCM_5	TSPAN5	0.112	0.847535
ANTXR2	1.60711e-43	0.326369	0.229	0.121	5.46547e-39	vCM_5	ANTXR2	0.108	0.866941
PDZRN3	1.77729e-43	0.538817	0.344	0.211	6.0442e-39	vCM_5	PDZRN3	0.133	0.679455
PFKM	1.75405e-42	0.251891	0.398	0.253	5.96517e-38	vCM_5	PFKM	0.145	0.633309
COMTD1	2.17052e-42	0.250867	0.278	0.153	7.3815e-38	vCM_5	COMTD1	0.125	0.820809
CCDC141	2.60862e-42	0.487453	0.435	0.29	8.87138e-38	vCM_5	CCDC141	0.145	0.568685
PIK3R1	2.9188e-42	0.342481	0.337	0.204	9.92624e-38	vCM_5	PIK3R1	0.133	0.697064
PYGB	4.25109e-42	0.375715	0.391	0.252	1.44571e-37	vCM_5	PYGB	0.139	0.613843
PLCL2	1.13982e-41	0.542018	0.376	0.244	3.87629e-37	vCM_5	PLCL2	0.132	0.603576
DMD	1.18064e-41	0.657178	0.539	0.401	4.01512e-37	vCM_5	DMD	0.138	0.417579
BANCR	1.81495e-41	0.295888	0.465	0.303	6.17229e-37	vCM_5	BANCR	0.162	0.601606
TRIQK	2.25413e-41	0.323103	0.26	0.145	7.66584e-37	vCM_5	TRIQK	0.115	0.800291
SPHKAP	2.34379e-41	0.463381	0.427	0.286	7.97076e-37	vCM_5	SPHKAP	0.141	0.561877
ANK3	4.3988e-41	0.610955	0.403	0.27	1.49594e-36	vCM_5	ANK3	0.133	0.560547
ADAMTS6	5.42312e-41	0.574574	0.365	0.234	1.84429e-36	vCM_5	ADAMTS6	0.131	0.619801
SLC4A4	1.77334e-40	0.468385	0.216	0.115	6.03077e-36	vCM_5	SLC4A4	0.101	0.853874
GPI	3.46002e-40	0.286692	0.601	0.436	1.17668e-35	vCM_5	GPI	0.165	0.45404
SLC5A1	7.09571e-40	0.32128	0.19	0.095	2.41311e-35	vCM_5	SLC5A1	0.095	0.928952
KLHL7	1.34733e-39	0.311033	0.323	0.198	4.58201e-35	vCM_5	KLHL7	0.125	0.678676
CNOT11	7.50017e-39	0.287064	0.327	0.201	2.55066e-34	vCM_5	CNOT11	0.126	0.675247
VWA8	1.02881e-38	0.565477	0.319	0.202	3.49878e-34	vCM_5	VWA8	0.117	0.633779
PKIA	1.05967e-38	0.256071	0.35	0.217	3.60371e-34	vCM_5	PKIA	0.133	0.665068
CPVL	1.22261e-38	0.322696	0.241	0.134	4.15786e-34	vCM_5	CPVL	0.107	0.801187
ATP1B1	1.5995e-38	0.283468	0.534	0.376	5.43958e-34	vCM_5	ATP1B1	0.158	0.494896
TBC1D4	2.06745e-38	0.458541	0.405	0.271	7.03099e-34	vCM_5	TBC1D4	0.134	0.562374
NRP1	2.13417e-38	0.530461	0.343	0.221	7.2579e-34	vCM_5	NRP1	0.122	0.611557
LMO7	1.26094e-37	0.399508	0.443	0.307	4.2882e-33	vCM_5	LMO7	0.136	0.51489
FASTKD1	1.74313e-37	0.340218	0.237	0.133	5.92804e-33	vCM_5	FASTKD1	0.104	0.788067
GPAT3	4.8665e-37	0.324911	0.258	0.149	1.655e-32	vCM_5	GPAT3	0.109	0.752834
VCAN	4.89813e-37	0.359718	0.301	0.178	1.66576e-32	vCM_5	VCAN	0.123	0.725875
FIGN	8.52764e-37	0.459341	0.303	0.188	2.90008e-32	vCM_5	FIGN	0.115	0.660392
SEMA5A	9.11215e-37	0.481078	0.375	0.249	3.09886e-32	vCM_5	SEMA5A	0.126	0.571722
PBX1	3.31458e-36	0.411075	0.463	0.324	1.12722e-31	vCM_5	PBX1	0.139	0.501864
TRAK1	6.60534e-36	0.31005	0.314	0.195	2.24635e-31	vCM_5	TRAK1	0.119	0.660109
NUDT4	8.01345e-36	0.250958	0.338	0.213	2.72521e-31	vCM_5	NUDT4	0.125	0.641809
AC124852.1	1.03336e-35	0.258303	0.161	0.078	3.51426e-31	vCM_5	AC124852.1	0.083	0.957618
SLC8A1-AS1	1.49466e-35	0.60855	0.348	0.227	5.08305e-31	vCM_5	SLC8A1-AS1	0.121	0.594865
HRC	1.98922e-35	0.275235	0.252	0.147	6.76495e-31	vCM_5	HRC	0.105	0.73843
TNNI1	3.10722e-35	0.264522	0.943	0.931	1.0567e-30	vCM_5	TNNI1	0.012	0.0182795
HRH2	3.41417e-35	0.25362	0.301	0.183	1.16109e-30	vCM_5	HRH2	0.118	0.688027
LRRFIP1	9.26463e-35	0.427846	0.488	0.35	3.15071e-30	vCM_5	LRRFIP1	0.138	0.468037
RRAD	1.55129e-34	0.347032	0.696	0.56	5.27564e-30	vCM_5	RRAD	0.136	0.308657
KANK1	3.50544e-34	0.525649	0.315	0.207	1.19213e-29	vCM_5	KANK1	0.108	0.582522
RBM24	6.50075e-34	0.309361	0.642	0.489	2.21077e-29	vCM_5	RBM24	0.153	0.385764
AGL	1.07325e-33	0.363409	0.392	0.263	3.64991e-29	vCM_5	AGL	0.129	0.558123
GCNT2	1.2829e-33	0.347395	0.28	0.17	4.36288e-29	vCM_5	GCNT2	0.11	0.687749
MPPED2	1.84347e-33	0.286807	0.367	0.239	6.26928e-29	vCM_5	MPPED2	0.128	0.59822
AFG3L2	2.66165e-33	0.270137	0.367	0.243	9.05173e-29	vCM_5	AFG3L2	0.124	0.575238
SLC38A1	8.25636e-33	0.359406	0.343	0.226	2.80782e-28	vCM_5	SLC38A1	0.117	0.580677
RBMS3	9.85695e-33	0.416193	0.325	0.209	3.35215e-28	vCM_5	RBMS3	0.116	0.613
ROBO1	1.60507e-32	0.389967	0.219	0.124	5.45851e-28	vCM_5	ROBO1	0.095	0.772664
PFKP	1.74454e-32	0.286289	0.399	0.273	5.93284e-28	vCM_5	PFKP	0.126	0.53114
HSPB3	2.53986e-32	0.281645	0.671	0.524	8.63756e-28	vCM_5	HSPB3	0.147	0.350756
LGR4	7.94799e-32	0.409015	0.29	0.182	2.70295e-27	vCM_5	LGR4	0.108	0.643583
FGF1	1.82136e-31	0.251999	0.206	0.115	6.19408e-27	vCM_5	FGF1	0.091	0.788612
PDE7A	2.09348e-31	0.435939	0.259	0.16	7.11952e-27	vCM_5	PDE7A	0.099	0.661756
PDE10A	2.24824e-31	0.28536	0.169	0.087	7.64582e-27	vCM_5	PDE10A	0.082	0.883215
MYBPC3	3.43765e-31	0.291155	0.766	0.599	1.16908e-26	vCM_5	MYBPC3	0.167	0.349563
GUCY1A1	7.80436e-31	0.257952	0.264	0.16	2.65411e-26	vCM_5	GUCY1A1	0.104	0.688316
PPP1R3C	1.01608e-30	0.261358	0.64	0.488	3.45549e-26	vCM_5	PPP1R3C	0.152	0.384226
NEBL	1.55273e-30	0.296429	0.686	0.532	5.28051e-26	vCM_5	NEBL	0.154	0.360735
AC093912.1	1.56339e-30	0.263897	0.068	0.024	5.31679e-26	vCM_5	AC093912.1	0.044	1.19553
LDB3	2.19275e-30	0.341744	0.729	0.579	7.45712e-26	vCM_5	LDB3	0.15	0.327257
ALPK2	3.91598e-30	0.359145	0.351	0.236	1.33175e-25	vCM_5	ALPK2	0.115	0.553152
PALM2AKAP2	4.31729e-30	0.384531	0.499	0.364	1.46822e-25	vCM_5	PALM2AKAP2	0.135	0.444524
CASQ2	4.41411e-30	0.450365	0.351	0.246	1.50115e-25	vCM_5	CASQ2	0.105	0.49569
KCNIP4	4.97305e-30	0.323306	0.079	0.03	1.69123e-25	vCM_5	KCNIP4	0.049	1.1518
FHIT	5.90554e-30	0.534892	0.352	0.238	2.00836e-25	vCM_5	FHIT	0.114	0.545465
HDAC9	7.73359e-30	0.448442	0.398	0.28	2.63004e-25	vCM_5	HDAC9	0.118	0.492371
MBOAT2	1.05022e-29	0.296327	0.257	0.159	3.57159e-25	vCM_5	MBOAT2	0.098	0.6595
CACHD1	1.07206e-29	0.272619	0.135	0.065	3.64585e-25	vCM_5	CACHD1	0.07	0.950153
SOBP	1.08622e-29	0.268146	0.248	0.148	3.69402e-25	vCM_5	SOBP	0.1	0.707089
SIPA1L2	1.37962e-29	0.396851	0.421	0.297	4.6918e-25	vCM_5	SIPA1L2	0.124	0.489313
AASS	1.42238e-29	0.277185	0.213	0.124	4.83724e-25	vCM_5	AASS	0.089	0.734377
IL1RAPL1	2.06396e-29	0.416764	0.456	0.328	7.01911e-25	vCM_5	IL1RAPL1	0.128	0.463188
ITGAV	2.71696e-29	0.399932	0.257	0.161	9.23985e-25	vCM_5	ITGAV	0.096	0.642537
PTPRK	6.30671e-29	0.410601	0.466	0.339	2.14479e-24	vCM_5	PTPRK	0.127	0.447623
WWTR1	7.55634e-29	0.325416	0.366	0.249	2.56976e-24	vCM_5	WWTR1	0.117	0.537606
HMBOX1	9.19309e-29	0.413574	0.336	0.23	3.12639e-24	vCM_5	HMBOX1	0.106	0.527552
CLIC4	1.17001e-28	0.278874	0.522	0.385	3.97897e-24	vCM_5	CLIC4	0.137	0.429479
BCKDHB	1.40969e-28	0.343901	0.238	0.146	4.79407e-24	vCM_5	BCKDHB	0.092	0.668448
EPB41L4A	1.61717e-28	0.371067	0.272	0.173	5.49967e-24	vCM_5	EPB41L4A	0.099	0.623572
PPP1R9A	2.28918e-28	0.39907	0.266	0.169	7.78506e-24	vCM_5	PPP1R9A	0.097	0.624423
MLIP	2.73519e-28	0.420141	0.405	0.291	9.30184e-24	vCM_5	MLIP	0.114	0.463215
LINC01182	5.06387e-28	0.510521	0.122	0.059	1.72212e-23	vCM_5	LINC01182	0.063	0.934863
JAZF1	5.1898e-28	0.414881	0.313	0.21	1.76495e-23	vCM_5	JAZF1	0.103	0.553819
TNIK	1.14847e-27	0.399034	0.366	0.254	3.90573e-23	vCM_5	TNIK	0.112	0.51003
SH3D19	1.65525e-27	0.415926	0.299	0.197	5.62916e-23	vCM_5	SH3D19	0.102	0.577744
CDH2	2.32581e-27	0.397805	0.491	0.369	7.90961e-23	vCM_5	CDH2	0.122	0.402519
KLHL13	6.32105e-27	0.294003	0.273	0.172	2.14966e-22	vCM_5	KLHL13	0.101	0.636578
TSPAN9	8.50356e-27	0.416481	0.361	0.253	2.89189e-22	vCM_5	TSPAN9	0.108	0.496195
TLE4	1.21584e-26	0.299274	0.195	0.113	4.13482e-22	vCM_5	TLE4	0.082	0.736492
MALAT1	1.21898e-26	0.399326	0.858	0.788	4.1455e-22	vCM_5	MALAT1	0.07	0.121292
B4GALNT3	1.24072e-26	0.359192	0.413	0.294	4.21946e-22	vCM_5	B4GALNT3	0.119	0.476452
RNPC3	2.48756e-26	0.344483	0.233	0.144	8.4597e-22	vCM_5	RNPC3	0.089	0.65768
TLN2	2.79136e-26	0.42781	0.342	0.24	9.49286e-22	vCM_5	TLN2	0.102	0.493478
TBX20	5.61069e-26	0.388523	0.409	0.296	1.90808e-21	vCM_5	TBX20	0.113	0.45329
SLC16A1	7.42114e-26	0.320879	0.251	0.16	2.52378e-21	vCM_5	SLC16A1	0.091	0.618216
ESRRG	1.03163e-25	0.340175	0.455	0.336	3.50838e-21	vCM_5	ESRRG	0.119	0.426351
DAAM1	1.05458e-25	0.300014	0.5	0.371	3.58643e-21	vCM_5	DAAM1	0.129	0.42061
GUCY1A2	1.10634e-25	0.330576	0.217	0.131	3.76245e-21	vCM_5	GUCY1A2	0.086	0.686606
LTBP1	1.35068e-25	0.426846	0.414	0.303	4.59338e-21	vCM_5	LTBP1	0.111	0.43778
DENND5B	1.45461e-25	0.360822	0.331	0.229	4.94685e-21	vCM_5	DENND5B	0.102	0.512579
NR3C2	2.2824e-25	0.353473	0.176	0.1	7.76199e-21	vCM_5	NR3C2	0.076	0.757258
DGKH	4.38601e-25	0.306274	0.263	0.169	1.49159e-20	vCM_5	DGKH	0.094	0.608661
TMTC2	5.2271e-25	0.267175	0.221	0.134	1.77763e-20	vCM_5	TMTC2	0.087	0.681443
FLRT2	5.25393e-25	0.277864	0.137	0.071	1.78676e-20	vCM_5	FLRT2	0.066	0.859015
ZNF638	9.7884e-25	0.401332	0.349	0.249	3.32884e-20	vCM_5	ZNF638	0.1	0.470875
EXOC6B	1.14414e-24	0.447602	0.408	0.304	3.89098e-20	vCM_5	EXOC6B	0.104	0.412623
OBSCN	1.18022e-24	0.301532	0.29	0.193	4.01368e-20	vCM_5	OBSCN	0.097	0.563251
AC139720.1	1.57521e-24	0.260432	0.102	0.048	5.35698e-20	vCM_5	AC139720.1	0.054	0.948164
CMYA5	2.39655e-24	0.337515	0.414	0.299	8.15017e-20	vCM_5	CMYA5	0.115	0.45633
ATP8A1	7.36512e-24	0.250665	0.161	0.091	2.50473e-19	vCM_5	ATP8A1	0.07	0.759051
MBOAT1	1.13502e-23	0.27271	0.192	0.115	3.85996e-19	vCM_5	MBOAT1	0.077	0.691983
SRP14	1.18167e-23	0.252825	0.817	0.779	4.01863e-19	vCM_5	SRP14	0.038	0.0678535
AKAP6	1.22158e-23	0.278099	0.435	0.313	4.15434e-19	vCM_5	AKAP6	0.122	0.462148
PLCL1	1.32506e-23	0.435739	0.272	0.181	4.50627e-19	vCM_5	PLCL1	0.091	0.561876
RHOQ-AS1	1.94577e-23	0.322463	0.129	0.068	6.61717e-19	vCM_5	RHOQ-AS1	0.061	0.83272
THSD4	2.13883e-23	0.416263	0.336	0.238	7.27373e-19	vCM_5	THSD4	0.098	0.480266
NEXN	2.92738e-23	0.280463	0.536	0.413	9.95543e-19	vCM_5	NEXN	0.123	0.368166
UBE2E2	3.23579e-23	0.278341	0.387	0.276	1.10043e-18	vCM_5	UBE2E2	0.111	0.472981
GAS2	3.54134e-23	0.252096	0.204	0.124	1.20434e-18	vCM_5	GAS2	0.08	0.674971
FOXP1	6.29362e-23	0.346054	0.488	0.369	2.14033e-18	vCM_5	FOXP1	0.119	0.393856
AC092640.1	2.12895e-22	0.252001	0.154	0.087	7.24014e-18	vCM_5	AC092640.1	0.067	0.757026
MYH7B	3.11051e-22	0.325922	0.35	0.246	1.05782e-17	vCM_5	MYH7B	0.104	0.491689
PKN2	4.60802e-22	0.279991	0.304	0.212	1.5671e-17	vCM_5	PKN2	0.092	0.500013
SHROOM3	8.2665e-22	0.320092	0.234	0.151	2.81127e-17	vCM_5	SHROOM3	0.083	0.599513
ZFPM2	8.87102e-22	0.343904	0.387	0.285	3.01686e-17	vCM_5	ZFPM2	0.102	0.428297
ADGRL3	1.17581e-21	0.370408	0.322	0.227	3.9987e-17	vCM_5	ADGRL3	0.095	0.48612
ST6GAL1	1.8545e-21	0.282899	0.254	0.17	6.30677e-17	vCM_5	ST6GAL1	0.084	0.552284
ABLIM1	6.03044e-21	0.280305	0.491	0.372	2.05083e-16	vCM_5	ABLIM1	0.119	0.391147
EPB41L3	7.69298e-21	0.309823	0.269	0.18	2.61623e-16	vCM_5	EPB41L3	0.089	0.554021
WWP1	1.13733e-20	0.271307	0.227	0.149	3.86784e-16	vCM_5	WWP1	0.078	0.575559
LHFPL6	1.42317e-20	0.349414	0.361	0.262	4.8399e-16	vCM_5	LHFPL6	0.099	0.44767
PIAS1	1.53941e-20	0.318032	0.327	0.234	5.23521e-16	vCM_5	PIAS1	0.093	0.465703
NEK7	1.83935e-20	0.261945	0.318	0.224	6.25527e-16	vCM_5	NEK7	0.094	0.487009
AL136171.2	2.05846e-20	0.27644	0.347	0.253	7.0004e-16	vCM_5	AL136171.2	0.094	0.440715
PACS1	3.52265e-20	0.295652	0.292	0.203	1.19798e-15	vCM_5	PACS1	0.089	0.503494
TTN-AS1	3.63167e-20	0.319997	0.177	0.11	1.23506e-15	vCM_5	TTN-AS1	0.067	0.639569
RASAL2	8.37922e-20	0.312849	0.366	0.268	2.8496e-15	vCM_5	RASAL2	0.098	0.435511
PCDH9	1.06574e-19	0.412163	0.173	0.106	3.62435e-15	vCM_5	PCDH9	0.067	0.657259
FAM189A2	1.29096e-19	0.313446	0.303	0.215	4.39028e-15	vCM_5	FAM189A2	0.088	0.476056
RNF150	1.46478e-19	0.308596	0.398	0.299	4.98144e-15	vCM_5	RNF150	0.099	0.400848
NR3C1	3.13032e-19	0.253375	0.237	0.158	1.06456e-14	vCM_5	NR3C1	0.079	0.555773
UBR4	4.93158e-19	0.259061	0.218	0.145	1.67713e-14	vCM_5	UBR4	0.073	0.556465
AKAP13	1.24407e-18	0.257849	0.479	0.362	4.23084e-14	vCM_5	AKAP13	0.117	0.394438
ACACB	1.61121e-18	0.267746	0.209	0.137	5.4794e-14	vCM_5	ACACB	0.072	0.574789
RUNX1T1	1.61755e-18	0.329348	0.362	0.272	5.50097e-14	vCM_5	RUNX1T1	0.09	0.399482
KIF13A	5.04888e-18	0.2929	0.398	0.3	1.71702e-13	vCM_5	KIF13A	0.098	0.396188
DNAH11	6.30057e-18	0.311497	0.164	0.101	2.1427e-13	vCM_5	DNAH11	0.063	0.648053
MAGI1	6.89643e-18	0.324808	0.392	0.298	2.34534e-13	vCM_5	MAGI1	0.094	0.384155
DPF3	1.53589e-17	0.303435	0.33	0.243	5.22327e-13	vCM_5	DPF3	0.087	0.42625
FBXW7	2.95167e-17	0.265711	0.196	0.128	1.00381e-12	vCM_5	FBXW7	0.068	0.577628
PRICKLE1	3.83854e-17	0.282529	0.386	0.291	1.30541e-12	vCM_5	PRICKLE1	0.095	0.395621
FCHSD2	6.05013e-17	0.337786	0.338	0.251	2.05753e-12	vCM_5	FCHSD2	0.087	0.414898
MICAL3	1.53282e-16	0.252393	0.335	0.249	5.21282e-12	vCM_5	MICAL3	0.086	0.413504
CHRM2	2.25628e-16	0.345611	0.351	0.264	7.67315e-12	vCM_5	CHRM2	0.087	0.397695
ARID1B	3.43426e-16	0.303961	0.358	0.27	1.16792e-11	vCM_5	ARID1B	0.088	0.394155
MGAT5	3.48985e-16	0.402549	0.33	0.252	1.18683e-11	vCM_5	MGAT5	0.078	0.37584
KLF12	3.56956e-16	0.28047	0.265	0.189	1.21394e-11	vCM_5	KLF12	0.076	0.466461
WDFY3	9.03726e-16	0.281658	0.253	0.182	3.07339e-11	vCM_5	WDFY3	0.071	0.453752
NAV2	1.00456e-15	0.268809	0.309	0.228	3.4163e-11	vCM_5	NAV2	0.081	0.422439
CADM1	1.01721e-15	0.281083	0.352	0.265	3.45932e-11	vCM_5	CADM1	0.087	0.396431
ARHGAP42	1.70399e-15	0.287494	0.257	0.184	5.79491e-11	vCM_5	ARHGAP42	0.073	0.460578
SOX5	1.7838e-15	0.308044	0.279	0.203	6.06634e-11	vCM_5	SOX5	0.076	0.440036
SORBS1	1.82816e-15	0.307197	0.269	0.194	6.2172e-11	vCM_5	SORBS1	0.075	0.451504
MIR99AHG	2.48247e-15	0.264786	0.335	0.253	8.44238e-11	vCM_5	MIR99AHG	0.082	0.391402
IGF1R	4.3186e-15	0.352049	0.313	0.238	1.46867e-10	vCM_5	IGF1R	0.075	0.381058
FER	4.43999e-15	0.252693	0.307	0.227	1.50995e-10	vCM_5	FER	0.08	0.419441
DANT2	5.69798e-15	0.341512	0.287	0.216	1.93777e-10	vCM_5	DANT2	0.071	0.393986
DLG2	9.82015e-15	0.340122	0.345	0.266	3.33964e-10	vCM_5	DLG2	0.079	0.363033
XPR1	4.49331e-14	0.259736	0.218	0.153	1.52809e-09	vCM_5	XPR1	0.065	0.483907
EPHA7	9.66114e-14	0.303048	0.227	0.162	3.28556e-09	vCM_5	EPHA7	0.065	0.462246
PTPRD	2.2735e-13	0.311923	0.35	0.273	7.73171e-09	vCM_5	PTPRD	0.077	0.347085
LINC01505	2.40848e-12	0.28623	0.131	0.084	8.19076e-08	vCM_5	LINC01505	0.047	0.584446
RGL1	4.62743e-12	0.267617	0.219	0.158	1.5737e-07	vCM_5	RGL1	0.061	0.446655
MIR646HG	1.39696e-10	0.327772	0.111	0.072	4.75077e-06	vCM_5	MIR646HG	0.039	0.560739
AC138305.1	1.48034e-10	0.305069	0.168	0.119	5.03433e-06	vCM_5	AC138305.1	0.049	0.464195
FTH1	0	1.16535	0.981	0.949	0	Immat_CM_3	FTH1	0.032	0.0473493
RACK1	0	1.07229	0.946	0.889	0	Immat_CM_3	RACK1	0.057	0.0886798
SNHG29	0	1.05453	0.943	0.868	0	Immat_CM_3	SNHG29	0.075	0.118242
EEF1G	0	0.972335	0.94	0.889	0	Immat_CM_3	EEF1G	0.051	0.0795977
YBX1	3.72313e-297	1.20651	0.924	0.848	1.26616e-292	Immat_CM_3	YBX1	0.076	0.122431
NACA	1.83669e-241	1.03608	0.892	0.798	6.2462e-237	Immat_CM_3	NACA	0.094	0.158753
TPT1	3.85498e-239	1.14503	0.974	0.923	1.311e-234	Immat_CM_3	TPT1	0.051	0.0767731
GAPDH	2.01524e-231	0.795179	0.989	0.975	6.85344e-227	Immat_CM_3	GAPDH	0.014	0.0203589
FAU	6.41195e-195	0.784525	0.906	0.844	2.18057e-190	Immat_CM_3	FAU	0.062	0.1011
UQCRH	8.90589e-186	0.827435	0.88	0.808	3.02871e-181	Immat_CM_3	UQCRH	0.072	0.12169
ATP5MC2	1.61627e-183	0.829976	0.874	0.806	5.49663e-179	Immat_CM_3	ATP5MC2	0.068	0.115463
NME2	9.62281e-178	0.971182	0.813	0.737	3.27253e-173	Immat_CM_3	NME2	0.076	0.139766
BTF3	2.24685e-176	0.906126	0.822	0.729	7.64108e-172	Immat_CM_3	BTF3	0.093	0.170987
UBA52	1.12101e-173	0.792597	0.86	0.795	3.81233e-169	Immat_CM_3	UBA52	0.065	0.112013
PPDPF	3.41474e-170	0.928609	0.844	0.761	1.16128e-165	Immat_CM_3	PPDPF	0.083	0.147487
EEF1B2	2.12578e-164	0.996847	0.781	0.681	7.22934e-160	Immat_CM_3	EEF1B2	0.1	0.194965
TPM1	8.73522e-160	0.569449	0.994	0.994	2.97067e-155	Immat_CM_3	TPM1	0	0
VIM	1.84777e-157	1.05064	0.849	0.758	6.28391e-153	Immat_CM_3	VIM	0.091	0.161532
COX7C	9.16344e-137	0.575246	0.938	0.891	3.1163e-132	Immat_CM_3	COX7C	0.047	0.0733519
EEF1A1	2.0788e-135	0.875567	0.84	0.786	7.06957e-131	Immat_CM_3	EEF1A1	0.054	0.0946828
NPM1	1.14709e-128	0.929248	0.774	0.693	3.90104e-124	Immat_CM_3	NPM1	0.081	0.157308
EEF1D	2.51733e-126	0.760008	0.804	0.742	8.56095e-122	Immat_CM_3	EEF1D	0.062	0.114281
UQCRB	2.94406e-125	0.759215	0.867	0.811	1.00122e-120	Immat_CM_3	UQCRB	0.056	0.0951833
TMSB10	2.67487e-112	0.572287	0.933	0.923	9.09669e-108	Immat_CM_3	TMSB10	0.01	0.015379
SLC25A5	9.79891e-112	0.820426	0.759	0.677	3.33241e-107	Immat_CM_3	SLC25A5	0.082	0.162651
EIF1	2.86821e-109	0.689476	0.84	0.789	9.75421e-105	Immat_CM_3	EIF1	0.051	0.0892564
EEF2	5.54332e-109	0.705553	0.823	0.78	1.88517e-104	Immat_CM_3	EEF2	0.043	0.0764543
PFDN5	1.09418e-108	0.762691	0.774	0.723	3.72107e-104	Immat_CM_3	PFDN5	0.051	0.0970275
ATP5MG	8.79136e-108	0.620205	0.846	0.8	2.98977e-103	Immat_CM_3	ATP5MG	0.046	0.0796792
EIF3E	1.43639e-102	0.886181	0.706	0.631	4.88487e-98	Immat_CM_3	EIF3E	0.075	0.159611
MYL21	1.86383e-100	0.777436	0.824	0.705	6.33853e-96	Immat_CM_3	MYL2	0.119	0.222075
FTL	1.12943e-94	0.750682	0.766	0.704	3.84096e-90	Immat_CM_3	FTL	0.062	0.120116
HSPB7	3.27842e-93	0.590459	0.867	0.805	1.11493e-88	Immat_CM_3	HSPB7	0.062	0.105764
HSP90AB1	8.97554e-90	0.802333	0.753	0.691	3.0524e-85	Immat_CM_3	HSP90AB1	0.062	0.122252
ATP5F1E	1.72315e-80	0.485464	0.875	0.834	5.86009e-76	Immat_CM_3	ATP5F1E	0.041	0.0684265
MYL31	3.48829e-80	0.522988	0.91	0.89	1.1863e-75	Immat_CM_3	MYL3	0.02	0.0317053
SLC25A3	5.79876e-79	0.547801	0.835	0.787	1.97204e-74	Immat_CM_3	SLC25A3	0.048	0.0843612
COX6B1	1.87174e-75	0.507844	0.851	0.821	6.3654e-71	Immat_CM_3	COX6B1	0.03	0.0511587
TNNC1	3.8591e-72	0.369884	0.977	0.973	1.3124e-67	Immat_CM_3	TNNC1	0.004	0.00585807
CRYAB	1.675e-70	0.549704	0.848	0.804	5.69633e-66	Immat_CM_3	CRYAB	0.044	0.0759397
COMMD6	5.65102e-69	0.689347	0.694	0.648	1.9218e-64	Immat_CM_3	COMMD6	0.046	0.0974734
TNNI11	2.63753e-68	0.386663	0.947	0.931	8.96972e-64	Immat_CM_3	TNNI1	0.016	0.0243216
GAS5	2.19539e-66	0.880446	0.625	0.577	7.4661e-62	Immat_CM_3	GAS5	0.048	0.113377
EIF3L	2.12217e-65	0.827928	0.587	0.516	7.21706e-61	Immat_CM_3	EIF3L	0.071	0.182635
SELENOW	3.64582e-65	0.481334	0.83	0.795	1.23987e-60	Immat_CM_3	SELENOW	0.035	0.061393
COX4I1	1.87267e-64	0.45161	0.847	0.819	6.36856e-60	Immat_CM_3	COX4I1	0.028	0.0479174
GNG5	2.56298e-63	0.590759	0.736	0.695	8.71619e-59	Immat_CM_3	GNG5	0.041	0.081541
COX5A	3.18154e-63	0.556928	0.758	0.728	1.08198e-58	Immat_CM_3	COX5A	0.03	0.0574778
CCNI	8.84096e-61	0.806255	0.645	0.589	3.00663e-56	Immat_CM_3	CCNI	0.056	0.128918
TOMM7	1.98566e-60	0.621669	0.701	0.667	6.75284e-56	Immat_CM_3	TOMM7	0.034	0.0706834
ALDOA	3.39696e-60	0.428901	0.909	0.889	1.15524e-55	Immat_CM_3	ALDOA	0.02	0.0317402
ATP5MD	5.39141e-60	0.566013	0.787	0.751	1.83351e-55	Immat_CM_3	ATP5MD	0.036	0.0666746
CHCHD10	1.5697e-59	0.499279	0.783	0.742	5.33822e-55	Immat_CM_3	CHCHD10	0.041	0.0765782
HINT1	3.79092e-59	0.551368	0.751	0.711	1.28922e-54	Immat_CM_3	HINT1	0.04	0.0778866
EIF3H	4.1458e-56	0.872758	0.555	0.5	1.4099e-51	Immat_CM_3	EIF3H	0.055	0.147726
ATP5PF	1.63375e-54	0.454898	0.81	0.777	5.55604e-50	Immat_CM_3	ATP5PF	0.033	0.0592528
TNNI3	2.23544e-53	0.485614	0.841	0.807	7.60228e-49	Immat_CM_3	TNNI3	0.034	0.0588159
EEF1A2	8.67351e-53	0.84682	0.562	0.482	2.94969e-48	Immat_CM_3	EEF1A2	0.08	0.217315
MYOZ2	6.28617e-52	0.627385	0.685	0.636	2.1378e-47	Immat_CM_3	MYOZ2	0.049	0.105463
AC104389.6	1.10239e-51	0.628883	0.794	0.808	3.74902e-47	Immat_CM_3	AC104389.6	-0.014	-0.0249022
EIF3K	6.3542e-50	0.563313	0.708	0.681	2.16094e-45	Immat_CM_3	EIF3K	0.027	0.0552902
SERF2	7.68185e-49	0.393541	0.851	0.83	2.61244e-44	Immat_CM_3	SERF2	0.021	0.0356197
HBA2	1.11837e-48	0.64439	0.793	0.803	3.80334e-44	Immat_CM_3	HBA2	-0.01	-0.0178531
SNHG6	1.29257e-48	0.723938	0.6	0.565	4.39577e-44	Immat_CM_3	SNHG6	0.035	0.0852327
ATP5ME	3.6703e-46	0.43901	0.841	0.816	1.2482e-41	Immat_CM_3	ATP5ME	0.025	0.0430122
MYL6	1.10334e-45	0.303173	0.936	0.932	3.75225e-41	Immat_CM_3	MYL6	0.004	0.00611247
ZFAS1	2.30085e-44	0.796183	0.542	0.496	7.82473e-40	Immat_CM_3	ZFAS1	0.046	0.125507
PLN	5.27541e-44	0.512385	0.821	0.808	1.79406e-39	Immat_CM_3	PLN	0.013	0.0227448
CKM	7.80828e-44	0.627075	0.729	0.686	2.65544e-39	Immat_CM_3	CKM	0.043	0.0864749
VDAC2	1.62634e-43	0.606617	0.642	0.606	5.53084e-39	Immat_CM_3	VDAC2	0.036	0.0819286
ATP5PO	1.07072e-42	0.497096	0.708	0.678	3.6413e-38	Immat_CM_3	ATP5PO	0.03	0.0615664
NDUFA4	4.00505e-42	0.347567	0.87	0.846	1.36204e-37	Immat_CM_3	NDUFA4	0.024	0.0398881
UQCR11	1.5406e-40	0.453964	0.764	0.747	5.23927e-36	Immat_CM_3	UQCR11	0.017	0.032036
GABARAP	1.559e-40	0.574032	0.667	0.641	5.30184e-36	Immat_CM_3	GABARAP	0.026	0.0564897
ELOB	1.62696e-39	0.500145	0.705	0.691	5.53298e-35	Immat_CM_3	ELOB	0.014	0.0285247
NREP1	6.53805e-39	0.510502	0.734	0.709	2.22346e-34	Immat_CM_3	NREP	0.025	0.049304
OST4	1.13661e-38	0.503757	0.706	0.704	3.86537e-34	Immat_CM_3	OST4	0.002	0.00403494
GNAS	1.62228e-37	0.559348	0.724	0.711	5.51705e-33	Immat_CM_3	GNAS	0.013	0.0257772
SRP141	3.22559e-37	0.403791	0.792	0.781	1.09696e-32	Immat_CM_3	SRP14	0.011	0.019922
EIF3F	3.40582e-37	0.712518	0.542	0.516	1.15825e-32	Immat_CM_3	EIF3F	0.026	0.0695924
LDHB	1.24949e-36	0.470136	0.71	0.688	4.24928e-32	Immat_CM_3	LDHB	0.022	0.0447635
DSTN	1.35335e-36	0.444271	0.742	0.717	4.60248e-32	Immat_CM_3	DSTN	0.025	0.0487706
UQCR10	2.24574e-36	0.418647	0.757	0.744	7.6373e-32	Immat_CM_3	UQCR10	0.013	0.0246588
ATP5MC3	3.00255e-35	0.332738	0.842	0.815	1.02111e-30	Immat_CM_3	ATP5MC3	0.027	0.0464537
BANCR1	1.66804e-34	1.09311	0.388	0.311	5.67268e-30	Immat_CM_3	BANCR	0.077	0.310107
COX6C	2.19208e-33	0.355372	0.817	0.794	7.45482e-29	Immat_CM_3	COX6C	0.023	0.0406868
NDUFS5	1.46921e-32	0.390866	0.774	0.768	4.99649e-28	Immat_CM_3	NDUFS5	0.006	0.0110821
FITM1	4.07403e-32	0.519356	0.634	0.611	1.3855e-27	Immat_CM_3	FITM1	0.023	0.052459
HBA1	7.07096e-32	0.565962	0.681	0.683	2.40469e-27	Immat_CM_3	HBA1	-0.002	-0.00416903
ATP5F1D	2.56811e-31	0.428451	0.705	0.698	8.73362e-27	Immat_CM_3	ATP5F1D	0.007	0.0141919
FABP3	5.49768e-30	0.33898	0.821	0.816	1.86965e-25	Immat_CM_3	FABP3	0.005	0.00870563
ENO3	2.94502e-29	0.490348	0.644	0.619	1.00154e-24	Immat_CM_3	ENO3	0.025	0.0562218
PCBP2	3.25006e-27	0.592706	0.589	0.593	1.10528e-22	Immat_CM_3	PCBP2	-0.004	-0.00960039
LGALS3	4.71198e-27	0.840966	0.437	0.387	1.60245e-22	Immat_CM_3	LGALS3	0.05	0.171095
TUBB	1.31926e-26	0.320539	0.733	0.721	4.48653e-22	Immat_CM_3	TUBB	0.012	0.0234876
DANCR	2.89244e-26	0.714653	0.491	0.468	9.8366e-22	Immat_CM_3	DANCR	0.023	0.067786
ATP5PD	3.22311e-26	0.46232	0.639	0.634	1.09612e-21	Immat_CM_3	ATP5PD	0.005	0.011156
COX6A2	5.14119e-26	0.700052	0.533	0.492	1.74842e-21	Immat_CM_3	COX6A2	0.041	0.113243
COX7A1	1.05343e-24	0.526594	0.652	0.648	3.58251e-20	Immat_CM_3	COX7A1	0.004	0.0087423
HNRNPA1	7.06376e-24	0.613067	0.54	0.53	2.40224e-19	Immat_CM_3	HNRNPA1	0.01	0.0264673
NDUFA1	4.06069e-23	0.352246	0.729	0.725	1.38096e-18	Immat_CM_3	NDUFA1	0.004	0.00782904
ATP5F1C	1.29794e-22	0.39206	0.64	0.636	4.41405e-18	Immat_CM_3	ATP5F1C	0.004	0.00890417
MZT2B	2.57876e-22	0.527667	0.534	0.524	8.76986e-18	Immat_CM_3	MZT2B	0.01	0.0267619
SNHG5	5.40247e-22	0.599478	0.54	0.546	1.83727e-17	Immat_CM_3	SNHG5	-0.006	-0.0156504
GTF3A	2.76342e-21	0.704852	0.407	0.374	9.39782e-17	Immat_CM_3	GTF3A	0.033	0.118911
SH3BGR	5.43894e-21	0.425635	0.626	0.621	1.84967e-16	Immat_CM_3	SH3BGR	0.005	0.0113849
GPX4	8.06327e-21	0.430333	0.632	0.638	2.74216e-16	Immat_CM_3	GPX4	-0.006	-0.0134184
PTMA	1.51981e-20	0.256349	0.763	0.764	5.16858e-16	Immat_CM_3	PTMA	-0.001	-0.00186491
PABPC1	3.09443e-20	0.612606	0.526	0.534	1.05236e-15	Immat_CM_3	PABPC1	-0.008	-0.0213697
COX8A	3.73436e-20	0.304852	0.75	0.754	1.26998e-15	Immat_CM_3	COX8A	-0.004	-0.00757222
GYPC	7.35118e-20	0.757679	0.305	0.249	2.49999e-15	Immat_CM_3	GYPC	0.056	0.2823
TPI1	9.24202e-20	0.289773	0.791	0.794	3.14303e-15	Immat_CM_3	TPI1	-0.003	-0.00539258
EDF1	9.88347e-20	0.476776	0.596	0.613	3.36117e-15	Immat_CM_3	EDF1	-0.017	-0.0399078
COX7B	2.83085e-19	0.29018	0.789	0.777	9.62716e-15	Immat_CM_3	COX7B	0.012	0.0218291
NDUFB1	3.42533e-19	0.344807	0.72	0.712	1.16489e-14	Immat_CM_3	NDUFB1	0.008	0.0158954
NDUFB10	5.88923e-19	0.476324	0.587	0.604	2.00281e-14	Immat_CM_3	NDUFB10	-0.017	-0.040501
HSPD1	1.84593e-18	0.524491	0.554	0.554	6.27762e-14	Immat_CM_3	HSPD1	0	0
PPP1R1A	4.16655e-18	0.590863	0.484	0.459	1.41696e-13	Immat_CM_3	PPP1R1A	0.025	0.0749074
PCBD1	4.36166e-18	0.681231	0.403	0.379	1.48331e-13	Immat_CM_3	PCBD1	0.024	0.0863499
ATP5MC1	1.38586e-17	0.395625	0.646	0.657	4.71304e-13	Immat_CM_3	ATP5MC1	-0.011	-0.0239873
NSA2	1.84905e-17	0.849951	0.352	0.32	6.28825e-13	Immat_CM_3	NSA2	0.032	0.133485
NAP1L1	2.43641e-17	0.426962	0.619	0.641	8.28573e-13	Immat_CM_3	NAP1L1	-0.022	-0.0495897
CCNB1IP1	2.44515e-17	0.778619	0.367	0.341	8.31548e-13	Immat_CM_3	CCNB1IP1	0.026	0.103065
YBX3	8.1005e-17	0.798028	0.414	0.402	2.75482e-12	Immat_CM_3	YBX3	0.012	0.0414099
SNHG16	9.97729e-17	0.670818	0.412	0.394	3.39308e-12	Immat_CM_3	SNHG16	0.018	0.0628723
NDUFS6	1.95288e-16	0.369184	0.663	0.688	6.64136e-12	Immat_CM_3	NDUFS6	-0.025	-0.0526128
CHCHD2	5.08842e-16	0.372575	0.637	0.664	1.73047e-11	Immat_CM_3	CHCHD2	-0.027	-0.0589739
SMPX	1.85271e-14	0.315747	0.693	0.708	6.3007e-10	Immat_CM_3	SMPX	-0.015	-0.0304548
BRK1	2.71423e-14	0.550245	0.477	0.48	9.23054e-10	Immat_CM_3	BRK1	-0.003	-0.00885815
TMA7	2.85597e-14	0.38707	0.619	0.647	9.71258e-10	Immat_CM_3	TMA7	-0.028	-0.0628235
PPIA	3.00904e-14	0.353352	0.611	0.611	1.02332e-09	Immat_CM_3	PPIA	0	0
ALKBH7	1.12354e-13	0.577478	0.453	0.459	3.82093e-09	Immat_CM_3	ALKBH7	-0.006	-0.0185717
EIF4B	1.26591e-13	0.654692	0.437	0.448	4.30509e-09	Immat_CM_3	EIF4B	-0.011	-0.0350649
NDUFB4	1.28234e-13	0.485749	0.541	0.559	4.36097e-09	Immat_CM_3	NDUFB4	-0.018	-0.046368
EIF3M	3.44975e-13	0.563696	0.437	0.437	1.17319e-08	Immat_CM_3	EIF3M	0	0
MLF1	4.18978e-13	0.375058	0.6	0.619	1.42486e-08	Immat_CM_3	MLF1	-0.019	-0.0442436
EIF1B	1.401e-12	0.345952	0.627	0.644	4.76452e-08	Immat_CM_3	EIF1B	-0.017	-0.0379913
ST13	1.4447e-12	0.563947	0.461	0.474	4.91312e-08	Immat_CM_3	ST13	-0.013	-0.0392717
BAG1	2.01585e-12	0.640188	0.387	0.377	6.85552e-08	Immat_CM_3	BAG1	0.01	0.036796
TMEM258	2.20441e-12	0.467431	0.524	0.553	7.49675e-08	Immat_CM_3	TMEM258	-0.029	-0.0762811
HSPB31	2.30678e-12	0.48292	0.518	0.538	7.84491e-08	Immat_CM_3	HSPB3	-0.02	-0.0536279
LDHA	3.13277e-12	0.250625	0.731	0.741	1.06539e-07	Immat_CM_3	LDHA	-0.01	-0.0193367
PPP1CC	4.4198e-12	0.573039	0.449	0.455	1.50309e-07	Immat_CM_3	PPP1CC	-0.006	-0.0187325
SNRPD2	4.72048e-12	0.450437	0.504	0.526	1.60534e-07	Immat_CM_3	SNRPD2	-0.022	-0.060453
ATP5MF	5.78147e-12	0.343625	0.63	0.659	1.96616e-07	Immat_CM_3	ATP5MF	-0.029	-0.0639244
HBE1	2.45635e-11	0.483548	0.286	0.237	8.35355e-07	Immat_CM_3	HBE1	0.049	0.260989
HBB	3.04275e-11	0.624913	0.263	0.218	1.03478e-06	Immat_CM_3	HBB	0.045	0.259762
HSPB2	6.54274e-11	0.43845	0.539	0.568	2.22505e-06	Immat_CM_3	HSPB2	-0.029	-0.07425
UQCRQ	1.16332e-10	0.251082	0.717	0.742	3.95622e-06	Immat_CM_3	UQCRQ	-0.025	-0.0487706
ANP32B	1.19906e-10	0.638756	0.392	0.392	4.07776e-06	Immat_CM_3	ANP32B	0	0
GSTP1	1.24257e-10	0.348655	0.57	0.599	4.22573e-06	Immat_CM_3	GSTP1	-0.029	-0.0703774
PHPT1	1.32655e-10	0.360476	0.589	0.632	4.51132e-06	Immat_CM_3	PHPT1	-0.043	-0.100001
VDAC1	1.34686e-10	0.384291	0.563	0.591	4.58039e-06	Immat_CM_3	VDAC1	-0.028	-0.068818
SMDT1	1.92248e-10	0.550869	0.468	0.497	6.53797e-06	Immat_CM_3	SMDT1	-0.029	-0.0849577
RSL24D1	4.3937e-10	0.595019	0.383	0.382	1.49421e-05	Immat_CM_3	RSL24D1	0.001	0.00367471
NDUFB5	5.05128e-10	0.422629	0.53	0.555	1.71784e-05	Immat_CM_3	NDUFB5	-0.025	-0.0652795
CRIP1	9.666e-10	0.310939	0.614	0.631	3.28721e-05	Immat_CM_3	CRIP1	-0.017	-0.0387721
RSL1D1	1.68964e-09	0.718038	0.308	0.296	5.74613e-05	Immat_CM_3	RSL1D1	0.012	0.0554771
PFN1	2.39876e-09	0.264431	0.648	0.688	8.15771e-05	Immat_CM_3	PFN1	-0.04	-0.0851268
ATP5F1A	2.43296e-09	0.269831	0.658	0.687	8.27402e-05	Immat_CM_3	ATP5F1A	-0.029	-0.0613015
PDLIM1	3.05753e-09	0.457593	0.464	0.484	0.00010398	Immat_CM_3	PDLIM1	-0.02	-0.0596115
ANAPC16	3.34817e-09	0.437826	0.522	0.563	0.000113865	Immat_CM_3	ANAPC16	-0.041	-0.107089
NOP53	5.17974e-09	0.540662	0.443	0.47	0.000176153	Immat_CM_3	NOP53	-0.027	-0.0835053
UBL5	7.87286e-09	0.295923	0.624	0.663	0.00026774	Immat_CM_3	UBL5	-0.039	-0.0861103
HMGA1	1.18896e-08	0.610536	0.346	0.339	0.00040434	Immat_CM_3	HMGA1	0.007	0.028642
NDUFB11	1.51591e-08	0.417263	0.527	0.57	0.000515532	Immat_CM_3	NDUFB11	-0.043	-0.111111
USF2	6.18337e-08	0.301379	0.153	0.228	0.00210284	Immat_CM_3	USF2	-0.075	-0.545808
IGBP1	9.09612e-08	0.688303	0.285	0.274	0.00309341	Immat_CM_3	IGBP1	0.011	0.0548049
RBP7	9.30686e-08	0.776327	0.174	0.144	0.00316508	Immat_CM_3	RBP7	0.03	0.256621
MIF	9.46226e-08	0.393029	0.572	0.611	0.00321793	Immat_CM_3	MIF	-0.039	-0.0935584
SMIM19	1.47259e-07	0.252231	0.15	0.221	0.00500799	Immat_CM_3	SMIM19	-0.071	-0.529541
EIF3G	1.72233e-07	0.572503	0.392	0.409	0.00585729	Immat_CM_3	EIF3G	-0.017	-0.05974
NDUFB7	1.9637e-07	0.338415	0.561	0.61	0.00667815	Immat_CM_3	NDUFB7	-0.049	-0.118757
PRDX5	1.96722e-07	0.294971	0.611	0.658	0.00669011	Immat_CM_3	PRDX5	-0.047	-0.105238
ARL3	2.66092e-07	0.254079	0.175	0.254	0.00904924	Immat_CM_3	ARL3	-0.079	-0.512777
MYL7	0	0.747758	1	0.995	0	Immat_CM_1	MYL7	0.005	0.00715907
ACTC1	6.39925e-289	0.761699	0.994	0.981	2.17626e-284	Immat_CM_1	ACTC1	0.013	0.0188004
MYL4	1.69082e-267	0.655978	0.978	0.961	5.75013e-263	Immat_CM_1	MYL4	0.017	0.0250372
TNNT2	2.74197e-243	0.534281	0.99	0.979	9.32488e-239	Immat_CM_1	TNNT2	0.011	0.015956
TNNC11	2.86976e-192	0.503738	0.987	0.971	9.75947e-188	Immat_CM_1	TNNC1	0.016	0.023338
GAPDH1	3.16311e-183	0.506941	0.983	0.975	1.07571e-178	Immat_CM_1	GAPDH	0.008	0.0116688
TPM11	3.69415e-177	0.434285	0.998	0.993	1.25631e-172	Immat_CM_1	TPM1	0.005	0.00717331
CSRP3	5.41164e-150	0.741134	0.837	0.779	1.84039e-145	Immat_CM_1	CSRP3	0.058	0.102324
MYL9	2.89128e-142	0.51591	0.926	0.924	9.83265e-138	Immat_CM_1	MYL9	0.002	0.00308565
TNNI12	2.0188e-136	0.47264	0.96	0.928	6.86553e-132	Immat_CM_1	TNNI1	0.032	0.0483917
ALDOA1	1.8436e-117	0.446429	0.902	0.889	6.26972e-113	Immat_CM_1	ALDOA	0.013	0.0207104
ATP5MC31	6.39342e-107	0.512735	0.831	0.816	2.17427e-102	Immat_CM_1	ATP5MC3	0.015	0.0259609
COX7B1	8.73525e-101	0.559941	0.791	0.776	2.97068e-96	Immat_CM_1	COX7B	0.015	0.0272695
PLN1	3.33367e-92	0.602049	0.82	0.808	1.13372e-87	Immat_CM_1	PLN	0.012	0.0210079
SLC25A4	7.63085e-92	0.56944	0.76	0.742	2.5951e-87	Immat_CM_1	SLC25A4	0.018	0.0341213
CRYAB1	7.63154e-90	0.573592	0.816	0.807	2.59533e-85	Immat_CM_1	CRYAB	0.009	0.0158038
TPT11	1.0923e-88	0.320952	0.936	0.926	3.71469e-84	Immat_CM_1	TPT1	0.01	0.01533
COX7C1	1.91487e-88	0.361763	0.897	0.894	6.51207e-84	Immat_CM_1	COX7C	0.003	0.00477924
FTH11	3.61808e-84	0.263709	0.956	0.952	1.23044e-79	Immat_CM_1	FTH1	0.004	0.00598567
TPI11	3.0503e-82	0.481472	0.802	0.793	1.03735e-77	Immat_CM_1	TPI1	0.009	0.0160777
ATP5F1E1	1.21321e-80	0.467381	0.825	0.839	4.12589e-76	Immat_CM_1	ATP5F1E	-0.014	-0.0239855
NDUFA41	2.06287e-78	0.408405	0.85	0.848	7.0154e-74	Immat_CM_1	NDUFA4	0.002	0.00335862
ATP5F1B	8.33269e-78	0.506534	0.762	0.754	2.83378e-73	Immat_CM_1	ATP5F1B	0.008	0.0150262
MYL61	1.32923e-75	0.355556	0.917	0.935	4.52043e-71	Immat_CM_1	MYL6	-0.018	-0.027742
MDH1	3.57993e-74	0.552456	0.732	0.724	1.21746e-69	Immat_CM_1	MDH1	0.008	0.015637
ATP5PF1	1.01057e-71	0.482287	0.768	0.781	3.43675e-67	Immat_CM_1	ATP5PF	-0.013	-0.0239045
SELENOW1	2.16818e-63	0.424728	0.785	0.8	7.37356e-59	Immat_CM_1	SELENOW	-0.015	-0.0269637
DES1	5.3723e-62	0.707306	0.681	0.669	1.82701e-57	Immat_CM_1	DES	0.012	0.0252704
YBX11	2.85497e-61	0.257007	0.87	0.852	9.70918e-57	Immat_CM_1	YBX1	0.018	0.0298122
SLC25A31	5.7746e-55	0.409917	0.785	0.792	1.96383e-50	Immat_CM_1	SLC25A3	-0.007	-0.0126458
COX6C1	1.06512e-51	0.384606	0.791	0.796	3.62226e-47	Immat_CM_1	COX6C	-0.005	-0.00897647
GNAS1	2.29444e-51	0.522721	0.715	0.711	7.80292e-47	Immat_CM_1	GNAS	0.004	0.00798062
UQCRB1	3.80293e-48	0.347133	0.799	0.819	1.2933e-43	Immat_CM_1	UQCRB	-0.02	-0.0352281
NDUFS51	5.96344e-48	0.382232	0.747	0.772	2.02805e-43	Immat_CM_1	NDUFS5	-0.025	-0.0468692
CYCS	1.0922e-45	0.507919	0.687	0.702	3.71436e-41	Immat_CM_1	CYCS	-0.015	-0.0307142
SRP142	1.49009e-45	0.440918	0.772	0.784	5.06749e-41	Immat_CM_1	SRP14	-0.012	-0.0219676
ATP5PO1	7.54592e-45	0.493749	0.67	0.682	2.56622e-40	Immat_CM_1	ATP5PO	-0.012	-0.0252336
FABP31	1.06214e-44	0.375958	0.803	0.819	3.61212e-40	Immat_CM_1	FABP3	-0.016	-0.0281133
COX5A1	4.71194e-44	0.410417	0.716	0.732	1.60244e-39	Immat_CM_1	COX5A	-0.016	-0.0314453
LDHA1	1.64307e-43	0.443874	0.739	0.74	5.58776e-39	Immat_CM_1	LDHA	-0.001	-0.00192462
UQCR101	8.3096e-43	0.423088	0.723	0.749	2.82593e-38	Immat_CM_1	UQCR10	-0.026	-0.0502799
ATP5MD1	6.63711e-42	0.402293	0.73	0.758	2.25715e-37	Immat_CM_1	ATP5MD	-0.028	-0.0535739
EIF11	7.07392e-42	0.314957	0.771	0.796	2.4057e-37	Immat_CM_1	EIF1	-0.025	-0.0454515
COX6B11	1.37654e-41	0.325605	0.8	0.827	4.68134e-37	Immat_CM_1	COX6B1	-0.027	-0.0472999
PGAM2	8.30369e-41	0.653531	0.607	0.628	2.82392e-36	Immat_CM_1	PGAM2	-0.021	-0.0482782
MB	1.15942e-37	0.8813	0.588	0.584	3.94295e-33	Immat_CM_1	MB	0.004	0.00968091
COX5B	2.14645e-37	0.357961	0.754	0.784	7.29965e-33	Immat_CM_1	COX5B	-0.03	-0.0555592
CKM1	3.84521e-37	0.535944	0.671	0.693	1.30768e-32	Immat_CM_1	CKM	-0.022	-0.0458632
LDHB1	7.53138e-37	0.456391	0.667	0.694	2.56127e-32	Immat_CM_1	LDHB	-0.027	-0.0564113
ATP5F1D1	1.217e-36	0.480181	0.662	0.704	4.13878e-32	Immat_CM_1	ATP5F1D	-0.042	-0.0874501
ATP5PD1	2.91504e-35	0.520907	0.612	0.638	9.91347e-31	Immat_CM_1	ATP5PD	-0.026	-0.0590698
ATP5ME1	3.05001e-35	0.33735	0.79	0.822	1.03725e-30	Immat_CM_1	ATP5ME	-0.032	-0.0565765
NDUFB2	1.97495e-34	0.415326	0.685	0.722	6.71642e-30	Immat_CM_1	NDUFB2	-0.037	-0.0748201
ATP5MG1	3.97907e-34	0.303723	0.776	0.808	1.3532e-29	Immat_CM_1	ATP5MG	-0.032	-0.0575643
NDUFB12	4.10254e-33	0.43634	0.679	0.717	1.39519e-28	Immat_CM_1	NDUFB1	-0.038	-0.0774403
ENO31	1.80108e-32	0.532699	0.611	0.623	6.12511e-28	Immat_CM_1	ENO3	-0.012	-0.0276078
TCAP	6.67533e-32	0.639953	0.562	0.567	2.27015e-27	Immat_CM_1	TCAP	-0.005	-0.012554
CHCHD101	2.68651e-31	0.369498	0.71	0.751	9.13628e-27	Immat_CM_1	CHCHD10	-0.041	-0.0798886
ATP5MPL	3.97324e-31	0.405647	0.709	0.753	1.35122e-26	Immat_CM_1	ATP5MPL	-0.044	-0.0856796
COX4I11	5.51088e-30	0.279023	0.789	0.826	1.87414e-25	Immat_CM_1	COX4I1	-0.037	-0.0652994
SERF21	6.60325e-30	0.26658	0.795	0.838	2.24563e-25	Immat_CM_1	SERF2	-0.043	-0.0750663
UQCRH1	1.30482e-28	0.258063	0.786	0.818	4.43744e-24	Immat_CM_1	UQCRH	-0.032	-0.0568553
ATP5F1A1	6.9684e-28	0.406394	0.654	0.689	2.36981e-23	Immat_CM_1	ATP5F1A	-0.035	-0.0740982
DSTN1	1.44854e-27	0.390809	0.678	0.725	4.9262e-23	Immat_CM_1	DSTN	-0.047	-0.0953221
PRDX1	4.29343e-27	0.888887	0.504	0.517	1.46011e-22	Immat_CM_1	PRDX1	-0.013	-0.0360276
EEF1A21	4.58134e-27	0.507407	0.527	0.484	1.55802e-22	Immat_CM_1	EEF1A2	0.043	0.120387
UQCR111	9.96563e-27	0.332913	0.716	0.753	3.38911e-22	Immat_CM_1	UQCR11	-0.037	-0.0717038
SMPX1	1.10517e-26	0.366268	0.677	0.711	3.75847e-22	Immat_CM_1	SMPX	-0.034	-0.0696792
ATP5F1C1	2.94701e-26	0.488519	0.61	0.641	1.00222e-21	Immat_CM_1	ATP5F1C	-0.031	-0.0703781
AC104389.61	4.92778e-25	0.391626	0.756	0.814	1.67584e-20	Immat_CM_1	AC104389.6	-0.058	-0.105287
SKP1	1.25495e-24	0.533429	0.587	0.63	4.26784e-20	Immat_CM_1	SKP1	-0.043	-0.100325
PKM	8.49629e-23	0.402066	0.677	0.727	2.88942e-18	Immat_CM_1	PKM	-0.05	-0.10134
MYOZ21	3.58941e-22	0.454258	0.607	0.646	1.22069e-17	Immat_CM_1	MYOZ2	-0.039	-0.0884113
TNNI31	5.88348e-21	0.34213	0.765	0.817	2.00086e-16	Immat_CM_1	TNNI3	-0.052	-0.0936792
NDUFS61	2.61811e-20	0.407616	0.635	0.693	8.90368e-16	Immat_CM_1	NDUFS6	-0.058	-0.124207
HBE11	2.90438e-20	0.339532	0.292	0.234	9.8772e-16	Immat_CM_1	HBE1	0.058	0.307553
NDUFA111	3.89823e-20	0.457619	0.585	0.64	1.32571e-15	Immat_CM_1	NDUFA11	-0.055	-0.127529
SLC25A51	8.29902e-20	0.295168	0.661	0.687	2.82233e-15	Immat_CM_1	SLC25A5	-0.026	-0.0548378
NDUFA13	3.76309e-19	0.419137	0.621	0.676	1.27975e-14	Immat_CM_1	NDUFA13	-0.055	-0.12055
CAPNS1	6.66904e-19	0.259312	0.178	0.289	2.26801e-14	Immat_CM_1	CAPNS1	-0.111	-0.669125
UQCRQ1	7.52025e-19	0.310555	0.692	0.746	2.55749e-14	Immat_CM_1	UQCRQ	-0.054	-0.1069
ARL1	1.01251e-18	0.255601	0.11	0.192	3.44333e-14	Immat_CM_1	ARL1	-0.082	-0.750828
ATP5IF1	1.47529e-18	0.545261	0.537	0.583	5.01716e-14	Immat_CM_1	ATP5IF1	-0.046	-0.116471
CRIP2	2.75812e-18	0.366781	0.655	0.722	9.3798e-14	Immat_CM_1	CRIP2	-0.067	-0.138469
PMF1	7.3892e-18	0.26487	0.173	0.278	2.51292e-13	Immat_CM_1	PMF1	-0.105	-0.653935
MGST3	3.78126e-17	0.401581	0.637	0.689	1.28593e-12	Immat_CM_1	MGST3	-0.052	-0.11151
NDUFA14	5.34504e-17	0.3307	0.676	0.733	1.81774e-12	Immat_CM_1	NDUFA1	-0.057	-0.115137
SSB	6.29052e-17	0.261046	0.213	0.333	2.13928e-12	Immat_CM_1	SSB	-0.12	-0.620936
TCP1	1.35477e-16	0.257636	0.191	0.3	4.60732e-12	Immat_CM_1	TCP1	-0.109	-0.624818
PRDX51	1.41195e-16	0.415167	0.598	0.662	4.80177e-12	Immat_CM_1	PRDX5	-0.064	-0.144367
PAIP1	1.4958e-16	0.252553	0.172	0.272	5.08693e-12	Immat_CM_1	PAIP1	-0.1	-0.631473
PGAM1	1.76394e-16	0.255443	0.192	0.301	5.99882e-12	Immat_CM_1	PGAM1	-0.109	-0.622307
GNG51	2.54168e-16	0.337851	0.65	0.705	8.64373e-12	Immat_CM_1	GNG5	-0.055	-0.11546
GIPC1	4.58079e-16	0.308194	0.103	0.176	1.55783e-11	Immat_CM_1	GIPC1	-0.073	-0.718474
COX7A11	4.707e-16	0.429474	0.607	0.654	1.60076e-11	Immat_CM_1	COX7A1	-0.047	-0.105896
PPP2R1A	9.55836e-16	0.262707	0.238	0.363	3.25061e-11	Immat_CM_1	PPP2R1A	-0.125	-0.588639
CYB5R3	1.58219e-15	0.269047	0.238	0.362	5.38073e-11	Immat_CM_1	CYB5R3	-0.124	-0.584767
FITM11	2.30301e-15	0.454688	0.57	0.619	7.83208e-11	Immat_CM_1	FITM1	-0.049	-0.116988
EIF3K1	2.7005e-15	0.330815	0.629	0.692	9.18387e-11	Immat_CM_1	EIF3K	-0.063	-0.135635
COX8A1	4.36884e-15	0.284507	0.698	0.762	1.48576e-10	Immat_CM_1	COX8A	-0.064	-0.124834
PRDX2	5.2144e-15	0.525009	0.515	0.549	1.77331e-10	Immat_CM_1	PRDX2	-0.034	-0.090514
ATP5MF1	8.03793e-15	0.391738	0.606	0.664	2.73354e-10	Immat_CM_1	ATP5MF	-0.058	-0.129798
EIF1B1	9.86653e-15	0.438295	0.593	0.65	3.35541e-10	Immat_CM_1	EIF1B	-0.057	-0.130287
NELFE	1.15018e-14	0.259248	0.143	0.225	3.91154e-10	Immat_CM_1	NELFE	-0.082	-0.618797
RPAIN	1.28247e-14	0.265335	0.187	0.288	4.36141e-10	Immat_CM_1	RPAIN	-0.101	-0.596866
YWHAE1	1.91494e-14	0.386379	0.61	0.664	6.51234e-10	Immat_CM_1	YWHAE	-0.054	-0.120462
CFL1	2.31746e-14	0.31039	0.647	0.709	7.88121e-10	Immat_CM_1	CFL1	-0.062	-0.130079
SPCS1	2.93084e-14	0.256438	0.229	0.344	9.96719e-10	Immat_CM_1	SPCS1	-0.115	-0.566541
CITED2	3.17158e-14	0.319682	0.265	0.395	1.07859e-09	Immat_CM_1	CITED2	-0.13	-0.55832
ACADM	4.44065e-14	0.276356	0.192	0.292	1.51018e-09	Immat_CM_1	ACADM	-0.1	-0.579954
DNAJC8	4.55633e-14	0.271852	0.182	0.277	1.54952e-09	Immat_CM_1	DNAJC8	-0.095	-0.579693
CHCHD21	4.65903e-14	0.352186	0.605	0.669	1.58444e-09	Immat_CM_1	CHCHD2	-0.064	-0.142803
EIF4H	4.73429e-14	0.282063	0.205	0.311	1.61004e-09	Immat_CM_1	EIF4H	-0.106	-0.578013
MYL12A	5.35344e-14	0.453925	0.562	0.621	1.8206e-09	Immat_CM_1	MYL12A	-0.059	-0.141601
CLCN6	6.62905e-14	0.336423	0.079	0.137	2.25441e-09	Immat_CM_1	CLCN6	-0.058	-0.723293
ARL31	7.20069e-14	0.280078	0.169	0.259	2.44881e-09	Immat_CM_1	ARL3	-0.09	-0.587374
PMVK	7.90084e-14	0.290435	0.162	0.249	2.68692e-09	Immat_CM_1	PMVK	-0.087	-0.590259
CDKN1C	9.81382e-14	0.290877	0.135	0.213	3.33748e-09	Immat_CM_1	CDKN1C	-0.078	-0.620639
PPIC	1.05638e-13	0.294526	0.237	0.355	3.59253e-09	Immat_CM_1	PPIC	-0.118	-0.563195
MAGEF1	1.305e-13	0.312927	0.129	0.205	4.43804e-09	Immat_CM_1	MAGEF1	-0.076	-0.628881
NDUFAB11	1.32229e-13	0.465527	0.534	0.587	4.49684e-09	Immat_CM_1	NDUFAB1	-0.053	-0.134101
HSD17B10	1.57641e-13	0.286432	0.181	0.275	5.36106e-09	Immat_CM_1	HSD17B10	-0.094	-0.577138
DDIT4	1.80793e-13	0.287103	0.213	0.316	6.1484e-09	Immat_CM_1	DDIT4	-0.103	-0.547622
RAB4A1	2.58247e-13	0.251209	0.176	0.267	8.78246e-09	Immat_CM_1	RAB4A	-0.091	-0.574326
ACP1	2.87866e-13	0.264221	0.189	0.284	9.78973e-09	Immat_CM_1	ACP1	-0.095	-0.562811
PIN4	3.05665e-13	0.263578	0.178	0.268	1.03951e-08	Immat_CM_1	PIN4	-0.09	-0.564101
CCT7	3.31903e-13	0.251494	0.23	0.341	1.12873e-08	Immat_CM_1	CCT7	-0.111	-0.548245
MXRA7	3.7211e-13	0.336537	0.131	0.207	1.26547e-08	Immat_CM_1	MXRA7	-0.076	-0.621638
DYNLL1	6.31102e-13	0.292932	0.641	0.693	2.14625e-08	Immat_CM_1	DYNLL1	-0.052	-0.110851
ELOB1	6.45616e-13	0.315218	0.63	0.701	2.19561e-08	Immat_CM_1	ELOB	-0.071	-0.151755
LYPLA1	7.35052e-13	0.311513	0.206	0.308	2.49976e-08	Immat_CM_1	LYPLA1	-0.102	-0.557779
ISCU	1.01933e-12	0.264645	0.187	0.279	3.46655e-08	Immat_CM_1	ISCU	-0.092	-0.552638
ARPC5L	1.01992e-12	0.263547	0.121	0.189	3.46856e-08	Immat_CM_1	ARPC5L	-0.068	-0.602822
MRPL16	1.09146e-12	0.310825	0.148	0.228	3.71182e-08	Immat_CM_1	MRPL16	-0.08	-0.590727
GABARAP1	1.11675e-12	0.387174	0.587	0.651	3.79785e-08	Immat_CM_1	GABARAP	-0.064	-0.146896
ATRAID	1.13403e-12	0.323813	0.194	0.29	3.85662e-08	Immat_CM_1	ATRAID	-0.096	-0.556165
PSMD4	1.2268e-12	0.263859	0.195	0.29	4.17212e-08	Immat_CM_1	PSMD4	-0.095	-0.549114
OSTC	1.24571e-12	0.264012	0.263	0.385	4.23641e-08	Immat_CM_1	OSTC	-0.122	-0.532787
NOSIP	1.24967e-12	0.264993	0.164	0.248	4.24988e-08	Immat_CM_1	NOSIP	-0.084	-0.568011
SNU131	1.70865e-12	0.465526	0.553	0.614	5.81077e-08	Immat_CM_1	SNU13	-0.061	-0.148386
PSMD13	1.77055e-12	0.279377	0.128	0.199	6.02128e-08	Immat_CM_1	PSMD13	-0.071	-0.598476
CDC123	3.06432e-12	0.267312	0.149	0.227	1.04211e-07	Immat_CM_1	CDC123	-0.078	-0.575559
FMC1	3.53899e-12	0.275164	0.135	0.208	1.20354e-07	Immat_CM_1	FMC1	-0.073	-0.587939
RBM8A	3.76253e-12	0.275578	0.224	0.329	1.27956e-07	Immat_CM_1	RBM8A	-0.105	-0.534584
YWHAB	3.76272e-12	0.308693	0.239	0.354	1.27962e-07	Immat_CM_1	YWHAB	-0.115	-0.547608
ALDH2	3.9351e-12	0.272747	0.134	0.205	1.33825e-07	Immat_CM_1	ALDH2	-0.071	-0.577934
ATP6V0C	4.62524e-12	0.301159	0.257	0.376	1.57295e-07	Immat_CM_1	ATP6V0C	-0.119	-0.531593
PA2G4	5.14883e-12	0.259169	0.228	0.332	1.75101e-07	Immat_CM_1	PA2G4	-0.104	-0.522849
COPS5	5.88234e-12	0.289695	0.131	0.202	2.00047e-07	Immat_CM_1	COPS5	-0.071	-0.588023
NDUFA12	5.98279e-12	0.511285	0.487	0.529	2.03463e-07	Immat_CM_1	NDUFA12	-0.042	-0.117017
UBL51	6.2622e-12	0.351282	0.602	0.668	2.12965e-07	Immat_CM_1	UBL5	-0.066	-0.14773
PDAP1	6.36682e-12	0.283955	0.205	0.301	2.16523e-07	Immat_CM_1	PDAP1	-0.096	-0.532369
ATP5MC11	6.69473e-12	0.350815	0.602	0.664	2.27675e-07	Immat_CM_1	ATP5MC1	-0.062	-0.139195
CHCHD1	7.03417e-12	0.279478	0.149	0.226	2.39218e-07	Immat_CM_1	CHCHD1	-0.077	-0.569461
VDAC21	7.20913e-12	0.367341	0.566	0.615	2.45168e-07	Immat_CM_1	VDAC2	-0.049	-0.117768
XRCC6	7.39555e-12	0.270934	0.237	0.347	2.51508e-07	Immat_CM_1	XRCC6	-0.11	-0.531231
PSME2	7.86369e-12	0.272474	0.187	0.276	2.67428e-07	Immat_CM_1	PSME2	-0.089	-0.537589
SCCPDH	8.37889e-12	0.282925	0.157	0.235	2.84949e-07	Immat_CM_1	SCCPDH	-0.078	-0.552656
STUB1	9.17443e-12	0.280854	0.213	0.313	3.12004e-07	Immat_CM_1	STUB1	-0.1	-0.534288
NDUFC11	9.47386e-12	0.478433	0.525	0.587	3.22187e-07	Immat_CM_1	NDUFC1	-0.062	-0.158164
HBA11	1.01928e-11	0.266401	0.62	0.692	3.46636e-07	Immat_CM_1	HBA1	-0.072	-0.156095
FAM50A	1.23198e-11	0.273958	0.167	0.247	4.18972e-07	Immat_CM_1	FAM50A	-0.08	-0.537763
MRPS23	1.2643e-11	0.331103	0.15	0.227	4.29965e-07	Immat_CM_1	MRPS23	-0.077	-0.566519
EMC61	1.2789e-11	0.261755	0.188	0.277	4.34928e-07	Immat_CM_1	EMC6	-0.089	-0.535322
ANXA6	1.53598e-11	0.266756	0.271	0.391	5.22358e-07	Immat_CM_1	ANXA6	-0.12	-0.512877
VDAC11	1.66953e-11	0.432244	0.54	0.595	5.67772e-07	Immat_CM_1	VDAC1	-0.055	-0.137479
DNAJA2	1.73261e-11	0.348212	0.155	0.234	5.89225e-07	Immat_CM_1	DNAJA2	-0.079	-0.564129
NUDT16L1	1.74736e-11	0.303171	0.144	0.218	5.94244e-07	Immat_CM_1	NUDT16L1	-0.074	-0.565797
DCTN2	1.83509e-11	0.2869	0.208	0.304	6.24078e-07	Immat_CM_1	DCTN2	-0.096	-0.526232
SFRP1	2.1596e-11	0.254515	0.235	0.337	7.34437e-07	Immat_CM_1	SFRP1	-0.102	-0.501979
RNF187	2.19642e-11	0.257845	0.093	0.148	7.46959e-07	Immat_CM_1	RNF187	-0.055	-0.616788
OST41	2.45533e-11	0.27786	0.636	0.714	8.35007e-07	Immat_CM_1	OST4	-0.078	-0.164431
SSR3	2.95424e-11	0.250312	0.29	0.416	1.00468e-06	Immat_CM_1	SSR3	-0.126	-0.505747
GSTK1	3.10897e-11	0.266533	0.22	0.319	1.0573e-06	Immat_CM_1	GSTK1	-0.099	-0.516263
ARPC1A	3.22072e-11	0.252307	0.197	0.287	1.0953e-06	Immat_CM_1	ARPC1A	-0.09	-0.520619
ACTR10	3.24929e-11	0.322407	0.201	0.297	1.10502e-06	Immat_CM_1	ACTR10	-0.096	-0.54078
CHMP5	3.47516e-11	0.273197	0.21	0.306	1.18183e-06	Immat_CM_1	CHMP5	-0.096	-0.52222
NAXE	3.86358e-11	0.253807	0.127	0.192	1.31393e-06	Immat_CM_1	NAXE	-0.065	-0.559837
PSMC3	5.19247e-11	0.291487	0.226	0.327	1.76586e-06	Immat_CM_1	PSMC3	-0.101	-0.513777
ENY2	5.7313e-11	0.258342	0.273	0.391	1.9491e-06	Immat_CM_1	ENY2	-0.118	-0.502649
HEBP1	5.73614e-11	0.263551	0.161	0.236	1.95075e-06	Immat_CM_1	HEBP1	-0.075	-0.524402
MRPL27	6.21469e-11	0.304144	0.215	0.313	2.11349e-06	Immat_CM_1	MRPL27	-0.098	-0.521413
SSR41	6.2558e-11	0.256239	0.272	0.389	2.12747e-06	Immat_CM_1	SSR4	-0.117	-0.500542
TCEAL8	8.67688e-11	0.303688	0.221	0.321	2.95083e-06	Immat_CM_1	TCEAL8	-0.1	-0.518748
MDH21	9.19179e-11	0.473005	0.51	0.557	3.12594e-06	Immat_CM_1	MDH2	-0.047	-0.124814
RNH1	9.52486e-11	0.309831	0.204	0.296	3.23921e-06	Immat_CM_1	RNH1	-0.092	-0.515716
NAA38	1.01474e-10	0.291342	0.236	0.34	3.45093e-06	Immat_CM_1	NAA38	-0.104	-0.508521
COPS8	1.35344e-10	0.311348	0.175	0.256	4.60279e-06	Immat_CM_1	COPS8	-0.081	-0.523661
CCDC124	1.46368e-10	0.268819	0.151	0.223	4.9777e-06	Immat_CM_1	CCDC124	-0.072	-0.53299
BTF3L4	1.4813e-10	0.266498	0.217	0.313	5.0376e-06	Immat_CM_1	BTF3L4	-0.096	-0.508651
TIMMDC1	1.4848e-10	0.277092	0.182	0.266	5.0495e-06	Immat_CM_1	TIMMDC1	-0.084	-0.523331
NDUFAF4	1.76241e-10	0.257535	0.161	0.236	5.99359e-06	Immat_CM_1	NDUFAF4	-0.075	-0.524402
WDR1	1.8956e-10	0.30054	0.241	0.349	6.44654e-06	Immat_CM_1	WDR1	-0.108	-0.516122
SSU721	2.12797e-10	0.303756	0.233	0.334	7.23679e-06	Immat_CM_1	SSU72	-0.101	-0.501276
PAIP21	2.56875e-10	0.283077	0.269	0.385	8.73579e-06	Immat_CM_1	PAIP2	-0.116	-0.501434
MLF2	2.5899e-10	0.285297	0.246	0.353	8.80774e-06	Immat_CM_1	MLF2	-0.107	-0.503658
PTGES3L	3.29593e-10	0.281699	0.149	0.219	1.12088e-05	Immat_CM_1	PTGES3L	-0.07	-0.526041
SUCLA2	3.54244e-10	0.315788	0.196	0.283	1.20471e-05	Immat_CM_1	SUCLA2	-0.087	-0.508046
PSMC4	3.95499e-10	0.298444	0.119	0.179	1.34501e-05	Immat_CM_1	PSMC4	-0.06	-0.550657
PCBP1	4.18764e-10	0.307962	0.298	0.427	1.42413e-05	Immat_CM_1	PCBP1	-0.129	-0.504563
TRAPPC5	4.45877e-10	0.288971	0.23	0.328	1.51634e-05	Immat_CM_1	TRAPPC5	-0.098	-0.493813
AC093849.2	5.57688e-10	0.28815	0.105	0.16	1.89658e-05	Immat_CM_1	AC093849.2	-0.055	-0.563491
NBDY	5.59982e-10	0.280127	0.216	0.309	1.90439e-05	Immat_CM_1	NBDY	-0.093	-0.497046
TXNL4A1	6.56684e-10	0.307725	0.234	0.335	2.23325e-05	Immat_CM_1	TXNL4A	-0.101	-0.49954
SCAND1	6.66754e-10	0.334239	0.217	0.312	2.2675e-05	Immat_CM_1	SCAND1	-0.095	-0.504179
THYN1	1.27115e-09	0.253577	0.128	0.189	4.32294e-05	Immat_CM_1	THYN1	-0.061	-0.527777
UFC1	1.50973e-09	0.261669	0.223	0.313	5.13429e-05	Immat_CM_1	UFC1	-0.09	-0.47103
ANP32A	1.67378e-09	0.266359	0.275	0.388	5.6922e-05	Immat_CM_1	ANP32A	-0.113	-0.481661
EDF11	2.63754e-09	0.385541	0.549	0.62	8.96975e-05	Immat_CM_1	EDF1	-0.071	-0.172474
PPP1R14B1	2.77083e-09	0.297465	0.189	0.27	9.42305e-05	Immat_CM_1	PPP1R14B	-0.081	-0.492447
GTF2A2	3.04776e-09	0.286001	0.249	0.35	0.000103648	Immat_CM_1	GTF2A2	-0.101	-0.474887
FKBP8	3.49326e-09	0.311538	0.249	0.352	0.000118799	Immat_CM_1	FKBP8	-0.103	-0.482878
NUBP1	3.64032e-09	0.254056	0.085	0.131	0.0001238	Immat_CM_1	NUBP1	-0.046	-0.569196
SMIM26	4.07287e-09	0.261271	0.252	0.355	0.00013851	Immat_CM_1	SMIM26	-0.103	-0.478173
SELENOH	5.11554e-09	0.277875	0.272	0.381	0.000173969	Immat_CM_1	SELENOH	-0.109	-0.471329
SNRPC	5.33212e-09	0.300341	0.233	0.328	0.000181335	Immat_CM_1	SNRPC	-0.095	-0.475898
DRAP1	6.19303e-09	0.265812	0.242	0.338	0.000210613	Immat_CM_1	DRAP1	-0.096	-0.465504
LSM1	6.26321e-09	0.254751	0.153	0.22	0.000212999	Immat_CM_1	LSM1	-0.067	-0.496502
STMP1	6.33962e-09	0.259896	0.277	0.389	0.000215598	Immat_CM_1	STMP1	-0.112	-0.475196
ELP5	6.38194e-09	0.272016	0.127	0.184	0.000217037	Immat_CM_1	ELP5	-0.057	-0.501568
FKBP4	7.38724e-09	0.298518	0.166	0.237	0.000251225	Immat_CM_1	FKBP4	-0.071	-0.488698
TUBB2A	8.37294e-09	0.276553	0.109	0.161	0.000284747	Immat_CM_1	TUBB2A	-0.052	-0.522663
PSMB2	9.70718e-09	0.277696	0.223	0.312	0.000330122	Immat_CM_1	PSMB2	-0.089	-0.466558
BLOC1S1	1.00514e-08	0.290258	0.28	0.391	0.000341828	Immat_CM_1	BLOC1S1	-0.111	-0.46741
MRPL57	1.06679e-08	0.291071	0.259	0.362	0.000362793	Immat_CM_1	MRPL57	-0.103	-0.467547
PPP1R1A1	1.1273e-08	0.616951	0.435	0.465	0.000383373	Immat_CM_1	PPP1R1A	-0.03	-0.0941015
PRELID1	1.13927e-08	0.257976	0.212	0.296	0.000387443	Immat_CM_1	PRELID1	-0.084	-0.462792
SDHB	1.23159e-08	0.294896	0.238	0.334	0.00041884	Immat_CM_1	SDHB	-0.096	-0.471905
GLO1	1.25478e-08	0.276417	0.247	0.343	0.000426726	Immat_CM_1	GLO1	-0.096	-0.457746
PPA11	1.256e-08	0.321132	0.165	0.235	0.00042714	Immat_CM_1	PPA1	-0.07	-0.485189
SH3BGRL	1.30647e-08	0.274774	0.153	0.217	0.000444304	Immat_CM_1	SH3BGRL	-0.064	-0.477568
CCDC28B	1.50434e-08	0.25758	0.106	0.156	0.000511596	Immat_CM_1	CCDC28B	-0.05	-0.51668
LAMTOR1	1.66043e-08	0.302861	0.214	0.301	0.000564679	Immat_CM_1	LAMTOR1	-0.087	-0.473234
ACAA1	1.72104e-08	0.292192	0.145	0.209	0.000585293	Immat_CM_1	ACAA1	-0.064	-0.498388
HPF1	1.81668e-08	0.282169	0.132	0.19	0.000617817	Immat_CM_1	HPF1	-0.058	-0.493812
PSMA3	1.8711e-08	0.319819	0.197	0.277	0.000636324	Immat_CM_1	PSMA3	-0.08	-0.471224
UBC	1.96337e-08	0.342254	0.576	0.639	0.000667702	Immat_CM_1	UBC	-0.063	-0.147294
DCTN3	2.00323e-08	0.28921	0.226	0.315	0.000681257	Immat_CM_1	DCTN3	-0.089	-0.461484
NDUFB51	2.16209e-08	0.449042	0.504	0.559	0.000735282	Immat_CM_1	NDUFB5	-0.055	-0.146633
PNKD	2.20716e-08	0.277344	0.308	0.43	0.000750609	Immat_CM_1	PNKD	-0.122	-0.46835
ARL2	2.31836e-08	0.281091	0.15	0.213	0.000788429	Immat_CM_1	ARL2	-0.063	-0.478715
CCT8	2.61861e-08	0.264526	0.289	0.398	0.000890538	Immat_CM_1	CCT8	-0.109	-0.448293
GTF2H5	2.96443e-08	0.349246	0.213	0.298	0.00100814	Immat_CM_1	GTF2H5	-0.085	-0.465706
ZNHIT1	3.0654e-08	0.340727	0.24	0.338	0.00104248	Immat_CM_1	ZNHIT1	-0.098	-0.476995
MAGED2	3.12363e-08	0.276359	0.293	0.405	0.00106228	Immat_CM_1	MAGED2	-0.112	-0.453664
MRPL34	3.22674e-08	0.257579	0.234	0.322	0.00109735	Immat_CM_1	MRPL34	-0.088	-0.444144
TMEM230	3.96687e-08	0.281045	0.253	0.35	0.00134905	Immat_CM_1	TMEM230	-0.097	-0.452785
COPS3	3.97345e-08	0.3243	0.177	0.248	0.00135129	Immat_CM_1	COPS3	-0.071	-0.464118
MIEN1	4.17963e-08	0.337756	0.144	0.205	0.00142141	Immat_CM_1	MIEN1	-0.061	-0.481138
DNAJC15	4.57234e-08	0.330322	0.274	0.385	0.00155496	Immat_CM_1	DNAJC15	-0.111	-0.475818
VBP1	4.97632e-08	0.289467	0.216	0.3	0.00169235	Immat_CM_1	VBP1	-0.084	-0.455771
CCT3	5.09279e-08	0.291708	0.284	0.395	0.00173196	Immat_CM_1	CCT3	-0.111	-0.46197
TPGS1	5.39295e-08	0.265138	0.064	0.1	0.00183403	Immat_CM_1	TPGS1	-0.036	-0.571263
GSTO1	5.95645e-08	0.34175	0.244	0.34	0.00202567	Immat_CM_1	GSTO1	-0.096	-0.462369
NDUFB6	6.03981e-08	0.361615	0.268	0.375	0.00205402	Immat_CM_1	NDUFB6	-0.107	-0.469628
MRPL14	6.09241e-08	0.329118	0.248	0.345	0.00207191	Immat_CM_1	MRPL14	-0.097	-0.460294
SEM1	6.67992e-08	0.250191	0.337	0.464	0.00227171	Immat_CM_1	SEM1	-0.127	-0.449839
TOMM40	7.28887e-08	0.285089	0.154	0.217	0.0024788	Immat_CM_1	TOMM40	-0.063	-0.46875
GLRX51	7.54035e-08	0.265946	0.209	0.289	0.00256432	Immat_CM_1	GLRX5	-0.08	-0.449037
FIBP	7.61985e-08	0.279266	0.182	0.253	0.00259136	Immat_CM_1	FIBP	-0.071	-0.453752
SNRPG	8.43304e-08	0.255983	0.309	0.424	0.00286791	Immat_CM_1	SNRPG	-0.115	-0.444018
MRPL18	9.76191e-08	0.298319	0.168	0.234	0.00331983	Immat_CM_1	MRPL18	-0.066	-0.454783
EIF4EBP1	1.03702e-07	0.312427	0.231	0.319	0.00352669	Immat_CM_1	EIF4EBP1	-0.088	-0.448893
MRPS7	1.16812e-07	0.320394	0.233	0.323	0.00397255	Immat_CM_1	MRPS7	-0.09	-0.454404
CHMP2A	1.19588e-07	0.306221	0.216	0.299	0.00406694	Immat_CM_1	CHMP2A	-0.083	-0.451111
SSBP1	1.25384e-07	0.279084	0.291	0.4	0.00426406	Immat_CM_1	SSBP1	-0.109	-0.445732
PDZD11	1.25574e-07	0.326402	0.122	0.175	0.00427051	Immat_CM_1	PDZD11	-0.053	-0.486671
FXYD1	1.2594e-07	0.287523	0.271	0.373	0.00428297	Immat_CM_1	FXYD1	-0.102	-0.446636
GSTM3	1.35892e-07	0.337453	0.129	0.184	0.0046214	Immat_CM_1	GSTM3	-0.055	-0.480675
ILK	1.51202e-07	0.334892	0.272	0.378	0.00514207	Immat_CM_1	ILK	-0.106	-0.46022
IFI27L2	1.56964e-07	0.269504	0.267	0.364	0.00533801	Immat_CM_1	IFI27L2	-0.097	-0.433016
PFDN2	1.67472e-07	0.292598	0.246	0.338	0.00569538	Immat_CM_1	PFDN2	-0.092	-0.442793
NDUFA10	1.68387e-07	0.324582	0.294	0.408	0.00572652	Immat_CM_1	NDUFA10	-0.114	-0.459301
DIABLO	1.73382e-07	0.259497	0.116	0.165	0.00589638	Immat_CM_1	DIABLO	-0.049	-0.473608
TAF101	1.79244e-07	0.326922	0.172	0.239	0.00609574	Immat_CM_1	TAF10	-0.067	-0.451992
TALDO1	1.80585e-07	0.296657	0.21	0.291	0.00614133	Immat_CM_1	TALDO1	-0.081	-0.452082
MTCH2	1.83475e-07	0.340666	0.245	0.34	0.00623961	Immat_CM_1	MTCH2	-0.095	-0.456703
GDI2	2.03451e-07	0.279328	0.311	0.427	0.00691896	Immat_CM_1	GDI2	-0.116	-0.44494
PSMB7	2.08041e-07	0.251576	0.322	0.441	0.00707504	Immat_CM_1	PSMB7	-0.119	-0.441828
TBC1D7	2.09937e-07	0.263794	0.109	0.156	0.00713953	Immat_CM_1	TBC1D7	-0.047	-0.479875
PKIG	2.79566e-07	0.406879	0.195	0.269	0.00950747	Immat_CM_1	PKIG	-0.074	-0.444453
C18orf32	2.83021e-07	0.35323	0.193	0.267	0.00962499	Immat_CM_1	C18orf32	-0.074	-0.448215
CSMD1	0	2.87692	0.698	0.098	0	TsPF_CM	CSMD1	0.6	2.71158
BRINP3	1.70897e-261	2.08805	0.705	0.142	5.81188e-257	TsPF_CM	BRINP3	0.563	2.23312
PLXNA4	4.92707e-212	1.78967	0.533	0.096	1.6756e-207	TsPF_CM	PLXNA4	0.437	2.35578
ADAMTSL11	1.14506e-208	1.58333	0.586	0.114	3.89411e-204	TsPF_CM	ADAMTSL1	0.472	2.26404
SIPA1L11	4.64488e-207	1.69802	0.703	0.166	1.57963e-202	TsPF_CM	SIPA1L1	0.537	2.0177
GJA11	9.75668e-164	1.48458	0.597	0.147	3.31805e-159	TsPF_CM	GJA1	0.45	1.95024
VCAN1	7.91455e-155	1.62704	0.65	0.179	2.69158e-150	TsPF_CM	VCAN	0.471	1.80353
SLC27A61	4.79683e-150	1.43081	0.628	0.17	1.63131e-145	TsPF_CM	SLC27A6	0.458	1.82498
DLGAP1	3.97772e-144	1.5755	0.366	0.063	1.35274e-139	TsPF_CM	DLGAP1	0.303	2.36316
CTNNA31	6.79257e-142	1.50572	0.916	0.434	2.31002e-137	TsPF_CM	CTNNA3	0.482	1.06028
MGAT4C	4.19197e-140	1.5917	0.606	0.173	1.42561e-135	TsPF_CM	MGAT4C	0.433	1.75053
FBN21	3.25083e-139	1.46409	0.872	0.357	1.10554e-134	TsPF_CM	FBN2	0.515	1.26477
DLG21	1.07415e-137	1.67902	0.74	0.263	3.65298e-133	TsPF_CM	DLG2	0.477	1.45765
SORBS21	3.89841e-137	1.43821	0.976	0.666	1.32577e-132	TsPF_CM	SORBS2	0.31	0.544497
SLC8A11	3.9389e-135	1.46476	0.98	0.642	1.33954e-130	TsPF_CM	SLC8A1	0.338	0.60248
NTN1	1.26704e-134	0.777494	0.211	0.023	4.30893e-130	TsPF_CM	NTN1	0.188	2.73976
LAMA21	2.10983e-132	1.46282	0.855	0.361	7.17511e-128	TsPF_CM	LAMA2	0.494	1.22106
PDE1C	3.72727e-130	1.06343	0.366	0.068	1.26757e-125	TsPF_CM	PDE1C	0.298	2.26771
ALCAM	8.00611e-129	1.17552	0.363	0.068	2.72272e-124	TsPF_CM	ALCAM	0.295	2.25615
ROR11	2.88668e-128	1.43597	0.718	0.241	9.81703e-124	TsPF_CM	ROR1	0.477	1.53587
PLXNA2	1.81439e-126	1.05477	0.405	0.084	6.17039e-122	TsPF_CM	PLXNA2	0.321	2.14118
CDH13	2.06186e-125	1.20181	0.458	0.106	7.01197e-121	TsPF_CM	CDH13	0.352	2.01144
SEMA5A1	4.03344e-125	1.39187	0.709	0.25	1.37169e-120	TsPF_CM	SEMA5A	0.459	1.46712
FGF121	5.6336e-125	1.39856	0.976	0.678	1.91587e-120	TsPF_CM	FGF12	0.298	0.519115
GRID11	2.9952e-124	1.12123	0.368	0.071	1.01861e-119	TsPF_CM	GRID1	0.297	2.22098
AC124852.11	2.46974e-120	1.14682	0.383	0.079	8.39911e-116	TsPF_CM	AC124852.1	0.304	2.14139
SLC1A31	1.9525e-118	1.25768	0.597	0.179	6.64005e-114	TsPF_CM	SLC1A3	0.418	1.68278
LINC02208	3.10295e-118	1.1277	0.247	0.035	1.05525e-113	TsPF_CM	LINC02208	0.212	2.5111
MAP3K5	7.43533e-117	0.689938	0.233	0.032	2.52861e-112	TsPF_CM	MAP3K5	0.201	2.52963
IL1RAPL11	5.41371e-116	1.42718	0.811	0.33	1.8411e-111	TsPF_CM	IL1RAPL1	0.481	1.2716
KCNQ51	1.98665e-115	1.4994	0.729	0.265	6.7562e-111	TsPF_CM	KCNQ5	0.464	1.42581
ADAMTS61	3.14717e-115	1.37786	0.678	0.237	1.07029e-110	TsPF_CM	ADAMTS6	0.441	1.47752
DLC11	9.959e-115	1.38659	0.795	0.345	3.38686e-110	TsPF_CM	DLC1	0.45	1.18094
PRICKLE11	5.17413e-112	1.28094	0.744	0.29	1.75962e-107	TsPF_CM	PRICKLE1	0.454	1.32931
IRX5	3.04374e-111	0.306254	0.2	0.024	1.03512e-106	TsPF_CM	IRX5	0.176	2.6232
CACNA1C1	5.91603e-111	1.30227	0.874	0.397	2.01192e-106	TsPF_CM	CACNA1C	0.477	1.11882
NLGN11	6.68164e-111	1.17075	0.546	0.148	2.27229e-106	TsPF_CM	NLGN1	0.398	1.8145
INPP4B1	1.14411e-108	1.40928	0.74	0.292	3.89089e-104	TsPF_CM	INPP4B	0.448	1.31205
ESRRG1	1.38107e-107	1.37425	0.782	0.337	4.69673e-103	TsPF_CM	ESRRG	0.445	1.19033
EGFEM1P1	1.48031e-104	1.10919	0.628	0.204	5.03424e-100	TsPF_CM	EGFEM1P	0.424	1.57549
ADCY5	4.93928e-104	1.20508	0.645	0.228	1.67975e-99	TsPF_CM	ADCY5	0.417	1.46014
FBXL71	1.53741e-103	1.28815	0.866	0.424	5.22842e-99	TsPF_CM	FBXL7	0.442	1.01307
NAV11	9.96817e-103	1.16896	0.758	0.302	3.38998e-98	TsPF_CM	NAV1	0.456	1.29928
AUTS2	4.32338e-102	1.38276	0.775	0.335	1.47029e-97	TsPF_CM	AUTS2	0.44	1.18586
ANO4	7.42099e-102	0.77319	0.205	0.028	2.52373e-97	TsPF_CM	ANO4	0.177	2.49711
PLCXD31	5.17768e-101	1.24464	0.672	0.25	1.76083e-96	TsPF_CM	PLCXD3	0.422	1.39091
RYR21	5.71702e-101	1.1873	0.941	0.5	1.94424e-96	TsPF_CM	RYR2	0.441	0.898816
P2RX1	1.70359e-100	0.68841	0.242	0.038	5.79358e-96	TsPF_CM	P2RX1	0.204	2.38986
PTPRM	2.42856e-99	1.31423	0.641	0.237	8.25903e-95	TsPF_CM	PTPRM	0.404	1.39778
KIF26B	2.77652e-98	1.23665	0.764	0.318	9.4424e-94	TsPF_CM	KIF26B	0.446	1.23838
SHROOM4	4.50255e-97	0.796288	0.203	0.029	1.53123e-92	TsPF_CM	SHROOM4	0.174	2.44626
CACNB21	5.5848e-97	1.22497	0.83	0.383	1.89928e-92	TsPF_CM	CACNB2	0.447	1.09566
PALLD1	1.39904e-95	1.13466	0.919	0.537	4.75787e-91	TsPF_CM	PALLD	0.382	0.764028
TTN1	4.51508e-94	1.13992	0.974	0.666	1.53549e-89	TsPF_CM	TTN	0.308	0.541568
LDLRAD4	8.44968e-94	1.37249	0.608	0.225	2.87357e-89	TsPF_CM	LDLRAD4	0.383	1.39456
PPP1R12B1	9.389e-94	1.19499	0.881	0.505	3.19301e-89	TsPF_CM	PPP1R12B	0.376	0.790734
MTUS21	2.24424e-93	1.23168	0.863	0.499	7.6322e-89	TsPF_CM	MTUS2	0.364	0.778197
IRX3	4.98837e-92	0.575498	0.335	0.072	1.69645e-87	TsPF_CM	IRX3	0.263	2.07155
PTPRG	5.19095e-91	1.15175	0.641	0.239	1.76534e-86	TsPF_CM	PTPRG	0.402	1.38615
EMC10	1.45069e-90	1.33504	0.868	0.436	4.93352e-86	TsPF_CM	EMC10	0.432	0.977016
COL11A1	7.62845e-90	1.02894	0.368	0.09	2.59428e-85	TsPF_CM	COL11A1	0.278	1.91732
AL139383.1	1.87804e-89	1.01998	0.333	0.076	6.38684e-85	TsPF_CM	AL139383.1	0.257	1.99453
DMD1	4.89566e-88	1.09174	0.859	0.404	1.66492e-83	TsPF_CM	DMD	0.455	1.06954
CRIM1	6.83793e-88	0.716058	0.381	0.095	2.32544e-83	TsPF_CM	CRIM1	0.286	1.89576
ADGRL31	8.06835e-88	1.18551	0.617	0.228	2.74388e-83	TsPF_CM	ADGRL3	0.389	1.39712
KCNJ2	1.9104e-87	0.617687	0.214	0.035	6.49688e-83	TsPF_CM	KCNJ2	0.179	2.31292
CDH21	1.2925e-85	1.18164	0.773	0.371	4.39555e-81	TsPF_CM	CDH2	0.402	1.03902
THSD41	8.28789e-85	1.13143	0.632	0.239	2.81855e-80	TsPF_CM	THSD4	0.393	1.36607
AKAP61	2.94637e-84	1.0933	0.731	0.315	1.002e-79	TsPF_CM	AKAP6	0.416	1.18878
VPS81	3.05282e-84	1.10846	0.456	0.14	1.0382e-79	TsPF_CM	VPS8	0.316	1.63471
KIF13A1	6.51805e-84	1.10506	0.707	0.3	2.21666e-79	TsPF_CM	KIF13A	0.407	1.20944
TNNI3K1	1.22846e-83	1.15008	0.696	0.292	4.17774e-79	TsPF_CM	TNNI3K	0.404	1.22484
RBM201	7.1648e-83	1.04517	0.824	0.384	2.4366e-78	TsPF_CM	RBM20	0.44	1.08166
HDAC91	1.22331e-82	1.15372	0.681	0.282	4.16023e-78	TsPF_CM	HDAC9	0.399	1.24243
MYOM11	8.27934e-82	1.13144	0.872	0.524	2.81564e-77	TsPF_CM	MYOM1	0.348	0.723831
PTPRK1	1.94322e-81	1.18688	0.753	0.341	6.60852e-77	TsPF_CM	PTPRK	0.412	1.11999
CADM11	5.01057e-81	1.08867	0.659	0.265	1.70399e-76	TsPF_CM	CADM1	0.394	1.28226
LINC01099	5.91476e-81	0.59154	0.167	0.023	2.01149e-76	TsPF_CM	LINC01099	0.144	2.41963
LTBP11	3.98994e-80	1.0929	0.711	0.304	1.3569e-75	TsPF_CM	LTBP1	0.407	1.19897
PRDM161	4.44461e-80	0.728908	0.37	0.094	1.51152e-75	TsPF_CM	PRDM16	0.276	1.8684
LARGE11	5.52571e-80	1.11495	0.639	0.243	1.87918e-75	TsPF_CM	LARGE1	0.396	1.35873
GLP1R	1.39543e-79	0.459996	0.198	0.032	4.74556e-75	TsPF_CM	GLP1R	0.166	2.30536
RASAL21	8.4422e-79	1.03622	0.665	0.269	2.87102e-74	TsPF_CM	RASAL2	0.396	1.27432
PCDH71	1.31504e-78	0.906577	0.656	0.248	4.47219e-74	TsPF_CM	PCDH7	0.408	1.36781
FAM189A21	7.64997e-78	1.18428	0.566	0.216	2.6016e-73	TsPF_CM	FAM189A2	0.35	1.34935
FHOD31	7.89979e-78	1.08381	0.778	0.381	2.68656e-73	TsPF_CM	FHOD3	0.397	1.01084
CHRM21	1.03188e-76	1.12052	0.648	0.264	3.50921e-72	TsPF_CM	CHRM2	0.384	1.2636
MGAT51	1.857e-76	1.07709	0.628	0.252	6.31527e-72	TsPF_CM	MGAT5	0.376	1.28366
PBX11	2.25776e-76	1.16433	0.687	0.329	7.67818e-72	TsPF_CM	PBX1	0.358	1.03965
MYH71	5.36839e-76	1.15936	0.885	0.665	1.82568e-71	TsPF_CM	MYH7	0.22	0.406947
TNIK1	3.7594e-75	0.980843	0.628	0.256	1.2785e-70	TsPF_CM	TNIK	0.372	1.26181
UTRN	1.10083e-74	1.07891	0.604	0.241	3.74371e-70	TsPF_CM	UTRN	0.363	1.29021
TGM2	1.5673e-74	0.970552	0.604	0.247	5.33009e-70	TsPF_CM	TGM2	0.357	1.25614
STAT4	4.73364e-74	1.15212	0.465	0.154	1.60982e-69	TsPF_CM	STAT4	0.311	1.53365
SPHKAP1	5.92989e-74	1.08664	0.656	0.291	2.01664e-69	TsPF_CM	SPHKAP	0.365	1.14549
AKAP131	7.19024e-74	1.11524	0.76	0.364	2.44526e-69	TsPF_CM	AKAP13	0.396	1.04162
CORIN	1.20898e-73	1.26569	0.665	0.322	4.11151e-69	TsPF_CM	CORIN	0.343	1.02348
QKI1	1.53665e-73	1.16313	0.857	0.547	5.22585e-69	TsPF_CM	QKI	0.31	0.638261
SGCD	4.62526e-73	1.09433	0.401	0.122	1.57296e-68	TsPF_CM	SGCD	0.279	1.63785
CDS1	2.63117e-72	0.843684	0.363	0.103	8.94808e-68	TsPF_CM	CDS1	0.26	1.72195
SLC8A1-AS11	3.09234e-72	0.866886	0.601	0.23	1.05164e-67	TsPF_CM	SLC8A1-AS1	0.371	1.34777
MALAT11	8.98829e-72	0.892719	0.985	0.79	3.05674e-67	TsPF_CM	MALAT1	0.195	0.314661
GARNL3	9.07895e-72	0.780419	0.322	0.083	3.08757e-67	TsPF_CM	GARNL3	0.239	1.83475
MLIP1	9.44548e-72	0.981017	0.665	0.293	3.21222e-67	TsPF_CM	MLIP	0.372	1.1553
ANK2	9.72425e-72	1.03321	0.72	0.332	3.30702e-67	TsPF_CM	ANK2	0.388	1.09367
MAN1A1	1.17588e-71	0.913903	0.405	0.125	3.99894e-67	TsPF_CM	MAN1A1	0.28	1.61942
PDLIM51	4.0824e-71	0.913981	0.91	0.668	1.38834e-66	TsPF_CM	PDLIM5	0.242	0.440292
RUNX1T11	5.24171e-71	1.0616	0.626	0.273	1.7826e-66	TsPF_CM	RUNX1T1	0.353	1.16794
SCUBE31	2.201e-70	0.438774	0.267	0.06	7.48518e-66	TsPF_CM	SCUBE3	0.207	1.9829
FHIT1	3.95747e-70	1.07427	0.59	0.24	1.34586e-65	TsPF_CM	FHIT	0.35	1.26269
TMEM71	4.59037e-70	0.884336	0.438	0.144	1.56109e-65	TsPF_CM	TMEM71	0.294	1.53995
RETREG1	7.92902e-70	0.747193	0.401	0.125	2.6965e-65	TsPF_CM	RETREG1	0.276	1.60545
PLCB4	1.83111e-69	0.907423	0.632	0.264	6.22722e-65	TsPF_CM	PLCB4	0.368	1.22809
PLEKHA5	3.3384e-69	1.03143	0.742	0.378	1.13532e-64	TsPF_CM	PLEKHA5	0.364	0.954494
NCALD	4.14245e-69	0.893933	0.412	0.129	1.40876e-64	TsPF_CM	NCALD	0.283	1.60146
LRIG1	4.22516e-69	0.896394	0.414	0.136	1.43689e-64	TsPF_CM	LRIG1	0.278	1.53744
PDZD21	1.23957e-68	0.871941	0.412	0.131	4.21552e-64	TsPF_CM	PDZD2	0.281	1.58086
ANTXR11	1.63681e-68	0.720803	0.385	0.114	5.56646e-64	TsPF_CM	ANTXR1	0.271	1.67071
CACNA2D1	2.66435e-68	0.971794	0.608	0.25	9.06091e-64	TsPF_CM	CACNA2D1	0.358	1.24877
MYOCD	3.69058e-68	0.999925	0.626	0.269	1.25509e-63	TsPF_CM	MYOCD	0.357	1.18847
GAB11	4.95062e-68	0.945014	0.599	0.249	1.68361e-63	TsPF_CM	GAB1	0.35	1.23317
TCF4	5.05742e-68	0.885333	0.48	0.172	1.71993e-63	TsPF_CM	TCF4	0.308	1.42834
TGFBR3	1.08068e-67	0.623533	0.366	0.107	3.67518e-63	TsPF_CM	TGFBR3	0.259	1.68337
DANT21	4.24521e-67	0.946092	0.557	0.215	1.44371e-62	TsPF_CM	DANT2	0.342	1.33303
SLCO3A1	5.69365e-67	0.963101	0.593	0.246	1.9363e-62	TsPF_CM	SLCO3A1	0.347	1.23569
ENOX11	8.50611e-67	0.866162	0.399	0.125	2.89276e-62	TsPF_CM	ENOX1	0.274	1.59842
ERC1	1.43866e-66	0.991612	0.621	0.264	4.89259e-62	TsPF_CM	ERC1	0.357	1.20316
IGF1R1	2.25576e-66	0.998669	0.581	0.237	7.67139e-62	TsPF_CM	IGF1R	0.344	1.2583
IPO9-AS11	4.98254e-66	0.658915	0.381	0.111	1.69446e-61	TsPF_CM	IPO9-AS1	0.27	1.69133
PHACTR11	9.89064e-66	0.740876	0.432	0.138	3.36361e-61	TsPF_CM	PHACTR1	0.294	1.57779
NOS1AP	1.7706e-65	0.409051	0.174	0.03	6.02145e-61	TsPF_CM	NOS1AP	0.144	2.19879
SOX61	2.04844e-65	0.908021	0.504	0.188	6.96634e-61	TsPF_CM	SOX6	0.316	1.37582
NEBL1	2.17067e-65	0.992595	0.83	0.539	7.38202e-61	TsPF_CM	NEBL	0.291	0.613491
SOBP1	2.80954e-65	0.829816	0.443	0.151	9.55469e-61	TsPF_CM	SOBP	0.292	1.49187
EPHA71	9.27557e-65	0.946185	0.458	0.161	3.15444e-60	TsPF_CM	EPHA7	0.297	1.45197
ZFPM21	1.44715e-64	0.945587	0.652	0.286	4.92147e-60	TsPF_CM	ZFPM2	0.366	1.16096
FILIP11	5.20338e-64	0.943645	0.795	0.465	1.76957e-59	TsPF_CM	FILIP1	0.33	0.760936
KLHL131	1.29256e-63	0.907732	0.476	0.175	4.39573e-59	TsPF_CM	KLHL13	0.301	1.39294
PSD31	2.04438e-63	0.971007	0.736	0.359	6.95252e-59	TsPF_CM	PSD3	0.377	1.01536
LAMB11	3.32451e-63	0.673384	0.357	0.105	1.1306e-58	TsPF_CM	LAMB1	0.252	1.67328
NRP11	3.60386e-63	0.826794	0.564	0.225	1.2256e-58	TsPF_CM	NRP1	0.339	1.28802
GALNT17	6.25552e-63	0.804364	0.33	0.094	2.12738e-58	TsPF_CM	GALNT17	0.236	1.70798
XPO41	1.64867e-62	0.790002	0.507	0.193	5.60678e-58	TsPF_CM	XPO4	0.314	1.34825
SOX51	2.64383e-62	0.85835	0.529	0.203	8.99115e-58	TsPF_CM	SOX5	0.326	1.33902
MYO18B	2.77054e-62	0.815576	0.678	0.298	9.42204e-58	TsPF_CM	MYO18B	0.38	1.15922
MICAL31	2.97681e-62	0.935439	0.588	0.249	1.01236e-57	TsPF_CM	MICAL3	0.339	1.20687
TBC1D41	5.38683e-62	0.968636	0.619	0.276	1.83195e-57	TsPF_CM	TBC1D4	0.343	1.13677
CASQ21	6.00156e-62	0.937513	0.59	0.248	2.04101e-57	TsPF_CM	CASQ2	0.342	1.21727
ARHGAP6	3.26577e-61	0.796392	0.363	0.113	1.11062e-56	TsPF_CM	ARHGAP6	0.25	1.59972
NCAM1	6.30413e-61	0.977474	0.663	0.306	2.14391e-56	TsPF_CM	NCAM1	0.357	1.09044
PRDM5	2.48018e-60	0.532076	0.308	0.086	8.4346e-56	TsPF_CM	PRDM5	0.222	1.72686
KCNH7	9.80706e-60	0.688875	0.736	0.331	3.33519e-55	TsPF_CM	KCNH7	0.405	1.12917
ATP2B1	9.82766e-60	0.844748	0.465	0.174	3.34219e-55	TsPF_CM	ATP2B1	0.291	1.36774
MID1	1.02618e-59	0.935631	0.544	0.215	3.48984e-55	TsPF_CM	MID1	0.329	1.29958
FTX	1.24275e-59	0.872371	0.529	0.212	4.22635e-55	TsPF_CM	FTX	0.317	1.27934
ERBB41	1.26446e-59	0.855925	0.877	0.454	4.30017e-55	TsPF_CM	ERBB4	0.423	0.93466
ABLIM11	1.40869e-59	0.88867	0.727	0.375	4.79067e-55	TsPF_CM	ABLIM1	0.352	0.936625
TRDN-AS11	1.90539e-59	1.08588	0.584	0.259	6.47986e-55	TsPF_CM	TRDN-AS1	0.325	1.14256
TNS11	2.17408e-59	0.672627	0.399	0.133	7.3936e-55	TsPF_CM	TNS1	0.266	1.51542
AC020909.2	2.41961e-59	0.83809	0.919	0.6	8.2286e-55	TsPF_CM	AC020909.2	0.319	0.606787
LIMCH1	2.85841e-59	0.686986	0.341	0.102	9.72088e-55	TsPF_CM	LIMCH1	0.239	1.64709
MITF1	1.17936e-58	0.944634	0.643	0.308	4.01078e-54	TsPF_CM	MITF	0.335	1.03782
PARD3	1.24186e-58	0.937873	0.637	0.298	4.22332e-54	TsPF_CM	PARD3	0.339	1.07059
FBXL17	2.23661e-58	0.919005	0.524	0.218	7.60627e-54	TsPF_CM	FBXL17	0.306	1.22744
ZNF704	2.41268e-58	0.967478	0.474	0.187	8.20505e-54	TsPF_CM	ZNF704	0.287	1.29637
FIGN1	4.82487e-58	0.75958	0.496	0.192	1.64084e-53	TsPF_CM	FIGN	0.304	1.32435
TLL2	5.50327e-58	0.478659	0.227	0.052	1.87155e-53	TsPF_CM	TLL2	0.175	1.93281
GCNT21	1.02182e-57	0.842932	0.46	0.174	3.475e-53	TsPF_CM	GCNT2	0.286	1.35247
ATP2B4	1.26556e-57	0.763857	0.469	0.175	4.30393e-53	TsPF_CM	ATP2B4	0.294	1.37202
LCLAT11	1.34112e-57	0.655105	0.379	0.124	4.56089e-53	TsPF_CM	LCLAT1	0.255	1.53682
ANK31	1.7693e-57	0.899443	0.61	0.275	6.01705e-53	TsPF_CM	ANK3	0.335	1.12103
ASXL3	2.59669e-57	0.700466	0.333	0.103	8.83082e-53	TsPF_CM	ASXL3	0.23	1.60102
PLD1	2.8461e-57	0.687229	0.377	0.124	9.67903e-53	TsPF_CM	PLD1	0.253	1.52939
CGNL11	3.08204e-57	0.666286	0.421	0.148	1.04814e-52	TsPF_CM	CGNL1	0.273	1.44718
WDFY31	3.18565e-57	0.776352	0.474	0.182	1.08337e-52	TsPF_CM	WDFY3	0.292	1.33344
PALM2AKAP21	3.62787e-57	0.927013	0.707	0.368	1.23377e-52	TsPF_CM	PALM2AKAP2	0.339	0.923405
SPTBN1	9.21894e-57	0.896056	0.663	0.321	3.13518e-52	TsPF_CM	SPTBN1	0.342	1.02355
MAGI11	4.3367e-56	0.942925	0.637	0.299	1.47482e-51	TsPF_CM	MAGI1	0.338	1.06591
SLC12A6	1.42495e-55	0.479103	0.253	0.066	4.84597e-51	TsPF_CM	SLC12A6	0.187	1.78963
TMEM163	1.89465e-55	0.988769	0.524	0.226	6.44334e-51	TsPF_CM	TMEM163	0.298	1.17771
PIK3R11	2.43161e-55	0.917731	0.502	0.21	8.26942e-51	TsPF_CM	PIK3R1	0.292	1.21826
DPY19L2P1	3.03618e-55	0.771958	0.507	0.206	1.03254e-50	TsPF_CM	DPY19L2P1	0.301	1.25874
NFIA	3.31456e-55	0.904991	0.615	0.29	1.12722e-50	TsPF_CM	NFIA	0.325	1.05864
SHROOM31	5.09057e-55	0.821479	0.423	0.153	1.7312e-50	TsPF_CM	SHROOM3	0.27	1.40894
MASP11	6.71849e-55	0.524836	0.372	0.118	2.28483e-50	TsPF_CM	MASP1	0.254	1.57667
HMBOX11	1.25043e-54	0.800432	0.542	0.233	4.25248e-50	TsPF_CM	HMBOX1	0.309	1.18338
MAST4	4.71935e-54	0.779338	0.65	0.302	1.60496e-49	TsPF_CM	MAST4	0.348	1.08067
LGR41	6.9023e-54	0.843501	0.467	0.186	2.34733e-49	TsPF_CM	LGR4	0.281	1.2827
KTN1	1.06934e-53	0.830845	0.797	0.509	3.63661e-49	TsPF_CM	KTN1	0.288	0.636734
STARD13	1.07654e-53	0.566599	0.328	0.102	3.66108e-49	TsPF_CM	STARD13	0.226	1.59266
ARHGAP421	1.09875e-53	0.825064	0.467	0.184	3.73664e-49	TsPF_CM	ARHGAP42	0.283	1.29749
CRNDE	1.49757e-53	0.608873	0.467	0.172	5.09292e-49	TsPF_CM	CRNDE	0.295	1.38956
VWA81	1.60027e-53	0.885408	0.493	0.206	5.4422e-49	TsPF_CM	VWA8	0.287	1.21914
DAB11	1.92513e-53	1.01541	0.357	0.122	6.54697e-49	TsPF_CM	DAB1	0.235	1.47454
TNRC6A	2.59846e-53	0.73773	0.458	0.179	8.83685e-49	TsPF_CM	TNRC6A	0.279	1.30766
OPCML	4.71551e-53	0.689418	0.121	0.018	1.60365e-48	TsPF_CM	OPCML	0.103	2.22198
AF228727.1	8.48061e-53	0.635302	0.152	0.028	2.88408e-48	TsPF_CM	AF228727.1	0.124	2.08899
SORCS1	1.0697e-52	0.526005	0.176	0.036	3.63784e-48	TsPF_CM	SORCS1	0.14	2.01322
TTC28	1.09041e-52	0.836172	0.524	0.221	3.70827e-48	TsPF_CM	TTC28	0.303	1.20859
B4GALNT31	1.19871e-52	0.895533	0.637	0.297	4.07657e-48	TsPF_CM	B4GALNT3	0.34	1.07528
CCDC1411	2.13414e-52	0.884399	0.612	0.296	7.2578e-48	TsPF_CM	CCDC141	0.316	1.02314
MYO9B	2.18204e-52	0.781457	0.491	0.199	7.42069e-48	TsPF_CM	MYO9B	0.292	1.2609
FBXW71	5.04103e-52	0.535225	0.377	0.129	1.71435e-47	TsPF_CM	FBXW7	0.248	1.47658
ARID1B1	8.07902e-52	0.927372	0.586	0.272	2.74751e-47	TsPF_CM	ARID1B	0.314	1.07934
JMJD1C	1.08878e-51	0.755221	0.678	0.325	3.70273e-47	TsPF_CM	JMJD1C	0.353	1.03802
PPP2R3A	1.17333e-51	0.800243	0.511	0.217	3.99025e-47	TsPF_CM	PPP2R3A	0.294	1.19823
AP001825.1	1.85721e-51	0.311049	0.156	0.03	6.31599e-47	TsPF_CM	AP001825.1	0.126	2.05035
ZNF6381	2.2762e-51	0.792499	0.557	0.252	7.74091e-47	TsPF_CM	ZNF638	0.305	1.11348
MIR99AHG1	3.97956e-51	0.860437	0.559	0.254	1.35337e-46	TsPF_CM	MIR99AHG	0.305	1.10759
SNCAIP	4.42033e-51	0.493943	0.218	0.053	1.50326e-46	TsPF_CM	SNCAIP	0.165	1.85394
DST	6.37904e-51	0.85577	0.544	0.241	2.16938e-46	TsPF_CM	DST	0.303	1.14188
SNHG14	7.05491e-51	0.697178	0.641	0.299	2.39923e-46	TsPF_CM	SNHG14	0.342	1.0748
AFF3	7.13187e-51	0.840049	0.575	0.257	2.42541e-46	TsPF_CM	AFF3	0.318	1.1313
CDH4	8.21691e-51	0.346556	0.143	0.026	2.79441e-46	TsPF_CM	CDH4	0.117	2.08437
AC139720.11	9.82136e-51	0.517448	0.209	0.049	3.34005e-46	TsPF_CM	AC139720.1	0.16	1.89034
MEIS21	1.54244e-50	0.777426	0.687	0.358	5.24554e-46	TsPF_CM	MEIS2	0.329	0.921266
ADGRL2	2.25093e-50	0.823743	0.584	0.268	7.65497e-46	TsPF_CM	ADGRL2	0.316	1.0951
AL354771.1	2.31592e-50	0.28359	0.115	0.017	7.87598e-46	TsPF_CM	AL354771.1	0.098	2.20667
SIPA1L21	3.85558e-50	0.879232	0.61	0.302	1.31121e-45	TsPF_CM	SIPA1L2	0.308	0.99049
NPNT1	9.8688e-50	0.583534	0.366	0.126	3.35618e-45	TsPF_CM	NPNT	0.24	1.46644
MACF1	1.06094e-49	0.816693	0.619	0.295	3.60806e-45	TsPF_CM	MACF1	0.324	1.044
ABTB2	1.24586e-49	0.719924	0.293	0.089	4.23692e-45	TsPF_CM	ABTB2	0.204	1.61283
TRAK11	1.58448e-49	0.759321	0.478	0.199	5.3885e-45	TsPF_CM	TRAK1	0.279	1.22298
TMEM131L	2.63675e-49	0.556055	0.313	0.101	8.96706e-45	TsPF_CM	TMEM131L	0.212	1.54011
CLEC2D	4.31054e-49	0.636017	0.313	0.101	1.46593e-44	TsPF_CM	CLEC2D	0.212	1.54011
AL591519.1	4.54644e-49	0.822921	0.348	0.119	1.54615e-44	TsPF_CM	AL591519.1	0.229	1.47187
AC005400.1	6.27289e-49	0.540675	0.231	0.06	2.13328e-44	TsPF_CM	AC005400.1	0.171	1.78213
FCHSD21	6.59457e-49	0.807955	0.546	0.252	2.24268e-44	TsPF_CM	FCHSD2	0.294	1.08522
ITGA9	8.54725e-49	0.601674	0.311	0.098	2.90675e-44	TsPF_CM	ITGA9	0.213	1.57065
PLCL21	9.44203e-49	0.81896	0.548	0.25	3.21105e-44	TsPF_CM	PLCL2	0.298	1.10145
DCLK2	1.32434e-48	0.723009	0.363	0.129	4.50381e-44	TsPF_CM	DCLK2	0.234	1.42343
RAPGEF2	1.67109e-48	0.71841	0.562	0.247	5.68304e-44	TsPF_CM	RAPGEF2	0.315	1.15393
MIR646HG1	2.34871e-48	1.00971	0.251	0.071	7.98751e-44	TsPF_CM	MIR646HG	0.18	1.68682
MTSS1	2.76947e-48	0.746434	0.436	0.175	9.41841e-44	TsPF_CM	MTSS1	0.261	1.26906
TRIM2	3.61963e-48	0.540338	0.344	0.118	1.23096e-43	TsPF_CM	TRIM2	0.226	1.46688
CHD9	4.36597e-48	0.615361	0.529	0.231	1.48478e-43	TsPF_CM	CHD9	0.298	1.16092
COL4A2	5.39741e-48	0.742966	0.623	0.307	1.83555e-43	TsPF_CM	COL4A2	0.316	0.997493
GPRIN31	5.73174e-48	0.686491	0.43	0.17	1.94925e-43	TsPF_CM	GPRIN3	0.26	1.28903
FREM1	5.87837e-48	0.863425	0.335	0.114	1.99912e-43	TsPF_CM	FREM1	0.221	1.4755
PLCL11	5.94463e-48	0.990066	0.454	0.184	2.02165e-43	TsPF_CM	PLCL1	0.27	1.25763
ARHGEF3	6.14662e-48	0.689802	0.341	0.119	2.09034e-43	TsPF_CM	ARHGEF3	0.222	1.44339
TBC1D5	6.4115e-48	0.805342	0.522	0.233	2.18042e-43	TsPF_CM	TBC1D5	0.289	1.13014
TANC1	6.72779e-48	0.81176	0.531	0.239	2.28799e-43	TsPF_CM	TANC1	0.292	1.11917
TTC17	7.10205e-48	0.653005	0.423	0.165	2.41527e-43	TsPF_CM	TTC17	0.258	1.30652
CELF2	7.41163e-48	0.806003	0.694	0.372	2.52055e-43	TsPF_CM	CELF2	0.322	0.881828
EXT1	8.27641e-48	0.727038	0.61	0.275	2.81464e-43	TsPF_CM	EXT1	0.335	1.12103
TACC2	1.04316e-47	0.858589	0.586	0.294	3.54756e-43	TsPF_CM	TACC2	0.292	0.971006
FOXP11	1.29914e-47	0.837379	0.687	0.373	4.41812e-43	TsPF_CM	FOXP1	0.314	0.863643
COL18A1	1.5025e-47	0.79278	0.619	0.309	5.1097e-43	TsPF_CM	COL18A1	0.31	0.979279
AL136171.21	1.52426e-47	0.884823	0.542	0.255	5.18369e-43	TsPF_CM	AL136171.2	0.287	1.05839
GAB3	1.64611e-47	0.304519	0.126	0.022	5.59809e-43	TsPF_CM	GAB3	0.104	2.08399
PACRG	1.91856e-47	0.444302	0.209	0.052	6.52464e-43	TsPF_CM	PACRG	0.157	1.81891
FRAS1	2.61392e-47	0.771972	0.513	0.221	8.88941e-43	TsPF_CM	FRAS1	0.292	1.17857
PDE10A1	4.91372e-47	0.573972	0.293	0.09	1.67106e-42	TsPF_CM	PDE10A	0.203	1.59834
TECRL	8.44134e-47	0.782088	0.813	0.537	2.87073e-42	TsPF_CM	TECRL	0.276	0.589262
RBMS1	1.40416e-46	0.831347	0.573	0.284	4.77528e-42	TsPF_CM	RBMS1	0.289	0.987434
EXOC6B1	1.7706e-46	0.662247	0.639	0.306	6.02144e-42	TsPF_CM	EXOC6B	0.333	1.03806
ANTXR21	2.1227e-46	0.604636	0.352	0.126	7.21887e-42	TsPF_CM	ANTXR2	0.226	1.41171
SEMA3A	2.13354e-46	0.654269	0.381	0.139	7.25574e-42	TsPF_CM	SEMA3A	0.242	1.39125
GAS21	2.27853e-46	0.631867	0.355	0.126	7.74884e-42	TsPF_CM	GAS2	0.229	1.42362
MAML3	2.29005e-46	0.76297	0.361	0.13	7.788e-42	TsPF_CM	MAML3	0.231	1.40534
MYOCD-AS1	2.4966e-46	0.663485	0.244	0.069	8.49044e-42	TsPF_CM	MYOCD-AS1	0.175	1.68363
MBNL1	3.32482e-46	0.667767	0.518	0.228	1.13071e-41	TsPF_CM	MBNL1	0.29	1.14924
LINC015051	3.43623e-46	0.650022	0.275	0.084	1.16859e-41	TsPF_CM	LINC01505	0.191	1.59919
SYTL5	3.4503e-46	0.457315	0.192	0.046	1.17338e-41	TsPF_CM	SYTL5	0.146	1.84898
AHNAK	3.96367e-46	0.631192	0.388	0.148	1.34797e-41	TsPF_CM	AHNAK	0.24	1.33229
KCNQ3	4.8989e-46	0.833358	0.256	0.077	1.66602e-41	TsPF_CM	KCNQ3	0.179	1.61121
LINC01098	6.83361e-46	0.269213	0.068	0.007	2.32398e-41	TsPF_CM	LINC01098	0.061	2.19126
UBR3	7.57696e-46	0.764755	0.476	0.205	2.57677e-41	TsPF_CM	UBR3	0.271	1.17624
IL17RD1	9.30675e-46	0.273106	0.214	0.055	3.16504e-41	TsPF_CM	IL17RD	0.159	1.7834
CAMK2D1	1.16154e-45	0.805953	0.738	0.428	3.95016e-41	TsPF_CM	CAMK2D	0.31	0.77197
RANBP17	1.21691e-45	0.681861	0.366	0.133	4.13848e-41	TsPF_CM	RANBP17	0.233	1.39409
LMO71	1.27171e-45	0.774815	0.612	0.312	4.32482e-41	TsPF_CM	LMO7	0.3	0.949636
MPDZ	2.01181e-45	0.738634	0.482	0.212	6.84178e-41	TsPF_CM	MPDZ	0.27	1.14774
AC092640.11	2.81955e-45	0.678132	0.284	0.089	9.58874e-41	TsPF_CM	AC092640.1	0.195	1.56934
CARMIL1	2.94217e-45	0.691343	0.319	0.109	1.00057e-40	TsPF_CM	CARMIL1	0.21	1.46634
ATP8A11	3.52244e-45	0.523456	0.291	0.093	1.19791e-40	TsPF_CM	ATP8A1	0.198	1.54619
PPP1R9A1	3.84539e-45	0.807188	0.421	0.172	1.30774e-40	TsPF_CM	PPP1R9A	0.249	1.24329
ACOT11	6.84462e-45	0.639623	0.445	0.182	2.32772e-40	TsPF_CM	ACOT11	0.263	1.24432
EPHB3	7.67989e-45	0.425935	0.174	0.039	2.61178e-40	TsPF_CM	EPHB3	0.135	1.90667
ROBO11	8.68155e-45	0.547235	0.359	0.127	2.95242e-40	TsPF_CM	ROBO1	0.232	1.42878
PTPN21	1.13494e-44	0.535543	0.326	0.114	3.85969e-40	TsPF_CM	PTPN21	0.212	1.43738
TMTC21	1.59497e-44	0.677872	0.372	0.136	5.42419e-40	TsPF_CM	TMTC2	0.236	1.38699
LINC02008	1.94073e-44	0.504132	0.108	0.017	6.60002e-40	TsPF_CM	LINC02008	0.091	2.1236
ATXN1	3.46377e-44	0.76435	0.579	0.272	1.17796e-39	TsPF_CM	ATXN1	0.307	1.0623
C15orf411	4.28047e-44	0.570021	0.385	0.144	1.4557e-39	TsPF_CM	C15orf41	0.241	1.35835
SAMD4A	4.46128e-44	0.717363	0.612	0.297	1.51719e-39	TsPF_CM	SAMD4A	0.315	1.01844
ANKH	4.47025e-44	0.705817	0.39	0.155	1.52024e-39	TsPF_CM	ANKH	0.235	1.27702
DPY19L2	6.59578e-44	0.558528	0.491	0.209	2.24309e-39	TsPF_CM	DPY19L2	0.282	1.19351
REV3L	7.72086e-44	0.590513	0.478	0.203	2.62571e-39	TsPF_CM	REV3L	0.275	1.19564
TENT5A1	1.09551e-43	0.879322	0.377	0.145	3.72562e-39	TsPF_CM	TENT5A	0.232	1.3195
ZBTB20	1.2101e-43	0.740315	0.454	0.192	4.1153e-39	TsPF_CM	ZBTB20	0.262	1.19936
ZNF407	1.32378e-43	0.626654	0.346	0.127	4.50193e-39	TsPF_CM	ZNF407	0.219	1.37705
COL14A1	1.6835e-43	0.771744	0.187	0.046	5.72524e-39	TsPF_CM	COL14A1	0.141	1.81284
KIDINS2201	3.06713e-43	0.655891	0.529	0.243	1.04307e-38	TsPF_CM	KIDINS220	0.286	1.09084
SVIL	4.28218e-43	0.724579	0.722	0.407	1.45629e-38	TsPF_CM	SVIL	0.315	0.811646
DLEU2	4.77902e-43	0.535599	0.372	0.138	1.62525e-38	TsPF_CM	DLEU2	0.234	1.36737
LPP	4.88618e-43	0.646247	0.709	0.36	1.66169e-38	TsPF_CM	LPP	0.349	0.958275
MANBA	1.11278e-42	0.576373	0.388	0.154	3.78433e-38	TsPF_CM	MANBA	0.234	1.27855
BMP10	1.11611e-42	0.385039	0.242	0.068	3.79566e-38	TsPF_CM	BMP10	0.174	1.69059
BMP5	1.18079e-42	0.785105	0.637	0.347	4.01564e-38	TsPF_CM	BMP5	0.29	0.857659
INSR	1.4602e-42	0.722056	0.469	0.204	4.96584e-38	TsPF_CM	INSR	0.265	1.16204
CLU	1.78447e-42	0.405457	0.3	0.099	6.06862e-38	TsPF_CM	CLU	0.201	1.50707
TCF7L2	1.9097e-42	0.769956	0.452	0.196	6.4945e-38	TsPF_CM	TCF7L2	0.256	1.16486
BCL11A	2.06133e-42	0.629949	0.412	0.168	7.01019e-38	TsPF_CM	BCL11A	0.244	1.24489
NAV21	2.2579e-42	0.748253	0.507	0.23	7.67867e-38	TsPF_CM	NAV2	0.277	1.1068
TCF12	2.4588e-42	0.755594	0.553	0.268	8.36188e-38	TsPF_CM	TCF12	0.285	1.01778
TRIO	2.45935e-42	0.593885	0.504	0.224	8.36377e-38	TsPF_CM	TRIO	0.28	1.13492
RNF1501	2.899e-42	0.677518	0.617	0.302	9.85893e-38	TsPF_CM	RNF150	0.315	1.00668
FGF12-AS1	3.1169e-42	0.356208	0.145	0.03	1.06e-37	TsPF_CM	FGF12-AS1	0.115	1.9515
DPF31	3.54455e-42	0.761443	0.526	0.245	1.20543e-37	TsPF_CM	DPF3	0.281	1.07144
COG5	3.70276e-42	0.738917	0.485	0.222	1.25923e-37	TsPF_CM	COG5	0.263	1.09297
FLNB	3.86956e-42	0.444788	0.269	0.085	1.31596e-37	TsPF_CM	FLNB	0.184	1.55325
SLC16A11	4.02085e-42	0.574811	0.405	0.163	1.36741e-37	TsPF_CM	SLC16A1	0.242	1.26185
CDK14	5.20358e-42	0.761509	0.586	0.288	1.76963e-37	TsPF_CM	CDK14	0.298	0.999756
KANK11	7.494e-42	0.620476	0.48	0.211	2.54856e-37	TsPF_CM	KANK1	0.269	1.14837
PARP8	7.94888e-42	0.719964	0.337	0.125	2.70325e-37	TsPF_CM	PARP8	0.212	1.36132
CPED1	8.55059e-42	0.311927	0.152	0.033	2.90788e-37	TsPF_CM	CPED1	0.119	1.9111
PATJ	1.21156e-41	0.522169	0.291	0.098	4.12026e-37	TsPF_CM	PATJ	0.193	1.47787
SNX18	1.32263e-41	0.375229	0.209	0.057	4.498e-37	TsPF_CM	SNX18	0.152	1.70719
TMTC1	1.88795e-41	0.679893	0.471	0.204	6.42053e-37	TsPF_CM	TMTC1	0.267	1.16805
GLI3	1.90795e-41	0.443607	0.225	0.064	6.48857e-37	TsPF_CM	GLI3	0.161	1.66572
PTBP2	2.09619e-41	0.679377	0.496	0.227	7.12873e-37	TsPF_CM	PTBP2	0.269	1.09392
KLHL3	2.94727e-41	0.391268	0.284	0.094	1.00231e-36	TsPF_CM	KLHL3	0.19	1.49833
ROBO2	3.02133e-41	0.504861	0.304	0.102	1.02749e-36	TsPF_CM	ROBO2	0.202	1.48643
NR3C21	3.65814e-41	0.748047	0.297	0.103	1.24406e-36	TsPF_CM	NR3C2	0.194	1.4411
HEATR5B	3.83132e-41	0.523168	0.304	0.105	1.30295e-36	TsPF_CM	HEATR5B	0.199	1.44833
MEF2A1	3.92396e-41	0.75902	0.678	0.385	1.33446e-36	TsPF_CM	MEF2A	0.293	0.800399
TBX201	5.42328e-41	0.69288	0.599	0.3	1.84435e-36	TsPF_CM	TBX20	0.299	0.973943
ZMYM2	8.37761e-41	0.640462	0.5	0.229	2.84906e-36	TsPF_CM	ZMYM2	0.271	1.09316
EMP2	9.24797e-41	0.680519	0.529	0.259	3.14505e-36	TsPF_CM	EMP2	0.27	1.00241
JAZF11	9.93459e-41	0.743522	0.463	0.213	3.37856e-36	TsPF_CM	JAZF1	0.25	1.08445
RERE	1.01951e-40	0.729759	0.586	0.294	3.46713e-36	TsPF_CM	RERE	0.292	0.971006
EXOG	1.3918e-40	0.488299	0.308	0.109	4.73322e-36	TsPF_CM	EXOG	0.199	1.4173
AC002460.2	1.73857e-40	0.600781	0.115	0.021	5.91254e-36	TsPF_CM	AC002460.2	0.094	2.00806
CASZ1	2.31747e-40	0.685539	0.46	0.204	7.88124e-36	TsPF_CM	CASZ1	0.256	1.13468
CTNND2	3.08156e-40	0.685514	0.374	0.147	1.04798e-35	TsPF_CM	CTNND2	0.227	1.28979
ADGRA3	4.07327e-40	0.467374	0.339	0.128	1.38524e-35	TsPF_CM	ADGRA3	0.211	1.33792
PDE5A	6.99353e-40	0.453971	0.273	0.088	2.37836e-35	TsPF_CM	PDE5A	0.185	1.52898
CERS6	8.89163e-40	0.594206	0.533	0.253	3.02387e-35	TsPF_CM	CERS6	0.28	1.0456
CYFIP2	9.40067e-40	0.554818	0.379	0.152	3.19698e-35	TsPF_CM	CYFIP2	0.227	1.26325
PDZRN31	9.46866e-40	0.857425	0.467	0.218	3.2201e-35	TsPF_CM	PDZRN3	0.249	1.06462
AC011346.1	1.00717e-39	0.481005	0.218	0.063	3.4252e-35	TsPF_CM	AC011346.1	0.155	1.64171
HSPG2	1.09914e-39	0.621319	0.511	0.233	3.73797e-35	TsPF_CM	HSPG2	0.278	1.10001
COLQ	1.29464e-39	0.446997	0.26	0.083	4.40281e-35	TsPF_CM	COLQ	0.177	1.53663
WDPCP	1.32942e-39	0.56905	0.41	0.171	4.52109e-35	TsPF_CM	WDPCP	0.239	1.21394
PDE4D	1.39316e-39	0.718556	0.617	0.312	4.73786e-35	TsPF_CM	PDE4D	0.305	0.961185
FAM13C	1.50849e-39	0.368154	0.2	0.054	5.13008e-35	TsPF_CM	FAM13C	0.146	1.71266
NEXN1	1.63544e-39	0.70174	0.725	0.418	5.5618e-35	TsPF_CM	NEXN	0.307	0.779991
DENND1B	2.07468e-39	0.566966	0.37	0.149	7.05556e-35	TsPF_CM	DENND1B	0.221	1.25644
MAP4K4	2.67827e-39	0.63951	0.593	0.3	9.10826e-35	TsPF_CM	MAP4K4	0.293	0.959661
DGKH1	3.68135e-39	0.633067	0.407	0.172	1.25195e-34	TsPF_CM	DGKH	0.235	1.19566
FRMD4B	3.74184e-39	0.665288	0.573	0.286	1.27253e-34	TsPF_CM	FRMD4B	0.287	0.977656
FRY	3.74848e-39	0.653273	0.502	0.235	1.27478e-34	TsPF_CM	FRY	0.267	1.06305
FNDC3B	4.35054e-39	0.661728	0.513	0.233	1.47953e-34	TsPF_CM	FNDC3B	0.28	1.10553
ANKRD17	4.65535e-39	0.652568	0.5	0.231	1.58319e-34	TsPF_CM	ANKRD17	0.269	1.08115
PTPRD1	4.96918e-39	0.666252	0.566	0.273	1.68992e-34	TsPF_CM	PTPRD	0.293	1.025
AL121578.1	5.02524e-39	0.298645	0.112	0.021	1.70898e-34	TsPF_CM	AL121578.1	0.091	1.97304
FASTKD11	5.17143e-39	0.426274	0.357	0.137	1.7587e-34	TsPF_CM	FASTKD1	0.22	1.31937
ETV1	1.35121e-38	0.704528	0.562	0.294	4.59519e-34	TsPF_CM	ETV1	0.268	0.911719
ABHD181	1.39738e-38	0.602344	0.399	0.166	4.75222e-34	TsPF_CM	ABHD18	0.233	1.21605
PLEKHA7	1.60554e-38	0.687732	0.599	0.311	5.46012e-34	TsPF_CM	PLEKHA7	0.288	0.923654
TIAM1	2.78922e-38	0.621793	0.242	0.076	9.48557e-34	TsPF_CM	TIAM1	0.166	1.5499
BBS9	3.66783e-38	0.615709	0.346	0.135	1.24735e-33	TsPF_CM	BBS9	0.211	1.29523
DNAH111	3.82783e-38	0.695704	0.293	0.103	1.30177e-33	TsPF_CM	DNAH11	0.19	1.42219
GJA3	4.14782e-38	0.340789	0.256	0.083	1.41059e-33	TsPF_CM	GJA3	0.173	1.51511
MBD5	4.88297e-38	0.710897	0.454	0.204	1.6606e-33	TsPF_CM	MBD5	0.25	1.11615
SLC35D1	6.77868e-38	0.319366	0.207	0.06	2.30529e-33	TsPF_CM	SLC35D1	0.147	1.63086
TANC2	8.14299e-38	0.716076	0.493	0.233	2.76927e-33	TsPF_CM	TANC2	0.26	1.04929
TMEM178A	1.00048e-37	0.656491	0.328	0.124	3.40244e-33	TsPF_CM	TMEM178A	0.204	1.33413
SH3D191	1.07568e-37	0.588382	0.447	0.2	3.65817e-33	TsPF_CM	SH3D19	0.247	1.12143
ITGAV1	1.35075e-37	0.557085	0.396	0.165	4.59362e-33	TsPF_CM	ITGAV	0.231	1.21365
RBFOX11	1.53606e-37	0.737581	0.416	0.184	5.22382e-33	TsPF_CM	RBFOX1	0.232	1.13439
ATF7IP	1.8214e-37	0.636134	0.381	0.162	6.19422e-33	TsPF_CM	ATF7IP	0.219	1.18429
PRKN	1.84504e-37	0.681598	0.405	0.172	6.27461e-33	TsPF_CM	PRKN	0.233	1.18872
MTATP6P1	1.86534e-37	0.538445	0.493	0.224	6.34365e-33	TsPF_CM	MTATP6P1	0.269	1.10372
LUZP2	1.90077e-37	0.434873	0.128	0.027	6.46413e-33	TsPF_CM	LUZP2	0.101	1.89619
TMEM131	2.36463e-37	0.581542	0.337	0.131	8.04165e-33	TsPF_CM	TMEM131	0.206	1.29863
PKN21	3.11887e-37	0.625878	0.465	0.215	1.06067e-32	TsPF_CM	PKN2	0.25	1.07766
CPEB3	3.25004e-37	0.557578	0.383	0.159	1.10528e-32	TsPF_CM	CPEB3	0.224	1.21701
TLN21	4.61219e-37	0.638887	0.504	0.244	1.56851e-32	TsPF_CM	TLN2	0.26	1.01665
MPPED21	4.77523e-37	0.684207	0.5	0.245	1.62396e-32	TsPF_CM	MPPED2	0.255	0.999714
STRN	6.22188e-37	0.61338	0.454	0.208	2.11594e-32	TsPF_CM	STRN	0.246	1.08944
ADCY9	6.30634e-37	0.554854	0.337	0.13	2.14466e-32	TsPF_CM	ADCY9	0.207	1.30889
TNRC6B	6.451e-37	0.636965	0.513	0.255	2.19386e-32	TsPF_CM	TNRC6B	0.258	0.980547
ZDHHC21	6.73017e-37	0.439218	0.339	0.132	2.2888e-32	TsPF_CM	ZDHHC21	0.207	1.29673
TAB2	9.48477e-37	0.523871	0.396	0.169	3.22558e-32	TsPF_CM	TAB2	0.227	1.18107
PTAR1	9.69177e-37	0.470223	0.322	0.122	3.29598e-32	TsPF_CM	PTAR1	0.2	1.32998
WNK2	1.0428e-36	0.564091	0.48	0.222	3.54636e-32	TsPF_CM	WNK2	0.258	1.07833
BACH2	1.18955e-36	0.574789	0.337	0.131	4.04543e-32	TsPF_CM	BACH2	0.206	1.29863
ZNF292	1.22117e-36	0.643176	0.522	0.254	4.15294e-32	TsPF_CM	ZNF292	0.268	1.01061
HEPH	1.4429e-36	0.488357	0.346	0.138	4.907e-32	TsPF_CM	HEPH	0.208	1.26571
SLC16A12	1.47343e-36	0.42316	0.244	0.079	5.01085e-32	TsPF_CM	SLC16A12	0.165	1.51189
OBSCN1	1.85777e-36	0.515289	0.441	0.196	6.31791e-32	TsPF_CM	OBSCN	0.245	1.1301
DUSP27	2.50173e-36	0.471993	0.319	0.121	8.50787e-32	TsPF_CM	DUSP27	0.198	1.32785
RNPC31	2.6658e-36	0.509082	0.361	0.147	9.06586e-32	TsPF_CM	RNPC3	0.214	1.24012
ZNF827	3.02033e-36	0.596955	0.374	0.158	1.02715e-31	TsPF_CM	ZNF827	0.216	1.19216
PEAK1	4.47908e-36	0.472653	0.452	0.199	1.52325e-31	TsPF_CM	PEAK1	0.253	1.14401
ITGB8	4.57882e-36	0.360715	0.15	0.036	1.55716e-31	TsPF_CM	ITGB8	0.114	1.79611
DACH1	4.68316e-36	0.697373	0.337	0.133	1.59265e-31	TsPF_CM	DACH1	0.204	1.27832
SLC38A11	4.7228e-36	0.562824	0.491	0.231	1.60613e-31	TsPF_CM	SLC38A1	0.26	1.05546
NIPBL	5.31661e-36	0.605671	0.478	0.228	1.80807e-31	TsPF_CM	NIPBL	0.25	1.03561
TLE41	6.24205e-36	0.528207	0.311	0.116	2.1228e-31	TsPF_CM	TLE4	0.195	1.34845
RICTOR	6.53525e-36	0.707394	0.421	0.189	2.22251e-31	TsPF_CM	RICTOR	0.232	1.11453
MARCHF11-AS11	7.5112e-36	0.364555	0.227	0.07	2.55441e-31	TsPF_CM	MARCHF11-AS1	0.157	1.56561
BTBD9	8.17705e-36	0.64189	0.366	0.151	2.78085e-31	TsPF_CM	BTBD9	0.215	1.22315
ASH1L	9.13139e-36	0.558706	0.46	0.208	3.1054e-31	TsPF_CM	ASH1L	0.252	1.10797
LRATD2	9.2255e-36	0.361138	0.284	0.1	3.13741e-31	TsPF_CM	LRATD2	0.184	1.41748
FAM110B1	9.54176e-36	0.478816	0.361	0.146	3.24496e-31	TsPF_CM	FAM110B	0.215	1.24933
MED13L	1.05689e-35	0.661096	0.48	0.23	3.59426e-31	TsPF_CM	MED13L	0.25	1.02944
NCOA2	1.07867e-35	0.581325	0.399	0.171	3.66833e-31	TsPF_CM	NCOA2	0.228	1.17566
RIN2	1.14671e-35	0.468623	0.399	0.169	3.89975e-31	TsPF_CM	RIN2	0.23	1.19168
ZFHX4	1.36785e-35	0.337269	0.161	0.041	4.6518e-31	TsPF_CM	ZFHX4	0.12	1.74342
DENND5A	1.3856e-35	0.619597	0.507	0.247	4.71216e-31	TsPF_CM	DENND5A	0.26	1.00811
GRB10	1.41017e-35	0.368531	0.249	0.083	4.79572e-31	TsPF_CM	GRB10	0.166	1.47665
ACTN4	1.43724e-35	0.527373	0.454	0.203	4.88776e-31	TsPF_CM	ACTN4	0.251	1.1229
NLK	1.48632e-35	0.628005	0.346	0.139	5.05467e-31	TsPF_CM	NLK	0.207	1.256
SMG1	1.82672e-35	0.504429	0.337	0.133	6.21231e-31	TsPF_CM	SMG1	0.204	1.27832
AC138409.2	2.032e-35	0.496046	0.293	0.106	6.91043e-31	TsPF_CM	AC138409.2	0.187	1.38442
TPTEP2	2.30581e-35	0.530368	0.348	0.142	7.8416e-31	TsPF_CM	TPTEP2	0.206	1.23534
LPL1	2.4446e-35	0.496142	0.282	0.1	8.3136e-31	TsPF_CM	LPL	0.182	1.40764
FZD11	3.26327e-35	0.446222	0.335	0.131	1.10977e-30	TsPF_CM	FZD1	0.204	1.29029
RNF149	3.6518e-35	0.468135	0.35	0.14	1.2419e-30	TsPF_CM	RNF149	0.21	1.26247
AL670729.3	4.32665e-35	0.332332	0.126	0.027	1.47141e-30	TsPF_CM	AL670729.3	0.099	1.87515
SLIT2	4.53636e-35	0.626862	0.273	0.096	1.54273e-30	TsPF_CM	SLIT2	0.177	1.41588
EHBP1	4.71594e-35	0.538444	0.405	0.177	1.6038e-30	TsPF_CM	EHBP1	0.228	1.14965
VWC21	4.89673e-35	0.450092	0.17	0.045	1.66528e-30	TsPF_CM	VWC2	0.125	1.70866
STAG1	4.90154e-35	0.568506	0.478	0.227	1.66692e-30	TsPF_CM	STAG1	0.251	1.04168
ST6GAL11	4.95145e-35	0.575839	0.396	0.172	1.68389e-30	TsPF_CM	ST6GAL1	0.224	1.1571
PAN3	5.76165e-35	0.543211	0.377	0.159	1.95942e-30	TsPF_CM	PAN3	0.218	1.19482
BRAF	7.70156e-35	0.614563	0.394	0.169	2.61915e-30	TsPF_CM	BRAF	0.225	1.17394
FRMD3	9.85441e-35	0.494123	0.485	0.231	3.35129e-30	TsPF_CM	FRMD3	0.254	1.03809
METTL15	1.03853e-34	0.513408	0.368	0.156	3.53182e-30	TsPF_CM	METTL15	0.212	1.18671
TRDN	1.06283e-34	0.660394	0.61	0.333	3.61447e-30	TsPF_CM	TRDN	0.277	0.85387
KANSL1	1.12866e-34	0.576425	0.427	0.191	3.83835e-30	TsPF_CM	KANSL1	0.236	1.12005
UBR2	1.30923e-34	0.574234	0.355	0.146	4.45244e-30	TsPF_CM	UBR2	0.209	1.22582
FGF11	2.01202e-34	0.454056	0.311	0.119	6.84249e-30	TsPF_CM	FGF1	0.192	1.31453
PIK3CA	2.15203e-34	0.541634	0.324	0.128	7.31863e-30	TsPF_CM	PIK3CA	0.196	1.27456
STIM1	2.18617e-34	0.261978	0.174	0.048	7.43474e-30	TsPF_CM	STIM1	0.126	1.66386
PARD3B	2.35958e-34	0.535378	0.341	0.137	8.02445e-30	TsPF_CM	PARD3B	0.204	1.25508
CREB5	2.75718e-34	0.767845	0.43	0.199	9.3766e-30	TsPF_CM	CREB5	0.231	1.07363
SORBS11	2.798e-34	0.59357	0.432	0.196	9.51546e-30	TsPF_CM	SORBS1	0.236	1.10102
LPCAT4	3.70287e-34	0.372603	0.275	0.099	1.25927e-29	TsPF_CM	LPCAT4	0.176	1.38581
UBE4B	3.73154e-34	0.618393	0.381	0.164	1.26902e-29	TsPF_CM	UBE4B	0.217	1.16762
SHPRH	4.28207e-34	0.40899	0.317	0.124	1.45625e-29	TsPF_CM	SHPRH	0.193	1.28642
RASA1	4.34986e-34	0.542175	0.322	0.128	1.4793e-29	TsPF_CM	RASA1	0.194	1.2659
STK38L	4.39221e-34	0.609811	0.383	0.166	1.4937e-29	TsPF_CM	STK38L	0.217	1.1585
IGF2BP2	4.54697e-34	0.599382	0.608	0.323	1.54633e-29	TsPF_CM	IGF2BP2	0.285	0.891883
PUM1	4.57843e-34	0.660423	0.465	0.222	1.55703e-29	TsPF_CM	PUM1	0.243	1.03348
TRMT9B	4.83097e-34	0.390136	0.306	0.117	1.64292e-29	TsPF_CM	TRMT9B	0.189	1.31441
HECW21	5.38035e-34	0.58685	0.322	0.125	1.82975e-29	TsPF_CM	HECW2	0.197	1.29758
NSD1	5.42192e-34	0.524779	0.383	0.167	1.84389e-29	TsPF_CM	NSD1	0.216	1.15033
ATP13A3	5.6894e-34	0.524929	0.54	0.265	1.93485e-29	TsPF_CM	ATP13A3	0.275	0.999735
TTN-AS11	5.83859e-34	0.541177	0.293	0.112	1.98559e-29	TsPF_CM	TTN-AS1	0.181	1.31172
PARM1	7.19448e-34	0.515523	0.427	0.194	2.4467e-29	TsPF_CM	PARM1	0.233	1.09868
PIAS11	7.47208e-34	0.566922	0.48	0.237	2.54111e-29	TsPF_CM	PIAS1	0.243	0.987978
PPP6R3	8.02042e-34	0.568536	0.485	0.232	2.72759e-29	TsPF_CM	PPP6R3	0.253	1.03211
LCOR	8.75292e-34	0.503319	0.352	0.147	2.97669e-29	TsPF_CM	LCOR	0.205	1.2047
IRX41	9.17603e-34	0.254367	0.319	0.118	3.12058e-29	TsPF_CM	IRX4	0.201	1.36125
FAT1	9.55847e-34	0.424837	0.357	0.147	3.25065e-29	TsPF_CM	FAT1	0.21	1.22448
HYDIN2	9.5899e-34	0.315173	0.13	0.03	3.26133e-29	TsPF_CM	HYDIN2	0.1	1.80476
CUX21	9.61435e-34	0.266006	0.181	0.05	3.26965e-29	TsPF_CM	CUX2	0.131	1.66887
SLC16A1-AS1	9.93369e-34	0.485088	0.293	0.11	3.37825e-29	TsPF_CM	SLC16A1-AS1	0.183	1.33555
EPS15	1.09766e-33	0.635705	0.52	0.27	3.73291e-29	TsPF_CM	EPS15	0.25	0.92032
TOM1L2	1.19447e-33	0.475235	0.414	0.186	4.06214e-29	TsPF_CM	TOM1L2	0.228	1.11281
PACS11	1.24774e-33	0.54391	0.436	0.206	4.24331e-29	TsPF_CM	PACS1	0.23	1.04566
RGL11	1.35859e-33	0.537712	0.379	0.159	4.62029e-29	TsPF_CM	RGL1	0.22	1.20226
VPS13B	1.49323e-33	0.487489	0.377	0.159	5.07816e-29	TsPF_CM	VPS13B	0.218	1.19482
PRNP	1.54708e-33	0.43554	0.443	0.202	5.26132e-29	TsPF_CM	PRNP	0.241	1.09508
C10orf71	1.63015e-33	0.400331	0.24	0.081	5.5438e-29	TsPF_CM	C10orf71	0.159	1.45697
LARP4B	1.87948e-33	0.555442	0.361	0.153	6.39172e-29	TsPF_CM	LARP4B	0.208	1.18605
PHC3	2.06632e-33	0.463593	0.319	0.127	7.02714e-29	TsPF_CM	PHC3	0.192	1.26329
ASAP1	2.43882e-33	0.618832	0.548	0.283	8.29393e-29	TsPF_CM	ASAP1	0.265	0.929128
SCAPER	2.72154e-33	0.594577	0.372	0.159	9.25543e-29	TsPF_CM	SCAPER	0.213	1.17607
TRPM7	2.79129e-33	0.595535	0.396	0.177	9.49261e-29	TsPF_CM	TRPM7	0.219	1.11802
MAML2	2.97483e-33	0.529309	0.452	0.209	1.01168e-28	TsPF_CM	MAML2	0.243	1.07661
NXPH2	3.1491e-33	0.533825	0.262	0.093	1.07095e-28	TsPF_CM	NXPH2	0.169	1.40008
KMT2C	3.18506e-33	0.488131	0.463	0.214	1.08318e-28	TsPF_CM	KMT2C	0.249	1.078
C3orf52	3.39187e-33	0.324135	0.121	0.027	1.15351e-28	TsPF_CM	C3orf52	0.094	1.82115
EFTUD2	3.79779e-33	0.507041	0.346	0.143	1.29155e-28	TsPF_CM	EFTUD2	0.203	1.2178
TMEM651	3.9083e-33	0.772186	0.581	0.346	1.32914e-28	TsPF_CM	TMEM65	0.235	0.731118
BMP2K	4.3788e-33	0.421364	0.363	0.151	1.48914e-28	TsPF_CM	BMP2K	0.212	1.2116
AKAP9	4.68259e-33	0.50001	0.485	0.235	1.59246e-28	TsPF_CM	AKAP9	0.25	1.01435
AC004980.1	4.90854e-33	0.547437	0.3	0.116	1.66929e-28	TsPF_CM	AC004980.1	0.184	1.29816
MSI2	5.63842e-33	0.650787	0.46	0.223	1.91751e-28	TsPF_CM	MSI2	0.237	1.01202
C2CD5	6.07765e-33	0.40699	0.28	0.104	2.06689e-28	TsPF_CM	C2CD5	0.176	1.34624
LRIG2	6.13606e-33	0.250438	0.233	0.077	2.08675e-28	TsPF_CM	LRIG2	0.156	1.48079
PNISR	6.85557e-33	0.499511	0.559	0.285	2.33144e-28	TsPF_CM	PNISR	0.274	0.947476
ANO5	6.89284e-33	0.553233	0.335	0.137	2.34412e-28	TsPF_CM	ANO5	0.198	1.23021
TMEM117	7.35915e-33	0.502803	0.328	0.133	2.5027e-28	TsPF_CM	TMEM117	0.195	1.24042
WAC	7.98502e-33	0.502671	0.5	0.247	2.71555e-28	TsPF_CM	WAC	0.253	0.988448
GPC6	8.54298e-33	0.590329	0.487	0.235	2.9053e-28	TsPF_CM	GPC6	0.252	1.02016
TIMP3	8.85376e-33	0.503414	0.606	0.316	3.01099e-28	TsPF_CM	TIMP3	0.29	0.917848
MYBPC31	9.07456e-33	0.493664	0.877	0.608	3.08608e-28	TsPF_CM	MYBPC3	0.269	0.521256
MEIS1	9.17368e-33	0.450097	0.421	0.192	3.11979e-28	TsPF_CM	MEIS1	0.229	1.09295
SRPX	9.77895e-33	0.561784	0.363	0.155	3.32562e-28	TsPF_CM	SRPX	0.208	1.17622
FZD8	1.13072e-32	0.277398	0.137	0.033	3.84534e-28	TsPF_CM	FZD8	0.104	1.77101
TRDMT1	1.26437e-32	0.398651	0.183	0.053	4.29989e-28	TsPF_CM	TRDMT1	0.13	1.61362
AC068733.3	1.28097e-32	0.40938	0.253	0.089	4.35631e-28	TsPF_CM	AC068733.3	0.164	1.40865
PPARGC1A	1.2948e-32	0.601534	0.485	0.237	4.40337e-28	TsPF_CM	PPARGC1A	0.248	1.00262
TMEM135	1.29857e-32	0.530248	0.3	0.116	4.41617e-28	TsPF_CM	TMEM135	0.184	1.29816
EPC1	1.39679e-32	0.47021	0.405	0.18	4.7502e-28	TsPF_CM	EPC1	0.225	1.1267
DCBLD2	1.66932e-32	0.590884	0.522	0.261	5.67703e-28	TsPF_CM	DCBLD2	0.261	0.97287
METTL25	1.73551e-32	0.374026	0.247	0.085	5.90214e-28	TsPF_CM	METTL25	0.162	1.4348
RAPGEF6	1.7361e-32	0.549186	0.337	0.139	5.90412e-28	TsPF_CM	RAPGEF6	0.198	1.21907
STRIP21	1.96121e-32	0.392602	0.355	0.148	6.66967e-28	TsPF_CM	STRIP2	0.207	1.20745
HRC1	2.42543e-32	0.373749	0.359	0.152	8.2484e-28	TsPF_CM	HRC	0.207	1.18712
CDKL5	2.4952e-32	0.378574	0.249	0.088	8.48568e-28	TsPF_CM	CDKL5	0.161	1.40117
BRWD1	2.95587e-32	0.653742	0.403	0.188	1.00523e-27	TsPF_CM	BRWD1	0.215	1.06026
COL4A1	3.26567e-32	0.462997	0.504	0.248	1.11059e-27	TsPF_CM	COL4A1	0.256	0.994116
SLC5A11	3.67665e-32	0.476901	0.271	0.1	1.25036e-27	TsPF_CM	SLC5A1	0.171	1.35226
TBCK	3.82533e-32	0.386416	0.308	0.122	1.30092e-27	TsPF_CM	TBCK	0.186	1.26784
FCHO2	4.07579e-32	0.275356	0.253	0.09	1.3861e-27	TsPF_CM	FCHO2	0.163	1.39416
ZFHX3	4.90672e-32	0.672078	0.33	0.139	1.66868e-27	TsPF_CM	ZFHX3	0.191	1.18967
LRRFIP11	5.15301e-32	0.639708	0.619	0.357	1.75243e-27	TsPF_CM	LRRFIP1	0.262	0.777115
ATRX	6.12442e-32	0.534899	0.555	0.293	2.08279e-27	TsPF_CM	ATRX	0.262	0.89871
CLASP2	6.78575e-32	0.514716	0.407	0.188	2.3077e-27	TsPF_CM	CLASP2	0.219	1.07416
MUC20-OT1	6.89906e-32	0.464315	0.273	0.102	2.34623e-27	TsPF_CM	MUC20-OT1	0.171	1.33652
BMPR2	7.77638e-32	0.456438	0.434	0.199	2.64459e-27	TsPF_CM	BMPR2	0.235	1.08669
APP	8.94143e-32	0.490011	0.54	0.275	3.0408e-27	TsPF_CM	APP	0.265	0.948223
SFMBT2	1.02677e-31	0.411812	0.28	0.105	3.49185e-27	TsPF_CM	SFMBT2	0.175	1.33365
WDR35	1.08943e-31	0.32	0.181	0.053	3.70492e-27	TsPF_CM	WDR35	0.128	1.5986
TSHZ2	1.20929e-31	0.785869	0.295	0.115	4.11255e-27	TsPF_CM	TSHZ2	0.18	1.28619
COL4A5	1.34237e-31	0.423125	0.427	0.193	4.56514e-27	TsPF_CM	COL4A5	0.234	1.10577
SCAF11	1.43574e-31	0.579798	0.518	0.267	4.88265e-27	TsPF_CM	SCAF11	0.251	0.930402
SLC1A4	1.46067e-31	0.317655	0.159	0.043	4.96746e-27	TsPF_CM	SLC1A4	0.116	1.67107
PHF21A	1.52915e-31	0.577444	0.407	0.189	5.20032e-27	TsPF_CM	PHF21A	0.218	1.0669
KLF121	1.70935e-31	0.595028	0.414	0.191	5.81315e-27	TsPF_CM	KLF12	0.223	1.07649
XIST1	2.10749e-31	0.655746	0.522	0.254	7.16716e-27	TsPF_CM	XIST	0.268	1.01061
MLLT10	2.18456e-31	0.559291	0.452	0.22	7.42925e-27	TsPF_CM	MLLT10	0.232	1.00594
EXOC4	2.22111e-31	0.591892	0.425	0.2	7.55354e-27	TsPF_CM	EXOC4	0.225	1.05027
NF1	2.40075e-31	0.571345	0.449	0.218	8.16448e-27	TsPF_CM	NF1	0.231	1.00914
EPB41L4A1	2.5354e-31	0.514743	0.39	0.177	8.6224e-27	TsPF_CM	EPB41L4A	0.213	1.09655
LDB31	2.63175e-31	0.56845	0.828	0.587	8.95007e-27	TsPF_CM	LDB3	0.241	0.489149
ATP11A	2.72775e-31	0.543795	0.425	0.198	9.27654e-27	TsPF_CM	ATP11A	0.227	1.06407
WWTR11	2.76386e-31	0.560979	0.496	0.254	9.39933e-27	TsPF_CM	WWTR1	0.242	0.938336
THOC2	3.07555e-31	0.5119	0.361	0.157	1.04593e-26	TsPF_CM	THOC2	0.204	1.15109
SLC16A7	3.20915e-31	0.469465	0.328	0.137	1.09137e-26	TsPF_CM	SLC16A7	0.191	1.20065
NHSL1	3.49827e-31	0.462572	0.471	0.234	1.18969e-26	TsPF_CM	NHSL1	0.237	0.978862
FAM171A1	3.52879e-31	0.382985	0.33	0.136	1.20007e-26	TsPF_CM	FAM171A1	0.194	1.219
ARID5B	4.3248e-31	0.367315	0.341	0.141	1.47078e-26	TsPF_CM	ARID5B	0.2	1.21637
XPR11	4.37942e-31	0.496972	0.359	0.155	1.48935e-26	TsPF_CM	XPR1	0.204	1.16067
ELMOD2	5.14002e-31	0.429864	0.244	0.088	1.74802e-26	TsPF_CM	ELMOD2	0.156	1.37306
TMEM161B-AS1	5.15093e-31	0.518863	0.379	0.168	1.75173e-26	TsPF_CM	TMEM161B-AS1	0.211	1.12745
FBXW11	5.3997e-31	0.511201	0.346	0.148	1.83633e-26	TsPF_CM	FBXW11	0.198	1.17144
MKLN1	5.46972e-31	0.470321	0.41	0.188	1.86014e-26	TsPF_CM	MKLN1	0.222	1.0845
BIRC6	5.767e-31	0.526777	0.456	0.223	1.96124e-26	TsPF_CM	BIRC6	0.233	0.999687
MLLT3	6.2577e-31	0.640711	0.425	0.203	2.12812e-26	TsPF_CM	MLLT3	0.222	1.02981
CEP170	6.36302e-31	0.426288	0.377	0.168	2.16394e-26	TsPF_CM	CEP170	0.209	1.12001
BCKDHB1	7.22481e-31	0.630368	0.344	0.15	2.45701e-26	TsPF_CM	BCKDHB	0.194	1.14518
PRKAA2	7.22737e-31	0.557566	0.456	0.22	2.45788e-26	TsPF_CM	PRKAA2	0.236	1.01838
SGIP11	7.33978e-31	0.608648	0.377	0.167	2.49611e-26	TsPF_CM	SGIP1	0.21	1.12814
LINC00486	8.18039e-31	0.552144	0.421	0.196	2.78199e-26	TsPF_CM	LINC00486	0.225	1.06467
SMYD3	8.45973e-31	0.548606	0.441	0.209	2.87699e-26	TsPF_CM	SMYD3	0.232	1.04185
FTO	8.51088e-31	0.514471	0.357	0.155	2.89438e-26	TsPF_CM	FTO	0.202	1.15283
AP000462.1	9.08794e-31	0.496268	0.194	0.06	3.09063e-26	TsPF_CM	AP000462.1	0.134	1.54178
CDKAL1	9.90044e-31	0.432654	0.421	0.196	3.36694e-26	TsPF_CM	CDKAL1	0.225	1.06467
PKP21	1.02938e-30	0.580352	0.515	0.272	3.50071e-26	TsPF_CM	PKP2	0.243	0.896383
TMEM164	1.1429e-30	0.416484	0.242	0.087	3.88676e-26	TsPF_CM	TMEM164	0.155	1.37644
MCCC2	1.31399e-30	0.369428	0.256	0.093	4.4686e-26	TsPF_CM	MCCC2	0.163	1.36792
IGFBP5	1.60386e-30	0.436734	0.434	0.205	5.4544e-26	TsPF_CM	IGFBP5	0.229	1.04587
SYNGR2	1.81307e-30	0.498734	0.352	0.151	6.16589e-26	TsPF_CM	SYNGR2	0.201	1.16843
TSPAN91	1.96768e-30	0.567262	0.5	0.258	6.6917e-26	TsPF_CM	TSPAN9	0.242	0.928006
MON2	2.15998e-30	0.509965	0.33	0.139	7.34567e-26	TsPF_CM	MON2	0.191	1.18967
USP24	2.25068e-30	0.372886	0.295	0.118	7.65411e-26	TsPF_CM	USP24	0.177	1.25201
COP1	2.4992e-30	0.455112	0.372	0.167	8.49927e-26	TsPF_CM	COP1	0.205	1.10938
YEATS2	2.89185e-30	0.352819	0.306	0.122	9.83461e-26	TsPF_CM	YEATS2	0.184	1.25874
DPY19L1	2.99471e-30	0.356409	0.231	0.082	1.01844e-25	TsPF_CM	DPY19L1	0.149	1.38835
TTBK2	3.22517e-30	0.536792	0.328	0.138	1.09682e-25	TsPF_CM	TTBK2	0.19	1.19087
TRIM33	3.26797e-30	0.372583	0.366	0.16	1.11137e-25	TsPF_CM	TRIM33	0.206	1.14473
LINC00923	3.30521e-30	0.317607	0.119	0.028	1.12404e-25	TsPF_CM	LINC00923	0.091	1.7606
WDR11	3.31538e-30	0.367529	0.24	0.085	1.12749e-25	TsPF_CM	WDR11	0.155	1.39498
PUM2	3.58974e-30	0.502609	0.43	0.204	1.2208e-25	TsPF_CM	PUM2	0.226	1.03954
NCOA1	3.61787e-30	0.534871	0.456	0.219	1.23036e-25	TsPF_CM	NCOA1	0.237	1.02466
STAU2	3.63898e-30	0.573035	0.447	0.218	1.23754e-25	TsPF_CM	STAU2	0.229	1.00284
LRCH3	3.9756e-30	0.382423	0.352	0.151	1.35202e-25	TsPF_CM	LRCH3	0.201	1.16843
CAB39L	4.28866e-30	0.401749	0.269	0.101	1.45849e-25	TsPF_CM	CAB39L	0.168	1.32892
MAN1C1	4.38869e-30	0.413813	0.231	0.082	1.49251e-25	TsPF_CM	MAN1C1	0.149	1.38835
DYNC1H1	4.63792e-30	0.452654	0.407	0.189	1.57726e-25	TsPF_CM	DYNC1H1	0.218	1.0669
SOS1	4.68047e-30	0.494965	0.396	0.183	1.59174e-25	TsPF_CM	SOS1	0.213	1.07248
DDX17	4.79582e-30	0.534876	0.652	0.378	1.63096e-25	TsPF_CM	DDX17	0.274	0.770619
EIF4G3	5.08917e-30	0.532015	0.412	0.193	1.73072e-25	TsPF_CM	EIF4G3	0.219	1.05539
TENT2	5.14084e-30	0.325832	0.339	0.144	1.7483e-25	TsPF_CM	TENT2	0.195	1.17977
GPR221	6.22421e-30	0.39672	0.427	0.195	2.11673e-25	TsPF_CM	GPR22	0.232	1.09163
BPTF	6.44075e-30	0.528091	0.493	0.254	2.19037e-25	TsPF_CM	BPTF	0.239	0.929758
SON	6.55009e-30	0.479933	0.526	0.268	2.22755e-25	TsPF_CM	SON	0.258	0.946896
DPY19L1P1	6.97974e-30	0.465554	0.324	0.138	2.37367e-25	TsPF_CM	DPY19L1P1	0.186	1.1737
SUMF1	7.12871e-30	0.452988	0.258	0.096	2.42433e-25	TsPF_CM	SUMF1	0.162	1.33734
PGRMC2	7.34333e-30	0.391237	0.37	0.165	2.49732e-25	TsPF_CM	PGRMC2	0.205	1.1182
ZNF521	7.80654e-30	0.537301	0.43	0.203	2.65485e-25	TsPF_CM	ZNF521	0.227	1.0463
TRIQK1	7.84304e-30	0.442768	0.35	0.151	2.66726e-25	TsPF_CM	TRIQK	0.199	1.16044
SCMH1	8.89761e-30	0.429832	0.456	0.22	3.0259e-25	TsPF_CM	SCMH1	0.236	1.01838
RCAN2	9.17822e-30	0.611159	0.452	0.23	3.12133e-25	TsPF_CM	RCAN2	0.222	0.944567
FAM13A	1.16824e-29	0.512263	0.337	0.143	3.97295e-25	TsPF_CM	FAM13A	0.194	1.18087
NFAT5	1.24387e-29	0.42427	0.407	0.184	4.23014e-25	TsPF_CM	NFAT5	0.223	1.10359
AL050309.1	1.3344e-29	0.45219	0.167	0.049	4.53802e-25	TsPF_CM	AL050309.1	0.118	1.58332
IRX2	1.62935e-29	0.255133	0.15	0.04	5.54109e-25	TsPF_CM	IRX2	0.11	1.67607
SCN5A	1.85573e-29	0.577086	0.452	0.229	6.31097e-25	TsPF_CM	SCN5A	0.223	0.950588
USP34	2.08885e-29	0.494188	0.447	0.221	7.10377e-25	TsPF_CM	USP34	0.226	0.983989
ADCY6	2.56433e-29	0.447971	0.385	0.177	8.72077e-25	TsPF_CM	ADCY6	0.208	1.0784
RNF207	2.66025e-29	0.487297	0.427	0.207	9.04699e-25	TsPF_CM	RNF207	0.22	1.0096
WWOX	2.69373e-29	0.811876	0.39	0.185	9.16082e-25	TsPF_CM	WWOX	0.205	1.03614
BTRC	3.05722e-29	0.42424	0.311	0.128	1.0397e-24	TsPF_CM	BTRC	0.183	1.2173
NID2	3.11352e-29	0.31064	0.306	0.125	1.05885e-24	TsPF_CM	NID2	0.181	1.22635
MCC	3.22813e-29	0.599845	0.476	0.242	1.09782e-24	TsPF_CM	MCC	0.234	0.947254
FLNC	3.27832e-29	0.353914	0.478	0.231	1.11489e-24	TsPF_CM	FLNC	0.247	1.01754
FBXL20	3.3953e-29	0.273003	0.297	0.119	1.15467e-24	TsPF_CM	FBXL20	0.178	1.25021
TRAK2	3.70624e-29	0.350916	0.256	0.096	1.26042e-24	TsPF_CM	TRAK2	0.16	1.32654
CHN21	4.03958e-29	0.501558	0.348	0.152	1.37378e-24	TsPF_CM	CHN2	0.196	1.14347
CASK	4.08561e-29	0.385378	0.302	0.123	1.38943e-24	TsPF_CM	CASK	0.179	1.22949
PXYLP1	4.141e-29	0.30141	0.183	0.057	1.40827e-24	TsPF_CM	PXYLP1	0.126	1.52495
SGMS1	4.17991e-29	0.413949	0.368	0.165	1.4215e-24	TsPF_CM	SGMS1	0.203	1.11058
MB21D2	4.44746e-29	0.288874	0.264	0.099	1.51249e-24	TsPF_CM	MB21D2	0.165	1.32904
SLC4A41	4.83774e-29	0.428737	0.3	0.12	1.64522e-24	TsPF_CM	SLC4A4	0.18	1.25311
ZNF148	4.9108e-29	0.410249	0.396	0.185	1.67006e-24	TsPF_CM	ZNF148	0.211	1.05762
TBC1D8	5.16663e-29	0.53324	0.341	0.15	1.75707e-24	TsPF_CM	TBC1D8	0.191	1.1329
SGCE	5.37419e-29	0.294788	0.258	0.097	1.82765e-24	TsPF_CM	SGCE	0.161	1.3238
YAP1	5.76219e-29	0.553799	0.474	0.243	1.9596e-24	TsPF_CM	YAP1	0.231	0.935595
KIAA1217	5.97351e-29	0.48321	0.363	0.16	2.03147e-24	TsPF_CM	KIAA1217	0.203	1.13317
MIR181A2HG	6.23437e-29	0.427194	0.231	0.083	2.12019e-24	TsPF_CM	MIR181A2HG	0.148	1.37277
ALPK21	8.01928e-29	0.449897	0.476	0.241	2.7272e-24	TsPF_CM	ALPK2	0.235	0.952988
PGM5P2	8.21506e-29	0.303039	0.278	0.108	2.79378e-24	TsPF_CM	PGM5P2	0.17	1.28655
REEP1	8.57117e-29	0.337483	0.275	0.107	2.91488e-24	TsPF_CM	REEP1	0.168	1.28372
AOPEP	9.47301e-29	0.63284	0.511	0.279	3.22158e-24	TsPF_CM	AOPEP	0.232	0.849989
LUC7L3	9.59706e-29	0.50902	0.564	0.302	3.26377e-24	TsPF_CM	LUC7L3	0.262	0.879292
PLEKHG4B	1.07491e-28	0.407517	0.315	0.131	3.65554e-24	TsPF_CM	PLEKHG4B	0.184	1.20416
GTDC1	1.18359e-28	0.548353	0.304	0.127	4.02516e-24	TsPF_CM	GTDC1	0.177	1.19599
ZMYND8	1.19028e-28	0.389912	0.326	0.14	4.04789e-24	TsPF_CM	ZMYND8	0.186	1.16296
KAT6B	1.31385e-28	0.515569	0.414	0.201	4.46814e-24	TsPF_CM	KAT6B	0.213	1.00647
TMCC1	1.34898e-28	0.457213	0.322	0.138	4.58762e-24	TsPF_CM	TMCC1	0.184	1.16504
MEGF8	1.4141e-28	0.256078	0.192	0.062	4.80909e-24	TsPF_CM	MEGF8	0.13	1.48699
UBR1	1.49982e-28	0.4682	0.346	0.152	5.10058e-24	TsPF_CM	UBR1	0.194	1.13539
LRBA	1.51869e-28	0.595648	0.449	0.227	5.16477e-24	TsPF_CM	LRBA	0.222	0.95331
FAM214A	1.6335e-28	0.405347	0.251	0.094	5.55519e-24	TsPF_CM	FAM214A	0.157	1.32662
SLF1	1.82763e-28	0.414904	0.295	0.121	6.2154e-24	TsPF_CM	SLF1	0.174	1.21861
FBXO38	1.85636e-28	0.271809	0.211	0.072	6.31313e-24	TsPF_CM	FBXO38	0.139	1.42923
EDNRA	2.03337e-28	0.477779	0.405	0.189	6.9151e-24	TsPF_CM	EDNRA	0.216	1.05996
PDCD6IP	2.49344e-28	0.334127	0.361	0.163	8.47968e-24	TsPF_CM	PDCD6IP	0.198	1.1002
CHKA	2.52564e-28	0.451385	0.366	0.165	8.58921e-24	TsPF_CM	CHKA	0.201	1.10293
PWRN1	2.55374e-28	0.305135	0.156	0.045	8.68477e-24	TsPF_CM	PWRN1	0.111	1.59191
IMMP2L	2.56643e-28	0.599371	0.39	0.185	8.72793e-24	TsPF_CM	IMMP2L	0.205	1.03614
ATXN7L1	2.82083e-28	0.404087	0.207	0.071	9.59307e-24	TsPF_CM	ATXN7L1	0.136	1.42057
ZMAT4	2.89225e-28	0.297887	0.165	0.049	9.83598e-24	TsPF_CM	ZMAT4	0.116	1.56693
UGGT2	3.31971e-28	0.469497	0.282	0.113	1.12897e-23	TsPF_CM	UGGT2	0.169	1.24662
PKD2	3.44558e-28	0.477584	0.262	0.102	1.17177e-23	TsPF_CM	PKD2	0.16	1.27934
CTTNBP2	3.50145e-28	0.425333	0.249	0.094	1.19077e-23	TsPF_CM	CTTNBP2	0.155	1.31553
FAM120A	3.59068e-28	0.442776	0.363	0.166	1.22112e-23	TsPF_CM	FAM120A	0.197	1.08316
DNAJC6	3.68408e-28	0.486988	0.37	0.171	1.25288e-23	TsPF_CM	DNAJC6	0.199	1.06959
ZNF91	3.92481e-28	0.390922	0.35	0.158	1.33475e-23	TsPF_CM	ZNF91	0.192	1.09907
STXBP5	4.1204e-28	0.432351	0.227	0.081	1.40127e-23	TsPF_CM	STXBP5	0.146	1.37996
DENND5B1	4.20611e-28	0.521968	0.458	0.233	1.43041e-23	TsPF_CM	DENND5B	0.225	0.945264
FZD6	4.56227e-28	0.254733	0.183	0.058	1.55154e-23	TsPF_CM	FZD6	0.125	1.50361
HOOK2	4.70802e-28	0.470475	0.247	0.093	1.6011e-23	TsPF_CM	HOOK2	0.154	1.31828
USP28	4.74438e-28	0.564554	0.485	0.259	1.61347e-23	TsPF_CM	USP28	0.226	0.879575
ARHGAP291	5.65634e-28	0.469765	0.355	0.159	1.92361e-23	TsPF_CM	ARHGAP29	0.196	1.11041
CBLB	5.94875e-28	0.502185	0.328	0.145	2.02305e-23	TsPF_CM	CBLB	0.183	1.12425
KLHL24	5.9887e-28	0.54285	0.478	0.25	2.03664e-23	TsPF_CM	KLHL24	0.228	0.908108
TNRC6C	6.15179e-28	0.360496	0.33	0.143	2.0921e-23	TsPF_CM	TNRC6C	0.187	1.15148
AC009264.1	6.15737e-28	0.429177	0.242	0.089	2.094e-23	TsPF_CM	AC009264.1	0.153	1.34703
PRKD1	8.22649e-28	0.416121	0.244	0.091	2.79767e-23	TsPF_CM	PRKD1	0.153	1.3296
ITFG1	8.60991e-28	0.478261	0.416	0.202	2.92806e-23	TsPF_CM	ITFG1	0.214	1.00644
MED13	8.65913e-28	0.458004	0.339	0.149	2.9448e-23	TsPF_CM	MED13	0.19	1.1337
SLC44A1	9.00597e-28	0.260878	0.187	0.06	3.06275e-23	TsPF_CM	SLC44A1	0.127	1.49143
HOMER1	9.11208e-28	0.40648	0.416	0.195	3.09883e-23	TsPF_CM	HOMER1	0.221	1.05486
ADAM10	9.64846e-28	0.433958	0.352	0.159	3.28125e-23	TsPF_CM	ADAM10	0.193	1.09851
STK33	9.84491e-28	0.449905	0.346	0.156	3.34806e-23	TsPF_CM	STK33	0.19	1.10023
N4BP2L2	1.01384e-27	0.518314	0.575	0.326	3.44786e-23	TsPF_CM	N4BP2L2	0.249	0.799791
ANKRD28	1.06494e-27	0.422586	0.229	0.084	3.62165e-23	TsPF_CM	ANKRD28	0.145	1.34534
SIK3	1.09313e-27	0.42506	0.482	0.235	3.71752e-23	TsPF_CM	SIK3	0.247	1.00558
UBR5	1.11849e-27	0.445319	0.366	0.166	3.80376e-23	TsPF_CM	UBR5	0.2	1.09472
RAP1GAP2	1.12264e-27	0.306553	0.262	0.101	3.81788e-23	TsPF_CM	RAP1GAP2	0.161	1.29227
BAZ2B	1.35499e-27	0.526311	0.37	0.173	4.60806e-23	TsPF_CM	BAZ2B	0.197	1.05374
SRL	1.37124e-27	0.420881	0.454	0.224	4.6633e-23	TsPF_CM	SRL	0.23	0.987308
NEDD4L	1.47527e-27	0.469794	0.419	0.203	5.0171e-23	TsPF_CM	NEDD4L	0.216	1.00978
CDK61	1.53098e-27	0.564142	0.489	0.257	5.20656e-23	TsPF_CM	CDK6	0.232	0.901946
USP25	1.58298e-27	0.511546	0.359	0.167	5.3834e-23	TsPF_CM	USP25	0.192	1.05944
MAGI2	1.65471e-27	0.519801	0.449	0.224	5.62732e-23	TsPF_CM	MAGI2	0.225	0.97168
MBOAT11	1.75628e-27	0.483499	0.286	0.118	5.97276e-23	TsPF_CM	MBOAT1	0.168	1.20881
DAAM11	1.76362e-27	0.569959	0.628	0.377	5.99771e-23	TsPF_CM	DAAM1	0.251	0.721075
DIP2B	2.06397e-27	0.355042	0.326	0.141	7.01916e-23	TsPF_CM	DIP2B	0.185	1.15338
PHLDB21	2.06439e-27	0.293465	0.271	0.106	7.02056e-23	TsPF_CM	PHLDB2	0.165	1.27571
KLHL31	2.17403e-27	0.253592	0.242	0.09	7.39345e-23	TsPF_CM	KLHL31	0.152	1.33255
TMEM168	2.18914e-27	0.372232	0.324	0.14	7.44482e-23	TsPF_CM	TMEM168	0.184	1.15435
MYH7B1	2.35322e-27	0.395764	0.496	0.25	8.00284e-23	TsPF_CM	MYH7B	0.246	0.960353
LIN91	2.81722e-27	0.35531	0.289	0.117	9.58079e-23	TsPF_CM	LIN9	0.172	1.23466
ZEB1	2.99797e-27	0.529213	0.401	0.194	1.01955e-22	TsPF_CM	ZEB1	0.207	1.01021
HUWE1	3.38252e-27	0.409491	0.346	0.157	1.15033e-22	TsPF_CM	HUWE1	0.189	1.09157
CDC42BPA	3.6566e-27	0.395585	0.401	0.189	1.24354e-22	TsPF_CM	CDC42BPA	0.212	1.04599
COL19A1	3.68672e-27	0.317326	0.163	0.05	1.25378e-22	TsPF_CM	COL19A1	0.113	1.52615
TRIM24	3.71491e-27	0.572757	0.421	0.214	1.26337e-22	TsPF_CM	TRIM24	0.207	0.943877
RFX7	3.78979e-27	0.473509	0.28	0.113	1.28883e-22	TsPF_CM	RFX7	0.167	1.23671
PTPN4	3.92749e-27	0.498294	0.328	0.147	1.33566e-22	TsPF_CM	PTPN4	0.181	1.10576
FNBP4	4.06105e-27	0.477843	0.394	0.188	1.38108e-22	TsPF_CM	FNBP4	0.206	1.02848
ASPH	4.26895e-27	0.440995	0.535	0.296	1.45178e-22	TsPF_CM	ASPH	0.239	0.832516
BCO2	4.30355e-27	0.374957	0.28	0.113	1.46355e-22	TsPF_CM	BCO2	0.167	1.23671
ITPR1	4.30615e-27	0.386325	0.17	0.053	1.46444e-22	TsPF_CM	ITPR1	0.117	1.51307
FGD6	4.41327e-27	0.405014	0.333	0.147	1.50087e-22	TsPF_CM	FGD6	0.186	1.12694
BCAS3	4.54248e-27	0.63835	0.317	0.139	1.54481e-22	TsPF_CM	BCAS3	0.178	1.13345
DIP2A	5.12297e-27	0.439329	0.315	0.136	1.74222e-22	TsPF_CM	DIP2A	0.179	1.15392
LPAR3	5.36362e-27	0.258385	0.176	0.056	1.82406e-22	TsPF_CM	LPAR3	0.12	1.49334
STARD4-AS1	5.3897e-27	0.327686	0.229	0.084	1.83293e-22	TsPF_CM	STARD4-AS1	0.145	1.34534
TNKS2	5.81159e-27	0.409965	0.326	0.144	1.97641e-22	TsPF_CM	TNKS2	0.182	1.12502
ZEB2	6.14744e-27	0.520208	0.374	0.174	2.09062e-22	TsPF_CM	ZEB2	0.2	1.06099
CDC14A	6.20951e-27	0.35028	0.214	0.076	2.11173e-22	TsPF_CM	CDC14A	0.138	1.38005
CHD2	6.32632e-27	0.507347	0.416	0.203	2.15145e-22	TsPF_CM	CHD2	0.213	0.999658
VCL	6.37113e-27	0.471886	0.476	0.238	2.16669e-22	TsPF_CM	VCL	0.238	0.970329
PYGB1	6.46226e-27	0.459778	0.487	0.259	2.19769e-22	TsPF_CM	PYGB	0.228	0.885391
DIAPH3	6.6473e-27	0.726629	0.394	0.192	2.26061e-22	TsPF_CM	DIAPH3	0.202	0.999639
CXADR	6.65274e-27	0.301246	0.366	0.166	2.26246e-22	TsPF_CM	CXADR	0.2	1.09472
ANKRD36	6.68524e-27	0.348207	0.282	0.115	2.27352e-22	TsPF_CM	ANKRD36	0.167	1.22337
FHL21	6.80605e-27	0.646691	0.767	0.578	2.3146e-22	TsPF_CM	FHL2	0.189	0.402038
ROR2	7.01006e-27	0.475981	0.427	0.209	2.38398e-22	TsPF_CM	ROR2	0.218	0.996371
ITPK1	7.03421e-27	0.31334	0.22	0.08	2.39219e-22	TsPF_CM	ITPK1	0.14	1.35265
APCDD1	8.02506e-27	0.31748	0.2	0.068	2.72916e-22	TsPF_CM	APCDD1	0.132	1.42767
GNG7	8.47464e-27	0.42789	0.306	0.131	2.88206e-22	TsPF_CM	GNG7	0.175	1.16366
ARID1A	8.74173e-27	0.343993	0.39	0.182	2.97289e-22	TsPF_CM	ARID1A	0.208	1.0585
ANGPT1	9.15434e-27	0.423244	0.359	0.16	3.11321e-22	TsPF_CM	ANGPT1	0.199	1.11762
ARHGAP26	9.42452e-27	0.364611	0.493	0.247	3.20509e-22	TsPF_CM	ARHGAP26	0.246	0.968513
RPRD1B	9.76525e-27	0.396962	0.282	0.116	3.32097e-22	TsPF_CM	RPRD1B	0.166	1.21189
GRK3	1.12938e-26	0.31792	0.238	0.09	3.84079e-22	TsPF_CM	GRK3	0.148	1.30947
FBXO40	1.13438e-26	0.299717	0.249	0.097	3.85781e-22	TsPF_CM	FBXO40	0.152	1.27454
KATNAL1	1.15824e-26	0.431857	0.317	0.141	3.93893e-22	TsPF_CM	KATNAL1	0.176	1.11422
SBF2	1.19422e-26	0.470749	0.438	0.218	4.06129e-22	TsPF_CM	SBF2	0.22	0.974151
ITCH	1.22297e-26	0.407823	0.335	0.149	4.15907e-22	TsPF_CM	ITCH	0.186	1.11708
ZDHHC17	1.2345e-26	0.325341	0.271	0.109	4.19828e-22	TsPF_CM	ZDHHC17	0.162	1.2389
ACSS3	1.34128e-26	0.416268	0.297	0.126	4.56144e-22	TsPF_CM	ACSS3	0.171	1.17404
ITGB5	1.39959e-26	0.295392	0.196	0.067	4.75974e-22	TsPF_CM	ITGB5	0.129	1.41853
YPEL2	1.47688e-26	0.275082	0.282	0.116	5.02258e-22	TsPF_CM	YPEL2	0.166	1.21189
RALGPS1	1.50323e-26	0.52753	0.251	0.098	5.1122e-22	TsPF_CM	RALGPS1	0.153	1.27223
WLS	1.58527e-26	0.446238	0.401	0.194	5.39118e-22	TsPF_CM	WLS	0.207	1.01021
ZNF654	1.79924e-26	0.357507	0.308	0.132	6.11887e-22	TsPF_CM	ZNF654	0.176	1.16257
MEF2C	1.82131e-26	0.60121	0.557	0.314	6.19392e-22	TsPF_CM	MEF2C	0.243	0.807162
SREBF2	1.92139e-26	0.400139	0.412	0.198	6.53426e-22	TsPF_CM	SREBF2	0.214	1.0203
IBTK	2.24319e-26	0.380566	0.344	0.157	7.62865e-22	TsPF_CM	IBTK	0.187	1.08344
OSBPL8	2.49791e-26	0.426601	0.37	0.175	8.4949e-22	TsPF_CM	OSBPL8	0.195	1.03807
RALGAPA1	2.98554e-26	0.459901	0.333	0.149	1.01532e-21	TsPF_CM	RALGAPA1	0.184	1.10869
KCNN2	3.11529e-26	0.572208	0.377	0.181	1.05945e-21	TsPF_CM	KCNN2	0.196	1.01837
FER1	3.73457e-26	0.529739	0.447	0.23	1.27005e-21	TsPF_CM	FER	0.217	0.928872
FOCAD	3.74927e-26	0.449926	0.326	0.146	1.27505e-21	TsPF_CM	FOCAD	0.18	1.10642
PAG1	3.95232e-26	0.258305	0.174	0.056	1.34411e-21	TsPF_CM	PAG1	0.118	1.47775
RBM26	4.48688e-26	0.387699	0.39	0.187	1.5259e-21	TsPF_CM	RBM26	0.203	1.02143
NBEA	4.54282e-26	0.387204	0.379	0.175	1.54492e-21	TsPF_CM	NBEA	0.204	1.07183
PARGP1	4.57307e-26	0.254187	0.196	0.068	1.55521e-21	TsPF_CM	PARGP1	0.128	1.39994
SPSB4	4.95458e-26	0.334637	0.242	0.093	1.68495e-21	TsPF_CM	SPSB4	0.149	1.28994
CBFA2T2	5.09326e-26	0.289827	0.317	0.138	1.73211e-21	TsPF_CM	CBFA2T2	0.179	1.14315
RAB3IP	5.34466e-26	0.393596	0.275	0.115	1.81761e-21	TsPF_CM	RAB3IP	0.16	1.18838
TMEM245	5.41016e-26	0.353668	0.366	0.17	1.83989e-21	TsPF_CM	TMEM245	0.196	1.06231
TMEM67	5.49645e-26	0.391235	0.231	0.088	1.86923e-21	TsPF_CM	TMEM67	0.143	1.2973
LRRTM3	5.58973e-26	0.494781	0.381	0.177	1.90095e-21	TsPF_CM	LRRTM3	0.204	1.06372
SH3PXD2A	5.71935e-26	0.424752	0.333	0.152	1.94503e-21	TsPF_CM	SH3PXD2A	0.181	1.08174
PYROXD2	5.73557e-26	0.30417	0.247	0.095	1.95055e-21	TsPF_CM	PYROXD2	0.152	1.29056
SMG6	6.05877e-26	0.341275	0.306	0.132	2.06047e-21	TsPF_CM	SMG6	0.174	1.15347
MARCHF6	7.168e-26	0.480775	0.441	0.224	2.43769e-21	TsPF_CM	MARCHF6	0.217	0.946319
ABR	7.42691e-26	0.362524	0.306	0.132	2.52574e-21	TsPF_CM	ABR	0.174	1.15347
SPPL3	7.71076e-26	0.405117	0.379	0.184	2.62228e-21	TsPF_CM	SPPL3	0.195	1.00334
USP15	7.96389e-26	0.349213	0.355	0.164	2.70836e-21	TsPF_CM	USP15	0.191	1.06837
NUAK1	8.62857e-26	0.518622	0.328	0.149	2.9344e-21	TsPF_CM	NUAK1	0.179	1.08751
IGSF9B	9.56595e-26	0.357647	0.214	0.078	3.25319e-21	TsPF_CM	IGSF9B	0.136	1.34692
KIAA0319L	9.89557e-26	0.352496	0.275	0.115	3.36529e-21	TsPF_CM	KIAA0319L	0.16	1.18838
MAP4K3	1.06589e-25	0.474326	0.445	0.229	3.62488e-21	TsPF_CM	MAP4K3	0.216	0.928567
AC138305.11	1.08184e-25	0.654176	0.284	0.12	3.67911e-21	TsPF_CM	AC138305.1	0.164	1.17668
FAM168A	1.09732e-25	0.405927	0.284	0.12	3.73176e-21	TsPF_CM	FAM168A	0.164	1.17668
ADAM9	1.18568e-25	0.461249	0.322	0.143	4.03225e-21	TsPF_CM	ADAM9	0.179	1.11714
CMYA51	1.39006e-25	0.395107	0.562	0.303	4.72733e-21	TsPF_CM	CMYA5	0.259	0.869642
AGTPBP1	1.53032e-25	0.509531	0.328	0.15	5.2043e-21	TsPF_CM	AGTPBP1	0.178	1.07847
XKR6	1.53364e-25	0.328572	0.22	0.082	5.21561e-21	TsPF_CM	XKR6	0.138	1.32098
OGT	1.54435e-25	0.379312	0.326	0.146	5.25203e-21	TsPF_CM	OGT	0.18	1.10642
BCAM	1.69735e-25	0.462932	0.5	0.269	5.77233e-21	TsPF_CM	BCAM	0.231	0.869996
FAR1	1.91415e-25	0.383911	0.335	0.153	6.50965e-21	TsPF_CM	FAR1	0.182	1.08125
AF165147.1	2.06026e-25	0.475667	0.181	0.06	7.00653e-21	TsPF_CM	AF165147.1	0.121	1.44683
ZC3H11A	2.25527e-25	0.379991	0.355	0.165	7.66973e-21	TsPF_CM	ZC3H11A	0.19	1.06011
FAM13B	2.26158e-25	0.498453	0.317	0.141	7.6912e-21	TsPF_CM	FAM13B	0.176	1.11422
HECTD4	2.31246e-25	0.365975	0.293	0.126	7.8642e-21	TsPF_CM	HECTD4	0.167	1.15512
ST3GAL1	2.38933e-25	0.347051	0.249	0.098	8.12562e-21	TsPF_CM	ST3GAL1	0.151	1.26113
KIF1B	2.50345e-25	0.359404	0.427	0.209	8.51372e-21	TsPF_CM	KIF1B	0.218	0.996371
MTMR4	2.61804e-25	0.26867	0.141	0.041	8.90342e-21	TsPF_CM	MTMR4	0.1	1.56409
MFSD11	2.95491e-25	0.435692	0.302	0.131	1.00491e-20	TsPF_CM	MFSD11	0.171	1.14528
CLGN	3.18931e-25	0.36245	0.26	0.107	1.08462e-20	TsPF_CM	CLGN	0.153	1.20575
HELZ	3.25559e-25	0.360089	0.33	0.15	1.10716e-20	TsPF_CM	HELZ	0.18	1.08698
ADAM23	3.28383e-25	0.445298	0.46	0.235	1.11676e-20	TsPF_CM	ADAM23	0.225	0.939594
VIPR21	3.4938e-25	0.256558	0.244	0.094	1.18817e-20	TsPF_CM	VIPR2	0.15	1.28742
ARHGAP31	3.49736e-25	0.34889	0.322	0.144	1.18938e-20	TsPF_CM	ARHGAP31	0.178	1.10775
ARID4B	3.55878e-25	0.434922	0.399	0.197	1.21027e-20	TsPF_CM	ARID4B	0.202	0.982123
TRRAP	3.71696e-25	0.263566	0.258	0.105	1.26406e-20	TsPF_CM	TRRAP	0.153	1.21988
ZNF518A	3.83266e-25	0.383215	0.308	0.137	1.30341e-20	TsPF_CM	ZNF518A	0.171	1.11268
ERBB2	3.93251e-25	0.400287	0.412	0.207	1.33737e-20	TsPF_CM	ERBB2	0.205	0.959222
NAA25	4.58272e-25	0.314658	0.284	0.12	1.55849e-20	TsPF_CM	NAA25	0.164	1.17668
ADAMTS12	4.58683e-25	0.323395	0.381	0.183	1.55989e-20	TsPF_CM	ADAMTS12	0.198	1.01819
LAMC1	4.60853e-25	0.328095	0.379	0.179	1.56727e-20	TsPF_CM	LAMC1	0.2	1.04099
MIB1	4.65581e-25	0.422867	0.357	0.166	1.58335e-20	TsPF_CM	MIB1	0.191	1.05977
ZHX2	5.22703e-25	0.309645	0.291	0.125	1.77761e-20	TsPF_CM	ZHX2	0.166	1.15621
HSPA5	5.2908e-25	0.516375	0.54	0.297	1.7993e-20	TsPF_CM	HSPA5	0.243	0.840983
NBAS	5.57818e-25	0.487004	0.337	0.157	1.89703e-20	TsPF_CM	NBAS	0.18	1.05464
ZNF532	6.00276e-25	0.314883	0.297	0.129	2.04142e-20	TsPF_CM	ZNF532	0.168	1.14258
SNX14	7.73552e-25	0.334703	0.297	0.129	2.6307e-20	TsPF_CM	SNX14	0.168	1.14258
SDHAP1	8.15605e-25	0.272144	0.163	0.052	2.77371e-20	TsPF_CM	SDHAP1	0.111	1.47893
NAV31	8.16428e-25	0.496514	0.249	0.098	2.77651e-20	TsPF_CM	NAV3	0.151	1.26113
NID1	8.49937e-25	0.395438	0.355	0.165	2.89047e-20	TsPF_CM	NID1	0.19	1.06011
UBR41	8.78061e-25	0.294456	0.33	0.147	2.98611e-20	TsPF_CM	UBR4	0.183	1.11427
STARD9	8.82771e-25	0.3576	0.251	0.102	3.00213e-20	TsPF_CM	STARD9	0.149	1.21981
PDSS2	8.85582e-25	0.389433	0.315	0.142	3.01169e-20	TsPF_CM	PDSS2	0.173	1.09586
RBM6	8.85643e-25	0.27529	0.366	0.172	3.01189e-20	TsPF_CM	RBM6	0.194	1.04638
MSRB3	9.1522e-25	0.487858	0.615	0.368	3.11248e-20	TsPF_CM	MSRB3	0.247	0.725318
FRMD51	9.9605e-25	0.274134	0.374	0.173	3.38737e-20	TsPF_CM	FRMD5	0.201	1.06885
FNDC3A	1.12913e-24	0.448178	0.337	0.155	3.83994e-20	TsPF_CM	FNDC3A	0.182	1.07201
TARBP1	1.20894e-24	0.272282	0.218	0.082	4.11136e-20	TsPF_CM	TARBP1	0.136	1.30838
ITGB1	1.21511e-24	0.439943	0.385	0.189	4.13235e-20	TsPF_CM	ITGB1	0.196	0.988721
MICU3	1.21782e-24	0.342735	0.203	0.074	4.14158e-20	TsPF_CM	MICU3	0.129	1.34134
USP9X	1.22629e-24	0.395895	0.357	0.167	4.17037e-20	TsPF_CM	USP9X	0.19	1.0516
SATB1	1.25413e-24	0.319237	0.282	0.12	4.26504e-20	TsPF_CM	SATB1	0.162	1.16684
IGF2R	1.35673e-24	0.307038	0.262	0.108	4.61396e-20	TsPF_CM	IGF2R	0.154	1.20412
SEC22A	1.3588e-24	0.441063	0.216	0.082	4.62101e-20	TsPF_CM	SEC22A	0.134	1.29568
ANKIB1	1.3772e-24	0.460815	0.295	0.13	4.68359e-20	TsPF_CM	ANKIB1	0.165	1.12282
PPP1R13B	1.39561e-24	0.390377	0.35	0.162	4.74619e-20	TsPF_CM	PPP1R13B	0.188	1.06515
SLC20A2	1.43052e-24	0.549154	0.493	0.269	4.86491e-20	TsPF_CM	SLC20A2	0.224	0.850061
COBL1	1.44254e-24	0.474424	0.403	0.204	4.90579e-20	TsPF_CM	COBL	0.199	0.948203
CASD1	1.51368e-24	0.391222	0.264	0.11	5.14772e-20	TsPF_CM	CASD1	0.154	1.19046
DLG1	1.63705e-24	0.408286	0.39	0.191	5.56726e-20	TsPF_CM	DLG1	0.199	0.992444
CNKSR2	1.66825e-24	0.450144	0.161	0.052	5.67339e-20	TsPF_CM	CNKSR2	0.109	1.46216
RASA2	1.9311e-24	0.415121	0.242	0.097	6.5673e-20	TsPF_CM	RASA2	0.145	1.23503
GIGYF2	1.94647e-24	0.349007	0.302	0.135	6.61956e-20	TsPF_CM	GIGYF2	0.167	1.10496
APLP2	2.13952e-24	0.3277	0.496	0.258	7.27608e-20	TsPF_CM	APLP2	0.238	0.916649
CELF1	2.44147e-24	0.332476	0.405	0.202	8.30295e-20	TsPF_CM	CELF1	0.203	0.968711
AC109466.1	2.4478e-24	0.615993	0.203	0.074	8.32447e-20	TsPF_CM	AC109466.1	0.129	1.34134
RPTOR	2.44806e-24	0.390544	0.231	0.091	8.32535e-20	TsPF_CM	RPTOR	0.14	1.25384
WSB1	2.74028e-24	0.456471	0.632	0.381	9.31914e-20	TsPF_CM	WSB1	0.251	0.715259
GUCY1A21	2.75361e-24	0.445823	0.304	0.135	9.36449e-20	TsPF_CM	GUCY1A2	0.169	1.11417
BMPR1B	3.20163e-24	0.398873	0.081	0.017	1.08881e-19	TsPF_CM	BMPR1B	0.064	1.74912
ADARB1	3.4153e-24	0.429094	0.275	0.118	1.16147e-19	TsPF_CM	ADARB1	0.157	1.15419
NT5DC1	3.72175e-24	0.308878	0.297	0.131	1.26569e-19	TsPF_CM	NT5DC1	0.166	1.12198
MIR181A1HG	3.878e-24	0.33341	0.15	0.046	1.31883e-19	TsPF_CM	MIR181A1HG	0.104	1.51288
NFE2L1	3.91689e-24	0.433906	0.322	0.148	1.33206e-19	TsPF_CM	NFE2L1	0.174	1.07078
CREBBP	3.95815e-24	0.51219	0.366	0.177	1.34609e-19	TsPF_CM	CREBBP	0.189	1.0073
AC093752.1	4.0665e-24	0.4578	0.37	0.185	1.38294e-19	TsPF_CM	AC093752.1	0.185	0.962162
AKAP10	4.51853e-24	0.294043	0.244	0.098	1.53666e-19	TsPF_CM	AKAP10	0.146	1.23302
ARMH3	4.57272e-24	0.295021	0.233	0.092	1.55509e-19	TsPF_CM	ARMH3	0.141	1.25156
DPY19L3	5.10176e-24	0.27862	0.183	0.063	1.73501e-19	TsPF_CM	DPY19L3	0.12	1.40139
ARID2	5.2083e-24	0.341311	0.337	0.155	1.77124e-19	TsPF_CM	ARID2	0.182	1.07201
RNF19A	5.43404e-24	0.400469	0.366	0.173	1.84801e-19	TsPF_CM	RNF19A	0.193	1.03848
GOLIM4	5.81846e-24	0.450853	0.423	0.219	1.97874e-19	TsPF_CM	GOLIM4	0.204	0.91872
TNS3	5.91602e-24	0.339537	0.26	0.109	2.01192e-19	TsPF_CM	TNS3	0.151	1.18131
NINL	6.13163e-24	0.346407	0.269	0.114	2.08524e-19	TsPF_CM	NINL	0.155	1.16927
PPP3CA	6.48932e-24	0.39913	0.302	0.135	2.20689e-19	TsPF_CM	PPP3CA	0.167	1.10496
HIPK3	6.81076e-24	0.488336	0.454	0.245	2.3162e-19	TsPF_CM	HIPK3	0.209	0.86337
ARFGEF1	7.51389e-24	0.41193	0.355	0.172	2.55533e-19	TsPF_CM	ARFGEF1	0.183	1.00356
NEK71	7.61304e-24	0.413738	0.434	0.228	2.58904e-19	TsPF_CM	NEK7	0.206	0.899314
OGA	7.91189e-24	0.43436	0.405	0.205	2.69068e-19	TsPF_CM	OGA	0.2	0.948448
GLG1	8.52504e-24	0.369418	0.357	0.169	2.8992e-19	TsPF_CM	GLG1	0.188	1.0354
UBE2Q2P2	8.53071e-24	0.34223	0.214	0.081	2.90113e-19	TsPF_CM	UBE2Q2P2	0.133	1.29861
UST	8.72886e-24	0.261133	0.198	0.072	2.96851e-19	TsPF_CM	UST	0.126	1.34181
MAST2	9.21082e-24	0.359442	0.348	0.164	3.13241e-19	TsPF_CM	MAST2	0.184	1.04044
MTSS2	9.29717e-24	0.395676	0.273	0.116	3.16178e-19	TsPF_CM	MTSS2	0.157	1.16674
STK391	9.77071e-24	0.572546	0.526	0.315	3.32282e-19	TsPF_CM	STK39	0.211	0.721617
C20orf194	1.00416e-23	0.353111	0.366	0.175	3.41494e-19	TsPF_CM	C20orf194	0.191	1.02281
HERC2	1.03566e-23	0.294608	0.308	0.141	3.52207e-19	TsPF_CM	HERC2	0.167	1.07397
STK3	1.07001e-23	0.358275	0.355	0.17	3.63888e-19	TsPF_CM	STK3	0.185	1.01949
GSK3B	1.12554e-23	0.496351	0.359	0.176	3.82773e-19	TsPF_CM	GSK3B	0.183	0.98793
TRIP12	1.23258e-23	0.321267	0.366	0.175	4.19176e-19	TsPF_CM	TRIP12	0.191	1.02281
N4BP2	1.29482e-23	0.263562	0.251	0.103	4.40341e-19	TsPF_CM	N4BP2	0.148	1.207
FYCO1	1.29608e-23	0.348906	0.185	0.066	4.4077e-19	TsPF_CM	FYCO1	0.119	1.35823
RBPMS	1.32872e-23	0.575997	0.692	0.476	4.5187e-19	TsPF_CM	RBPMS	0.216	0.530422
GOLGA8B	1.3304e-23	0.367692	0.216	0.082	4.52444e-19	TsPF_CM	GOLGA8B	0.134	1.29568
PHF14	1.37788e-23	0.410775	0.333	0.155	4.6859e-19	TsPF_CM	PHF14	0.178	1.05528
AUH	1.44222e-23	0.404317	0.346	0.167	4.90471e-19	TsPF_CM	AUH	0.179	1.00771
AC104123.1	1.53535e-23	0.344242	0.214	0.081	5.22143e-19	TsPF_CM	AC104123.1	0.133	1.29861
PRKCH	1.59682e-23	0.294229	0.156	0.05	5.43047e-19	TsPF_CM	PRKCH	0.106	1.4666
ZMIZ1	1.61242e-23	0.375089	0.326	0.151	5.4835e-19	TsPF_CM	ZMIZ1	0.175	1.06093
DHX36	1.63467e-23	0.37294	0.348	0.165	5.55918e-19	TsPF_CM	DHX36	0.183	1.03218
NFIB	1.68123e-23	0.427245	0.623	0.37	5.71753e-19	TsPF_CM	NFIB	0.253	0.736053
PPP2R2B	1.82802e-23	0.663143	0.291	0.133	6.21672e-19	TsPF_CM	PPP2R2B	0.158	1.07321
LIMD1	1.93801e-23	0.271063	0.209	0.079	6.5908e-19	TsPF_CM	LIMD1	0.13	1.29808
AFDN	1.9412e-23	0.394673	0.412	0.212	6.60163e-19	TsPF_CM	AFDN	0.2	0.926372
YTHDC2	1.99091e-23	0.345456	0.258	0.108	6.7707e-19	TsPF_CM	YTHDC2	0.15	1.18276
MAGI3	2.09907e-23	0.383092	0.26	0.11	7.13851e-19	TsPF_CM	MAGI3	0.15	1.16925
KIF1A	2.17881e-23	0.383987	0.253	0.106	7.40969e-19	TsPF_CM	KIF1A	0.147	1.18024
ST3GAL6	2.31277e-23	0.394191	0.344	0.163	7.86526e-19	TsPF_CM	ST3GAL6	0.181	1.03255
BMPR1A	2.36143e-23	0.371525	0.379	0.186	8.03077e-19	TsPF_CM	BMPR1A	0.193	0.988548
SORCS31	2.81134e-23	0.281797	0.104	0.026	9.5608e-19	TsPF_CM	SORCS3	0.078	1.6602
UBAP2	2.94385e-23	0.48571	0.306	0.139	1.00114e-18	TsPF_CM	UBAP2	0.167	1.0841
ADGRD1	2.97177e-23	0.291789	0.187	0.067	1.01064e-18	TsPF_CM	ADGRD1	0.12	1.35411
SPIRE1	2.98736e-23	0.398614	0.311	0.14	1.01594e-18	TsPF_CM	SPIRE1	0.171	1.09709
CHD6	3.3218e-23	0.346463	0.302	0.137	1.12968e-18	TsPF_CM	CHD6	0.165	1.08521
ARHGAP5	3.64096e-23	0.406173	0.432	0.225	1.23822e-18	TsPF_CM	ARHGAP5	0.207	0.911095
AL355612.1	3.69963e-23	0.265418	0.139	0.042	1.25817e-18	TsPF_CM	AL355612.1	0.097	1.51691
SCAF8	3.86875e-23	0.39779	0.271	0.118	1.31568e-18	TsPF_CM	SCAF8	0.153	1.13381
MFSD14C	3.95416e-23	0.435185	0.286	0.126	1.34473e-18	TsPF_CM	MFSD14C	0.16	1.12141
SULT2A1	4.01646e-23	0.316322	0.156	0.051	1.36592e-18	TsPF_CM	SULT2A1	0.105	1.44279
IVNS1ABP	4.49314e-23	0.340285	0.39	0.198	1.52803e-18	TsPF_CM	IVNS1ABP	0.192	0.94308
DENND1A	4.63802e-23	0.370349	0.269	0.115	1.5773e-18	TsPF_CM	DENND1A	0.154	1.15769
PDGFD1	4.8155e-23	0.534482	0.273	0.118	1.63765e-18	TsPF_CM	PDGFD	0.155	1.14404
PDS5B	5.27993e-23	0.36771	0.348	0.168	1.7956e-18	TsPF_CM	PDS5B	0.18	1.00767
VPS13C	5.29028e-23	0.414509	0.293	0.132	1.79912e-18	TsPF_CM	VPS13C	0.161	1.09288
TBC1D32	5.43319e-23	0.369028	0.165	0.056	1.84772e-18	TsPF_CM	TBC1D32	0.109	1.40544
MYO9A	5.96811e-23	0.453333	0.37	0.185	2.02963e-18	TsPF_CM	MYO9A	0.185	0.962162
COX6A1	6.07256e-23	0.302746	0.218	0.085	2.06516e-18	TsPF_CM	COX6A1	0.133	1.26214
WWC2	6.24734e-23	0.434219	0.357	0.173	2.1246e-18	TsPF_CM	WWC2	0.184	1.00354
PTK2	6.26065e-23	0.43784	0.465	0.254	2.12912e-18	TsPF_CM	PTK2	0.211	0.847144
POU2F1	6.48992e-23	0.385072	0.304	0.138	2.20709e-18	TsPF_CM	POU2F1	0.166	1.08465
MAPK8	7.36645e-23	0.438329	0.377	0.187	2.50518e-18	TsPF_CM	MAPK8	0.19	0.973775
ZMYM4	7.41067e-23	0.505981	0.341	0.167	2.52022e-18	TsPF_CM	ZMYM4	0.174	0.987314
SLC39A10	7.79168e-23	0.33473	0.233	0.095	2.64979e-18	TsPF_CM	SLC39A10	0.138	1.20978
PCAT1	7.92567e-23	0.496772	0.183	0.066	2.69536e-18	TsPF_CM	PCAT1	0.117	1.34337
EMILIN21	7.94822e-23	0.32964	0.319	0.149	2.70303e-18	TsPF_CM	EMILIN2	0.17	1.04859
TAOK1	8.01364e-23	0.306169	0.348	0.168	2.72528e-18	TsPF_CM	TAOK1	0.18	1.00767
SSH2	8.17281e-23	0.522755	0.502	0.287	2.77941e-18	TsPF_CM	SSH2	0.215	0.785475
VTI1A	8.25414e-23	0.50493	0.242	0.102	2.80707e-18	TsPF_CM	VTI1A	0.14	1.1692
BDP1	8.59504e-23	0.273514	0.304	0.139	2.923e-18	TsPF_CM	BDP1	0.165	1.07494
DPH6	8.65479e-23	0.455608	0.267	0.115	2.94332e-18	TsPF_CM	DPH6	0.152	1.14732
SLC4A3	8.98534e-23	0.37223	0.449	0.237	3.05573e-18	TsPF_CM	SLC4A3	0.212	0.893711
ADD3	9.01525e-23	0.508087	0.504	0.291	3.06591e-18	TsPF_CM	ADD3	0.213	0.771804
GPC1	9.12869e-23	0.360714	0.313	0.144	3.10449e-18	TsPF_CM	GPC1	0.169	1.06811
KANTR	9.41161e-23	0.338525	0.205	0.078	3.2007e-18	TsPF_CM	KANTR	0.127	1.28778
ZNF431	9.45926e-23	0.378359	0.282	0.123	3.21691e-18	TsPF_CM	ZNF431	0.159	1.13395
LHFPL61	9.64711e-23	0.426065	0.487	0.266	3.28079e-18	TsPF_CM	LHFPL6	0.221	0.848343
UBE3C	9.72734e-23	0.333448	0.293	0.132	3.30807e-18	TsPF_CM	UBE3C	0.161	1.09288
MDM4	9.88145e-23	0.406934	0.341	0.163	3.36048e-18	TsPF_CM	MDM4	0.178	1.02027
LRP6	9.92022e-23	0.263534	0.244	0.101	3.37367e-18	TsPF_CM	LRP6	0.143	1.19353
FNIP2	1.00007e-22	0.503866	0.352	0.173	3.40104e-18	TsPF_CM	FNIP2	0.179	0.983752
PPM1K	1.00512e-22	0.431448	0.392	0.202	3.41821e-18	TsPF_CM	PPM1K	0.19	0.922806
SPOPL	1.05387e-22	0.306575	0.187	0.068	3.584e-18	TsPF_CM	SPOPL	0.119	1.33552
MARCHF111	1.10721e-22	0.310822	0.189	0.068	3.76542e-18	TsPF_CM	MARCHF11	0.121	1.35009
MAT2A	1.10762e-22	0.435168	0.311	0.143	3.76681e-18	TsPF_CM	MAT2A	0.168	1.06854
AQR	1.10973e-22	0.33166	0.214	0.083	3.77398e-18	TsPF_CM	AQR	0.131	1.26728
ASAP2	1.14873e-22	0.268919	0.251	0.105	3.9066e-18	TsPF_CM	ASAP2	0.146	1.18171
SYNE1	1.26048e-22	0.329648	0.383	0.189	4.28663e-18	TsPF_CM	SYNE1	0.194	0.9814
RHOQ-AS11	1.27042e-22	0.471656	0.192	0.07	4.32044e-18	TsPF_CM	RHOQ-AS1	0.122	1.33518
VEZT	1.2774e-22	0.397262	0.392	0.2	4.34418e-18	TsPF_CM	VEZT	0.192	0.936475
KDM2A	1.36836e-22	0.2619	0.352	0.168	4.65353e-18	TsPF_CM	KDM2A	0.184	1.0237
NECTIN3	1.37658e-22	0.295442	0.249	0.104	4.68149e-18	TsPF_CM	NECTIN3	0.145	1.1832
KIF21A1	1.38995e-22	0.466419	0.379	0.189	4.72695e-18	TsPF_CM	KIF21A	0.19	0.966644
CLOCK	1.41402e-22	0.359726	0.302	0.138	4.80881e-18	TsPF_CM	CLOCK	0.164	1.07543
FBXW8	1.46941e-22	0.336235	0.207	0.081	4.99716e-18	TsPF_CM	FBXW8	0.126	1.25283
MYH9	1.58765e-22	0.351714	0.368	0.178	5.3993e-18	TsPF_CM	MYH9	0.19	1.00726
CHN1	1.63424e-22	0.512542	0.361	0.184	5.55773e-18	TsPF_CM	CHN1	0.177	0.935004
ZNF280D	1.69084e-22	0.389828	0.328	0.157	5.75021e-18	TsPF_CM	ZNF280D	0.171	1.01673
MAN1A2	1.8216e-22	0.382887	0.339	0.163	6.19489e-18	TsPF_CM	MAN1A2	0.176	1.01203
NKTR	1.83749e-22	0.487303	0.368	0.183	6.24894e-18	TsPF_CM	NKTR	0.185	0.969416
NFATC2	1.94773e-22	0.311649	0.247	0.101	6.62383e-18	TsPF_CM	NFATC2	0.146	1.21046
CDK19	2.02894e-22	0.410166	0.267	0.116	6.90002e-18	TsPF_CM	CDK19	0.151	1.13583
THADA	2.40813e-22	0.265948	0.242	0.1	8.18956e-18	TsPF_CM	THADA	0.142	1.19517
BMP7	2.4125e-22	0.362532	0.414	0.22	8.20442e-18	TsPF_CM	BMP7	0.194	0.882141
R3HDM1	2.46623e-22	0.455828	0.339	0.164	8.38715e-18	TsPF_CM	R3HDM1	0.175	1.00372
MPP7	2.72161e-22	0.429502	0.271	0.119	9.25565e-18	TsPF_CM	MPP7	0.152	1.12259
DOP1A	2.72446e-22	0.288655	0.231	0.094	9.26535e-18	TsPF_CM	DOP1A	0.137	1.21165
GPATCH8	2.8106e-22	0.303763	0.35	0.168	9.55829e-18	TsPF_CM	GPATCH8	0.182	1.01571
CUX1	2.87989e-22	0.401468	0.52	0.291	9.79394e-18	TsPF_CM	CUX1	0.229	0.81602
ANKRD36C	3.3372e-22	0.393757	0.231	0.094	1.13491e-17	TsPF_CM	ANKRD36C	0.137	1.21165
PCNX1	3.36289e-22	0.382659	0.308	0.144	1.14365e-17	TsPF_CM	PCNX1	0.164	1.04561
TRAPPC9	3.72172e-22	0.354973	0.341	0.163	1.26568e-17	TsPF_CM	TRAPPC9	0.178	1.02027
ATG7	3.94868e-22	0.296367	0.233	0.095	1.34287e-17	TsPF_CM	ATG7	0.138	1.20978
LRIG3	4.18377e-22	0.266096	0.104	0.027	1.42282e-17	TsPF_CM	LRIG3	0.077	1.62078
ZBTB16	4.25952e-22	0.272156	0.176	0.062	1.44858e-17	TsPF_CM	ZBTB16	0.114	1.36799
LNPEP	4.58635e-22	0.309302	0.335	0.16	1.55973e-17	TsPF_CM	LNPEP	0.175	1.02063
ERC2	4.77824e-22	0.383594	0.337	0.162	1.62498e-17	TsPF_CM	ERC2	0.175	1.0121
PPP1CB	4.86603e-22	0.297496	0.222	0.091	1.65484e-17	TsPF_CM	PPP1CB	0.131	1.19896
RNF217	5.12984e-22	0.42321	0.242	0.103	1.74456e-17	TsPF_CM	RNF217	0.139	1.15639
ATP1A1	5.38951e-22	0.44743	0.546	0.325	1.83287e-17	TsPF_CM	ATP1A1	0.221	0.730751
LCORL	5.77044e-22	0.273946	0.385	0.189	1.96241e-17	TsPF_CM	LCORL	0.196	0.988721
KAT6A	5.81535e-22	0.34692	0.295	0.135	1.97768e-17	TsPF_CM	KAT6A	0.16	1.07223
PHIP	5.98478e-22	0.448884	0.421	0.221	2.0353e-17	TsPF_CM	PHIP	0.2	0.899502
HERC4	5.99596e-22	0.297377	0.357	0.175	2.0391e-17	TsPF_CM	HERC4	0.182	0.987864
CNOT1	6.09988e-22	0.267865	0.275	0.121	2.07445e-17	TsPF_CM	CNOT1	0.154	1.12079
CKAP4	6.1079e-22	0.354888	0.293	0.135	2.07717e-17	TsPF_CM	CKAP4	0.158	1.06274
TRAF3IP2-AS1	6.44665e-22	0.328709	0.3	0.137	2.19238e-17	TsPF_CM	TRAF3IP2-AS1	0.163	1.07593
GABPB1-AS1	6.46278e-22	0.35534	0.26	0.112	2.19786e-17	TsPF_CM	GABPB1-AS1	0.148	1.14542
ELMO1	6.98147e-22	0.345741	0.141	0.044	2.37426e-17	TsPF_CM	ELMO1	0.097	1.48179
RHOQ1	7.03733e-22	0.466523	0.537	0.324	2.39326e-17	TsPF_CM	RHOQ	0.213	0.711523
PMEPA1	7.15062e-22	0.307582	0.278	0.123	2.43178e-17	TsPF_CM	PMEPA1	0.155	1.11405
RBM5	7.53281e-22	0.289499	0.341	0.163	2.56176e-17	TsPF_CM	RBM5	0.178	1.02027
DENND4C	7.53973e-22	0.387586	0.269	0.119	2.56411e-17	TsPF_CM	DENND4C	0.15	1.11229
ERBIN	7.75979e-22	0.382195	0.388	0.197	2.63895e-17	TsPF_CM	ERBIN	0.191	0.9428
ARMC8	7.88598e-22	0.327888	0.308	0.144	2.68186e-17	TsPF_CM	ARMC8	0.164	1.04561
CRADD	8.21692e-22	0.32839	0.28	0.125	2.79441e-17	TsPF_CM	CRADD	0.155	1.10252
DAG1	8.38407e-22	0.295918	0.291	0.132	2.85126e-17	TsPF_CM	DAG1	0.159	1.08333
DNAJC13	8.56968e-22	0.323197	0.242	0.102	2.91438e-17	TsPF_CM	DNAJC13	0.14	1.1692
WARS2-AS1	8.70748e-22	0.25249	0.176	0.063	2.96124e-17	TsPF_CM	WARS2-AS1	0.113	1.34812
GLCCI1	9.3103e-22	0.356504	0.278	0.126	3.16625e-17	TsPF_CM	GLCCI1	0.152	1.0819
MTARC2	1.02048e-21	0.292485	0.278	0.125	3.47045e-17	TsPF_CM	MTARC2	0.153	1.09254
SETD5	1.05736e-21	0.368628	0.388	0.197	3.59588e-17	TsPF_CM	SETD5	0.191	0.9428
ZNRF3	1.22298e-21	0.435873	0.227	0.094	4.15912e-17	TsPF_CM	ZNRF3	0.133	1.18752
MAP3K2	1.23121e-21	0.299131	0.258	0.111	4.1871e-17	TsPF_CM	MAP3K2	0.147	1.14657
CLASP1	1.34957e-21	0.33702	0.328	0.16	4.5896e-17	TsPF_CM	CLASP1	0.168	0.991063
OBSL1	1.36681e-21	0.301045	0.385	0.196	4.64826e-17	TsPF_CM	OBSL1	0.189	0.93887
HHAT	1.37731e-21	0.294242	0.203	0.078	4.68396e-17	TsPF_CM	HHAT	0.125	1.27431
A4GALT	1.41065e-21	0.313838	0.355	0.173	4.79733e-17	TsPF_CM	A4GALT	0.182	0.995656
GBE1	1.45691e-21	0.417282	0.355	0.178	4.95467e-17	TsPF_CM	GBE1	0.177	0.956788
ACVR2B	1.56119e-21	0.28642	0.183	0.067	5.3093e-17	TsPF_CM	ACVR2B	0.116	1.32453
KMT2E	1.59486e-21	0.490097	0.46	0.256	5.42379e-17	TsPF_CM	KMT2E	0.204	0.820997
FAF1	1.93429e-21	0.529045	0.443	0.248	6.57815e-17	TsPF_CM	FAF1	0.195	0.811897
PTPN14	1.97209e-21	0.321314	0.192	0.072	6.70668e-17	TsPF_CM	PTPN14	0.12	1.2996
RAB3GAP2	1.9781e-21	0.265543	0.242	0.102	6.72712e-17	TsPF_CM	RAB3GAP2	0.14	1.1692
EFNA5	2.03699e-21	0.378541	0.469	0.252	6.92738e-17	TsPF_CM	EFNA5	0.217	0.870207
RALGAPA2	2.04915e-21	0.294809	0.262	0.114	6.96876e-17	TsPF_CM	RALGAPA2	0.148	1.13263
KIAA1109	2.06967e-21	0.275996	0.344	0.165	7.03855e-17	TsPF_CM	KIAA1109	0.179	1.01597
NUP160	2.10329e-21	0.297513	0.22	0.089	7.15286e-17	TsPF_CM	NUP160	0.131	1.2153
ANKS1A	2.17034e-21	0.300528	0.271	0.119	7.3809e-17	TsPF_CM	ANKS1A	0.152	1.12259
ANO6	2.22292e-21	0.272948	0.322	0.151	7.5597e-17	TsPF_CM	ANO6	0.171	1.04366
ANKRD26	2.32884e-21	0.357125	0.328	0.16	7.91993e-17	TsPF_CM	ANKRD26	0.168	0.991063
KDM6A	2.35025e-21	0.345532	0.37	0.186	7.99274e-17	TsPF_CM	KDM6A	0.184	0.954786
LAMA4	2.56646e-21	0.337402	0.447	0.242	8.72802e-17	TsPF_CM	LAMA4	0.205	0.858511
LARS2	2.89018e-21	0.276366	0.238	0.1	9.82892e-17	TsPF_CM	LARS2	0.138	1.1721
SMC6	3.24317e-21	0.373979	0.258	0.114	1.10294e-16	TsPF_CM	SMC6	0.144	1.11126
OGDH	3.6431e-21	0.324643	0.385	0.199	1.23895e-16	TsPF_CM	OGDH	0.186	0.918022
ARHGAP44	3.82365e-21	0.257354	0.209	0.083	1.30035e-16	TsPF_CM	ARHGAP44	0.126	1.23473
CECR2	3.8283e-21	0.323495	0.293	0.136	1.30193e-16	TsPF_CM	CECR2	0.157	1.05283
TBC1D22A	3.82928e-21	0.442032	0.273	0.124	1.30226e-16	TsPF_CM	TBC1D22A	0.149	1.078
MYLK3	3.92348e-21	0.386631	0.5	0.286	1.3343e-16	TsPF_CM	MYLK3	0.214	0.784694
ATP6V0A1	4.17055e-21	0.26667	0.192	0.073	1.41832e-16	TsPF_CM	ATP6V0A1	0.119	1.28214
UBP1	4.493e-21	0.367338	0.24	0.103	1.52798e-16	TsPF_CM	UBP1	0.137	1.1449
ACACB1	4.57865e-21	0.257123	0.3	0.14	1.55711e-16	TsPF_CM	ACACB	0.16	1.0468
SLC25A36	4.69154e-21	0.416032	0.427	0.232	1.5955e-16	TsPF_CM	SLC25A36	0.195	0.852358
KMT2A	4.79518e-21	0.307272	0.293	0.135	1.63074e-16	TsPF_CM	KMT2A	0.158	1.06274
DMXL1	4.91541e-21	0.428014	0.275	0.125	1.67163e-16	TsPF_CM	DMXL1	0.15	1.07743
ARHGEF12	4.97045e-21	0.418618	0.372	0.19	1.69035e-16	TsPF_CM	ARHGEF12	0.182	0.933226
RPRD2	5.08989e-21	0.470766	0.293	0.136	1.73097e-16	TsPF_CM	RPRD2	0.157	1.05283
ZNF462	5.2209e-21	0.264896	0.278	0.127	1.77552e-16	TsPF_CM	ZNF462	0.151	1.07134
TIAF1	5.48522e-21	0.350355	0.324	0.156	1.86541e-16	TsPF_CM	TIAF1	0.168	1.00822
ZCCHC7	5.53596e-21	0.416046	0.33	0.16	1.88267e-16	TsPF_CM	ZCCHC7	0.17	0.999572
EXOC6	5.56036e-21	0.36207	0.26	0.114	1.89097e-16	TsPF_CM	EXOC6	0.146	1.12198
ATXN2	5.87639e-21	0.325433	0.355	0.177	1.99844e-16	TsPF_CM	ATXN2	0.178	0.964478
RREB1	5.96149e-21	0.377026	0.311	0.148	2.02738e-16	TsPF_CM	RREB1	0.163	1.02218
PLAG1	6.0657e-21	0.344455	0.249	0.107	2.06282e-16	TsPF_CM	PLAG1	0.142	1.14576
PROX1	6.74154e-21	0.348513	0.388	0.202	2.29266e-16	TsPF_CM	PROX1	0.186	0.908383
ACER3	6.89371e-21	0.317584	0.183	0.069	2.34441e-16	TsPF_CM	ACER3	0.114	1.28759
SMARCA2	6.96538e-21	0.313631	0.282	0.128	2.36879e-16	TsPF_CM	SMARCA2	0.154	1.08074
TGFBR1	7.71867e-21	0.324482	0.211	0.085	2.62497e-16	TsPF_CM	TGFBR1	0.126	1.21717
TBL1XR1	8.2156e-21	0.431966	0.476	0.272	2.79396e-16	TsPF_CM	TBL1XR1	0.204	0.785044
ARL15	8.23892e-21	0.424051	0.379	0.194	2.80189e-16	TsPF_CM	ARL15	0.185	0.930861
TVP23C	8.41073e-21	0.368682	0.194	0.075	2.86032e-16	TsPF_CM	TVP23C	0.119	1.26204
ACACA	9.15409e-21	0.300753	0.253	0.11	3.11312e-16	TsPF_CM	ACACA	0.143	1.13137
CADPS	1.09284e-20	0.341303	0.352	0.174	3.71654e-16	TsPF_CM	CADPS	0.178	0.975895
EEA1	1.15363e-20	0.350537	0.291	0.136	3.92326e-16	TsPF_CM	EEA1	0.155	1.04328
ZNF254	1.15805e-20	0.252803	0.275	0.125	3.93828e-16	TsPF_CM	ZNF254	0.15	1.07743
MBTD1	1.2138e-20	0.322202	0.225	0.094	4.1279e-16	TsPF_CM	MBTD1	0.131	1.1753
BBX	1.24707e-20	0.440598	0.377	0.196	4.24103e-16	TsPF_CM	BBX	0.181	0.909358
RGS6	1.25655e-20	0.360824	0.192	0.074	4.27328e-16	TsPF_CM	RGS6	0.118	1.26488
TOP2B	1.3503e-20	0.349793	0.467	0.268	4.59208e-16	TsPF_CM	TOP2B	0.199	0.778686
DOCK1	1.67289e-20	0.371665	0.284	0.132	5.68918e-16	TsPF_CM	DOCK1	0.152	1.04939
FBXO42	1.72335e-20	0.253091	0.249	0.108	5.86075e-16	TsPF_CM	FBXO42	0.141	1.13349
CDC14B	1.92041e-20	0.290097	0.337	0.165	6.53093e-16	TsPF_CM	CDC14B	0.172	0.987168
TJP1	1.97344e-20	0.344252	0.491	0.28	6.71127e-16	TsPF_CM	TJP1	0.211	0.788546
PDE4DIP	2.02649e-20	0.365297	0.416	0.224	6.89168e-16	TsPF_CM	PDE4DIP	0.192	0.864064
FBXW4	2.30276e-20	0.301343	0.26	0.116	7.83124e-16	TsPF_CM	FBXW4	0.144	1.09892
PCCA	2.33296e-20	0.396382	0.344	0.175	7.93393e-16	TsPF_CM	PCCA	0.169	0.935848
SERPINH1	2.51422e-20	0.369694	0.416	0.217	8.55038e-16	TsPF_CM	SERPINH1	0.199	0.907861
DNAJC1	2.91793e-20	0.306604	0.379	0.194	9.9233e-16	TsPF_CM	DNAJC1	0.185	0.930861
CTBP2	2.93348e-20	0.335795	0.337	0.168	9.9762e-16	TsPF_CM	CTBP2	0.169	0.96266
CTIF	2.94672e-20	0.277512	0.267	0.12	1.00212e-15	TsPF_CM	CTIF	0.147	1.09078
KANK2	3.25442e-20	0.255325	0.344	0.171	1.10676e-15	TsPF_CM	KANK2	0.173	0.967366
RSF1	3.37285e-20	0.262826	0.379	0.194	1.14704e-15	TsPF_CM	RSF1	0.185	0.930861
TTC7B	3.47453e-20	0.263043	0.273	0.124	1.18162e-15	TsPF_CM	TTC7B	0.149	1.078
TRIM44	3.53644e-20	0.295181	0.326	0.161	1.20267e-15	TsPF_CM	TRIM44	0.165	0.974047
TNKS	3.67104e-20	0.375192	0.33	0.165	1.24845e-15	TsPF_CM	TNKS	0.165	0.957776
SPIDR	3.68217e-20	0.433474	0.291	0.137	1.25223e-15	TsPF_CM	SPIDR	0.154	1.03344
KIFAP3	3.70914e-20	0.297238	0.308	0.147	1.26141e-15	TsPF_CM	KIFAP3	0.161	1.01779
CAMSAP1	3.79832e-20	0.264257	0.185	0.071	1.29173e-15	TsPF_CM	CAMSAP1	0.114	1.26643
NEK9	3.8924e-20	0.300116	0.242	0.106	1.32373e-15	TsPF_CM	NEK9	0.136	1.11862
ATP1B11	4.16889e-20	0.399582	0.604	0.385	1.41776e-15	TsPF_CM	ATP1B1	0.219	0.636254
PRKAR2B	4.31261e-20	0.334011	0.328	0.163	1.46663e-15	TsPF_CM	PRKAR2B	0.165	0.96584
EMSY	4.35433e-20	0.276671	0.253	0.112	1.48082e-15	TsPF_CM	EMSY	0.141	1.10754
RARB	4.40137e-20	0.4069	0.306	0.148	1.49682e-15	TsPF_CM	RARB	0.158	0.999539
SYNPO2	4.70198e-20	0.31415	0.176	0.066	1.59905e-15	TsPF_CM	SYNPO2	0.11	1.2901
ATF2	4.78378e-20	0.364658	0.297	0.142	1.62687e-15	TsPF_CM	ATF2	0.155	1.01368
SSBP2	4.93177e-20	0.497414	0.491	0.287	1.6772e-15	TsPF_CM	SSBP2	0.204	0.754148
VPS54	5.2222e-20	0.326932	0.278	0.128	1.77597e-15	TsPF_CM	VPS54	0.15	1.06085
LINC011821	5.42493e-20	0.508286	0.17	0.063	1.84491e-15	TsPF_CM	LINC01182	0.107	1.30084
TOGARAM1	5.49868e-20	0.38586	0.264	0.12	1.86999e-15	TsPF_CM	TOGARAM1	0.144	1.07508
CEP350	5.69564e-20	0.368612	0.311	0.151	1.93697e-15	TsPF_CM	CEP350	0.16	0.995062
UBE3D	6.28733e-20	0.331775	0.183	0.07	2.1382e-15	TsPF_CM	UBE3D	0.113	1.26946
THRAP3	7.20837e-20	0.303328	0.383	0.2	2.45142e-15	TsPF_CM	THRAP3	0.183	0.903817
PIBF1	7.31196e-20	0.29809	0.28	0.13	2.48665e-15	TsPF_CM	PIBF1	0.15	1.05009
HDAC8	7.5333e-20	0.267963	0.271	0.125	2.56193e-15	TsPF_CM	HDAC8	0.146	1.05705
JPH1	7.78056e-20	0.384857	0.267	0.123	2.64601e-15	TsPF_CM	JPH1	0.144	1.05789
CD47	7.78315e-20	0.277136	0.315	0.152	2.64689e-15	TsPF_CM	CD47	0.163	1.00399
VPS13A	8.01852e-20	0.371497	0.269	0.124	2.72694e-15	TsPF_CM	VPS13A	0.145	1.05747
RNF38	9.86048e-20	0.30067	0.28	0.13	3.35335e-15	TsPF_CM	RNF38	0.15	1.05009
ABCA1	9.94043e-20	0.278501	0.187	0.073	3.38054e-15	TsPF_CM	ABCA1	0.114	1.246
DIP2C	1.01149e-19	0.358626	0.313	0.153	3.43989e-15	TsPF_CM	DIP2C	0.16	0.98622
ZNF644	1.0325e-19	0.29851	0.35	0.178	3.51133e-15	TsPF_CM	ZNF644	0.172	0.936894
EPG5	1.0501e-19	0.255686	0.209	0.086	3.57117e-15	TsPF_CM	EPG5	0.123	1.18897
MAPRE2	1.12944e-19	0.308807	0.352	0.178	3.84101e-15	TsPF_CM	MAPRE2	0.174	0.944885
ABI1	1.13937e-19	0.346538	0.286	0.136	3.87478e-15	TsPF_CM	ABI1	0.15	1.01912
[truncated: 16,102 more rows]

## Sheet: Supplementary Table 4
	p_val	avg_log2FC	pct.1	pct.2	p_val_adj	cluster	gene	pct.diff	log.pct.diff
[truncated: 4,033 more rows]

[truncated: 24 more sheets: Supplementary Table 5, Supplementary Table 6, Supplementary Table 7, Supplementary Table 8, Supplementary Table 9, Supplementary Table 10, Supplementary Table 11, Supplementary Table 12, Supplementary Table 13, Supplementary Table 14, Supplementary Table 15, Supplementary Table 16, Supplementary Table 17-1, Supplementary Table 17-2, Supplementary Table 17-3, Supplementary Table 18-1, Supplementary Table 18-2, Supplementary Table 18-3, Supplementary Table 19-1, Supplementary Table 19-2 …]
